# Supplementary material for: Mechanism of interaction between virus and host is inferred from the changes of gene expression in macrophages infected with African swine fever virus CN/GS/2018 strain
Source: Virol J. 2021 Aug 19;18:170. doi: 10.1186/s12985-021-01637-6 (PMC8375147; doi:10.1186/s12985-021-01637-6)
Supplement: Supplementary file 2 — Additional file 2. ASFV 12h vs. MOCK 12h. Information of differentially expressed genes at 12 hpi. [file 12985_2021_1637_MOESM2_ESM.xlsx]

## Sheet: AX_1_12h-vs-AX_8_12h-diff-pval-
gene_id	BaseMean	BaseMean_control_AX_8_12h	BaseMean_case_AX_1_12h	FoldChange	log2FoldChange	pValue	qValue	Regulation	Expression_AX_8_12h	Expression_AX_1_12h	Dbxref	description	gene_Symbol	GO_id	GO_term	pathway	pathway_description		正在取值...
ADGB	28	17	39	2.29412	1.19794	0.0326283	1	Up	0.0834619	0.201778	100155164	Androglobin	ADGB,Synonyms=C6orf103, CAPN7L
AMH	4	0	8	Inf	Inf	0.0248194	1	Up	0	0.0387721	397578	Muellerian-inhibiting factor	AMH	GO:0001880,GO:0005102,GO:0005576,GO:0008083,GO:0008406,GO:0010469,GO:0010628	Mullerian duct regression|signaling receptor binding|extracellular region|growth factor activity|gonad development|regulation of signaling receptor activity|positive regulation of gene expression	path:ssc04024,path:ssc04060,path:ssc04350,path:ssc04390	cAMP signaling pathway|Cytokine-cytokine receptor interaction|TGF-beta signaling pathway|Hippo signaling pathway
BBS10	38.5	25	52	2.08	1.05658	0.0270938	1	Up	0.125318	0.291761	100737698	Bardet-Biedl syndrome 10 protein homolog	BBS10	GO:0001103,GO:0001895,GO:0005524,GO:0043254,GO:0045494,GO:0051131,GO:1905515	RNA polymerase II repressing transcription factor binding|retina homeostasis|ATP binding|regulation of protein complex assembly|photoreceptor cell maintenance|chaperone-mediated protein complex assembly|non-motile cilium assembly
BGN	3.5	7	0	0	#NAME?	0.0409497	1	Down	0.127631	0	397396	Biglycan	BGN	GO:0005539,GO:0005622,GO:0009986,GO:0019800,GO:0030133,GO:0031012,GO:0042383,GO:0050840	glycosaminoglycan binding|intracellular|cell surface|peptide cross-linking via chondroitin 4-sulfate glycosaminoglycan|transport vesicle|extracellular matrix|sarcolemma|extracellular matrix binding
BMP8A	18.5	1	36	36	5.16993	5.29e-07	0.000980252	Up	0.0128767	0.402397	100515668	Bone morphogenetic protein 8B	BMP8B,Synonyms=BMP8			path:ssc04060,path:ssc04350,path:ssc04390,path:ssc04714	Cytokine-cytokine receptor interaction|TGF-beta signaling pathway|Hippo signaling pathway|Thermogenesis
C1QL3	8.5	2	15	7.5	2.90689	0.0134247	0.877878	Up	0.0192097	0.144996	100524890	Complement C1q-like protein 3	C1QL3,Synonyms=CTRP13	GO:0005576,GO:0005581,GO:0042802,GO:0050807	extracellular region|collagen trimer|identical protein binding|regulation of synapse organization
C1QTNF12	7.5	1	14	14	3.80735	0.00666728	0.682016	Up	0	0.150307	100523314	Adipolin gCTRP12	FAM132A,Synonyms=C1QDC2, CTRP12	GO:0005179,GO:0005576,GO:0005615,GO:0010469,GO:0010906,GO:0035774,GO:0045721,GO:0046324,GO:0046326,GO:0046628,GO:0050728,GO:0051897	hormone activity|extracellular region|extracellular space|regulation of signaling receptor activity|regulation of glucose metabolic process|positive regulation of insulin secretion involved in cellular response to glucose stimulus|negative regulation of gluconeogenesis|regulation of glucose import|positive regulation of glucose import|positive regulation of insulin receptor signaling pathway|nega…
C2H19orf71	8.5	1	16	16	4	0.00279365	0.449527	Up	0.0374377	0.328446	100519760	Uncharacterized protein C19orf71 homolog
CBX2	8.5	14	3	0.214286	-2.22239	0.0445922	1	Down	0.142167	0.0202224	100514916	Chromobox protein homolog 2	CBX2	GO:0000122,GO:0000791,GO:0000792,GO:0003682,GO:0005634,GO:0005654,GO:0031519,GO:0035064,GO:0035102,GO:0045137	negative regulation of transcription by RNA polymerase II|euchromatin|heterochromatin|chromatin binding|nucleus|nucleoplasm|PcG protein complex|methylated histone binding|PRC1 complex|development of primary sexual characteristics
CCDC114	4	8	0	0	#NAME?	0.0248194	1	Down	0.0504658	0	100622853	Coiled-coil domain-containing protein 114	CCDC114
CCDC63	9	3	15	5	2.32193	0.031335	1	Up	0	0.0391741	100514603	Coiled-coil domain-containing protein 63 {ECO:0000250|UniProtKB:Q8NA47}	CCDC63 {ECO:0000250|UniProtKB:Q8NA47}	GO:0003341,GO:0005930,GO:0036158	cilium movement|axoneme|outer dynein arm assembly
CCL20	32	43	21	0.488372	-1.03395	0.0481617	1	Down	3.206	1.4536	553951	C-C motif chemokine 20	CCL20,Synonyms=MIP3A, SCYA20	GO:0002548,GO:0005125,GO:0005576,GO:0005615,GO:0005622,GO:0006935,GO:0006954,GO:0006955,GO:0007186,GO:0008009,GO:0010469,GO:0030593,GO:0031731,GO:0035584,GO:0043547,GO:0048020,GO:0048247,GO:0060326,GO:0070098,GO:0070374,GO:0071346,GO:0071347,GO:0071356,GO:0072678,GO:0072679,GO:2000406	monocyte chemotaxis|cytokine activity|extracellular region|extracellular space|intracellular|chemotaxis|inflammatory response|immune response|G-protein coupled receptor signaling pathway|chemokine activity|regulation of signaling receptor activity|neutrophil chemotaxis|CCR6 chemokine receptor binding|calcium-mediated signaling using intracellular calcium source|positive regulation of GTPase activ…	path:ssc04060,path:ssc04062,path:ssc04657,path:ssc04668,path:ssc05323	Cytokine-cytokine receptor interaction|Chemokine signaling pathway|IL-17 signaling pathway|TNF signaling pathway|Rheumatoid arthritis
CD200	20.5	32	9	0.28125	-1.83007	0.00662547	0.682016	Down	0.144714	0.0430299	100626182	OX-2 membrane glycoprotein	CD200,Synonyms=MOX1, MOX2,My033	GO:0009986,GO:0016020,GO:0016021,GO:0030424,GO:0032088,GO:0032793,GO:0034113,GO:0043025,GO:0043031,GO:0044297,GO:0050776,GO:0071636,GO:1904465	cell surface|membrane|integral component of membrane|axon|negative regulation of NF-kappaB transcription factor activity|positive regulation of CREB transcription factor activity|heterotypic cell-cell adhesion|neuronal cell body|negative regulation of macrophage activation|cell body|regulation of immune response|positive regulation of transforming growth factor beta production|negative regulation…
CD302	27	16	38	2.375	1.24793	0.0290338	1	Up	0.810869	2.00431	100126280	CD302 antigen {ECO:0000250|UniProtKB:Q8IX05}	CD302 {ECO:0000303|PubMed:17947679}	GO:0005737,GO:0005938,GO:0006909,GO:0016020,GO:0016021,GO:0030175,GO:0030246,GO:0042995	cytoplasm|cell cortex|phagocytosis|membrane|integral component of membrane|filopodium|carbohydrate binding|cell projection
CENPE	150.5	100	201	2.01	1.0072	0.000223438	0.0973898	Up	0.308071	0.639175	100626792	Centromere-associated protein E	CENPE	GO:0000166,GO:0000278,GO:0000775,GO:0000776,GO:0000779,GO:0003774,GO:0003777,GO:0005524,GO:0005634,GO:0005654,GO:0005694,GO:0005828,GO:0005829,GO:0005871,GO:0005874,GO:0007018,GO:0007052,GO:0007059,GO:0007079,GO:0007080,GO:0008017,GO:0015630,GO:0016887,GO:0030071,GO:0030496,GO:0043515,GO:0045860,GO:0051233,GO:0051310,GO:0051315,GO:0051382,GO:0099606,GO:0099607,GO:1990023	nucleotide binding|mitotic cell cycle|chromosome, centromeric region|kinetochore|condensed chromosome, centromeric region|motor activity|microtubule motor activity|ATP binding|nucleus|nucleoplasm|chromosome|kinetochore microtubule|cytosol|kinesin complex|microtubule|microtubule-based movement|mitotic spindle organization|chromosome segregation|mitotic chromosome movement towards spindle pole|mito…
CEP290	111.5	70	153	2.18571	1.1281	0.000208171	0.0967556	Up	0.269841	0.62409	100155832	Centrosomal protein of 290 kDa	CEP290,Synonyms=BBS14, KIAA0373, NPHP6	GO:0000930,GO:0005634,GO:0005737,GO:0005813,GO:0005814,GO:0005829,GO:0016020,GO:0016021,GO:0032991,GO:0034451,GO:0035869,GO:0042802,GO:0045893,GO:0060271,GO:0070201,GO:0090316	gamma-tubulin complex|nucleus|cytoplasm|centrosome|centriole|cytosol|membrane|integral component of membrane|protein-containing complex|centriolar satellite|ciliary transition zone|identical protein binding|positive regulation of transcription, DNA-templated|cilium assembly|regulation of establishment of protein localization|positive regulation of intracellular protein transport
CFAP70	15.5	8	23	2.875	1.52356	0.0466257	1	Up	0.0260803	0.079342	100516698	Cilia- and flagella-associated protein 70 {ECO:0000312|HGNC:HGNC:30726}	CFAP70 {ECO:0000312|HGNC:HGNC:30726},Synonyms=TTC18 {ECO:0000312|HGNC:HGNC:30726}
CH25H	39.5	25	54	2.16	1.11103	0.018753	0.977179	Up	0.140931	0.348837	100157868	Cholesterol 25-hydroxylase	CH25H	GO:0000254,GO:0001567,GO:0005506,GO:0005789,GO:0008203,GO:0008395,GO:0008610,GO:0016020,GO:0016021,GO:0016126,GO:0016491,GO:0035754,GO:0055114	C-4 methylsterol oxidase activity|cholesterol 25-hydroxylase activity|iron ion binding|endoplasmic reticulum membrane|cholesterol metabolic process|steroid hydroxylase activity|lipid biosynthetic process|membrane|integral component of membrane|sterol biosynthetic process|oxidoreductase activity|B cell chemotaxis|oxidation-reduction process	path:ssc00120	Primary bile acid biosynthesis
CHN1	7	1	13	13	3.70044	0.0102914	0.793963	Up	0.0167787	0.169224	100513051	N-chimaerin	CHN1,Synonyms=ARHGAP2, CHN
CHST10	10.5	17	4	0.235294	-2.08746	0.0317695	1	Down	0.134374	0.0253042	100520428	Carbohydrate sulfotransferase 10	CHST10	GO:0000139,GO:0005794,GO:0005975,GO:0008146,GO:0016021,GO:0016051,GO:0016740	Golgi membrane|Golgi apparatus|carbohydrate metabolic process|sulfotransferase activity|integral component of membrane|carbohydrate biosynthetic process|transferase activity	path:ssc00515	Mannose type O-glycan biosynthesis
CKAP2L	147	34	260	7.64706	2.9349	9.35e-21	1.34e-16	Up	0.190798	1.49292	100516489	Cytoskeleton-associated protein 2-like	CKAP2L	GO:0005813,GO:0005829,GO:0072686	centrosome|cytosol|mitotic spindle
CLEC17A	4.5	9	0	0	#NAME?	0.015076	0.904602	Down	0.128513	0	100514755	C-type lectin domain family 17, member A	CLEC17A	GO:0005537,GO:0009986,GO:0016020,GO:0016021,GO:0030246,GO:0042806	mannose binding|cell surface|membrane|integral component of membrane|carbohydrate binding|fucose binding
COL1A1	7.5	15	0	0	#NAME?	0.000793309	0.246978	Down	0.0546774	0	100738123	Collagen alpha-1(I) chain	COL1A1	GO:0001501,GO:0001568,GO:0001649,GO:0001957,GO:0001958,GO:0002020,GO:0005201,GO:0005581,GO:0005584,GO:0005615,GO:0005737,GO:0007601,GO:0007605,GO:0010718,GO:0010812,GO:0015031,GO:0030199,GO:0030335,GO:0031012,GO:0032964,GO:0034504,GO:0034505,GO:0042802,GO:0043588,GO:0043589,GO:0045893,GO:0048407,GO:0048705,GO:0048706,GO:0060325,GO:0060346,GO:0060351,GO:0070208,GO:0071230,GO:0071260,GO:0090263	skeletal system development|blood vessel development|osteoblast differentiation|intramembranous ossification|endochondral ossification|protease binding|extracellular matrix structural constituent|collagen trimer|collagen type I trimer|extracellular space|cytoplasm|visual perception|sensory perception of sound|positive regulation of epithelial to mesenchymal transition|negative regulation of cell-…	path:ssc04151,path:ssc04510,path:ssc04512,path:ssc04611,path:ssc04926,path:ssc04933,path:ssc04974,path:ssc05146,path:ssc05165	PI3K-Akt signaling pathway|Focal adhesion|ECM-receptor interaction|Platelet activation|Relaxin signaling pathway|AGE-RAGE signaling pathway in diabetic complications|Protein digestion and absorption|Amoebiasis|Human papillomavirus infection
COL6A2	28.5	42	15	0.357143	-1.48543	0.00812632	0.722838	Down	0.388032	0.133799	100101552	Collagen alpha-2(VI) chain	COL6A2	GO:0003429,GO:0005576,GO:0005615,GO:0031012,GO:0032991,GO:0042383,GO:0070208	growth plate cartilage chondrocyte morphogenesis|extracellular region|extracellular space|extracellular matrix|protein-containing complex|sarcolemma|protein heterotrimerization	path:ssc04151,path:ssc04510,path:ssc04512,path:ssc04974,path:ssc05165	PI3K-Akt signaling pathway|Focal adhesion|ECM-receptor interaction|Protein digestion and absorption|Human papillomavirus infection
CRLF2	22.5	33	12	0.363636	-1.45943	0.0207256	1	Down	0.159386	0.182442	100627648	Cytokine receptor-like factor 2	CRLF2,Synonyms=CRL2, ILXR, TSLPR			path:ssc04060,path:ssc04630	Cytokine-cytokine receptor interaction|Jak-STAT signaling pathway
DDX60	56.5	36	77	2.13889	1.09686	0.00604333	0.650483	Up	0.197276	0.417805	100158037	Probable ATP-dependent RNA helicase DDX60	DDX60	GO:0003676,GO:0003690,GO:0003723,GO:0003725,GO:0003727,GO:0005524,GO:0005737,GO:0005829,GO:0009615,GO:0045111,GO:0051607,GO:1900245,GO:1900246	nucleic acid binding|double-stranded DNA binding|RNA binding|double-stranded RNA binding|single-stranded RNA binding|ATP binding|cytoplasm|cytosol|response to virus|intermediate filament cytoskeleton|defense response to virus|positive regulation of MDA-5 signaling pathway|positive regulation of RIG-I signaling pathway
DFFB	43.5	60	27	0.45	-1.152	0.0106568	0.804935	Down	1.5223	0.685562	100513357	DNA fragmentation factor subunit beta	DFFB	GO:0000790,GO:0003677,GO:0004518,GO:0004536,GO:0005622,GO:0005634,GO:0005730,GO:0005737,GO:0006309,GO:0006915,GO:0016787	nuclear chromatin|DNA binding|nuclease activity|deoxyribonuclease activity|intracellular|nucleus|nucleolus|cytoplasm|apoptotic DNA fragmentation|apoptotic process|hydrolase activity	path:ssc04210	Apoptosis
DMD	3.5	7	0	0	#NAME?	0.0409497	1	Down	0.0120359	0	497636	Dystrophin	DMD {ECO:0000312|EMBL:CAI26302.1}	GO:0001954,GO:0002027,GO:0002162,GO:0003779,GO:0005737,GO:0005856,GO:0005886,GO:0006355,GO:0007517,GO:0007519,GO:0008065,GO:0008270,GO:0010468,GO:0010880,GO:0010881,GO:0014809,GO:0014819,GO:0014904,GO:0016010,GO:0016020,GO:0021629,GO:0030018,GO:0030054,GO:0030055,GO:0033137,GO:0034613,GO:0034622,GO:0035994,GO:0042383,GO:0042391,GO:0044306,GO:0045121,GO:0045202,GO:0045211,GO:0045213,GO:0046716,GO:…	positive regulation of cell-matrix adhesion|regulation of heart rate|dystroglycan binding|actin binding|cytoplasm|cytoskeleton|plasma membrane|regulation of transcription, DNA-templated|muscle organ development|skeletal muscle tissue development|establishment of blood-nerve barrier|zinc ion binding|regulation of gene expression|regulation of release of sequestered calcium ion into cytosol by sarc…	path:ssc05410,path:ssc05412,path:ssc05414,path:ssc05416	Hypertrophic cardiomyopathy (HCM)|Arrhythmogenic right ventricular cardiomyopathy (ARVC)|Dilated cardiomyopathy (DCM)|Viral myocarditis
EOMES	13	20	6	0.3	-1.73697	0.0404879	1	Down	0.258144	0.082202	100622125	Eomesodermin homolog	Eomes,Synonyms=Tbr2	GO:0002302,GO:0003677,GO:0003700,GO:0005634,GO:0006355,GO:0007420,GO:0043565,GO:0045944	CD8-positive, alpha-beta T cell differentiation involved in immune response|DNA binding|DNA-binding transcription factor activity|nucleus|regulation of transcription, DNA-templated|brain development|sequence-specific DNA binding|positive regulation of transcription by RNA polymerase II
FAM107A	42.5	58	27	0.465517	-1.10309	0.0156688	0.908659	Down	0.64215	0.302009	100516512	Protein FAM107A	FAM107A,Synonyms=DRR1	GO:0001558,GO:0001725,GO:0005634,GO:0005737,GO:0005925,GO:0015629,GO:0016607,GO:0030041,GO:0030335,GO:0031398,GO:0031647,GO:0031669,GO:0032587,GO:0032956,GO:0043005,GO:0045202,GO:0050890,GO:0051017,GO:0051895,GO:0070507,GO:0071385,GO:1900272,GO:2000134	regulation of cell growth|stress fiber|nucleus|cytoplasm|focal adhesion|actin cytoskeleton|nuclear speck|actin filament polymerization|positive regulation of cell migration|positive regulation of protein ubiquitination|regulation of protein stability|cellular response to nutrient levels|ruffle membrane|regulation of actin cytoskeleton organization|neuron projection|synapse|cognition|actin filamen…
FAM155B	88.5	127	50	0.393701	-1.34483	5.85e-05	0.0418752	Down	1.26752	0.505285	100518049	Transmembrane protein FAM155B	Fam155b,Synonyms=Tmem28	GO:0005886,GO:0098703	plasma membrane|calcium ion import across plasma membrane
FANCC	20.5	11	30	2.72727	1.44746	0.028608	1	Up	0.178366	0.491074	102158362	Fanconi anemia group C protein homolog	FANCC,Synonyms=FACC	GO:0002262,GO:0005634,GO:0005737,GO:0005829,GO:0006281,GO:0006289,GO:0006974,GO:0007276,GO:0007281,GO:0019430,GO:0034599,GO:0036297,GO:0043240,GO:0048854,GO:0097150	myeloid cell homeostasis|nucleus|cytoplasm|cytosol|DNA repair|nucleotide-excision repair|cellular response to DNA damage stimulus|gamete generation|germ cell development|removal of superoxide radicals|cellular response to oxidative stress|interstrand cross-link repair|Fanconi anaemia nuclear complex|brain morphogenesis|neuronal stem cell population maintenance	path:ssc03460	Fanconi anemia pathway
FSTL1	13	21	5	0.238095	-2.07039	0.0166433	0.934701	Down	0.236471	0.0453765	110256417	Follistatin-related protein 1	FSTL1	GO:0005509,GO:0042594	calcium ion binding|response to starvation
GANC	52	71	33	0.464789	-1.10535	0.00770653	0.707608	Down	0.294702	0.143308	100513637	Neutral alpha-glucosidase C	GANC			path:ssc00052,path:ssc00500	Galactose metabolism|Starch and sucrose metabolism
GAS2	4	0	8	Inf	Inf	0.0248194	1	Up	0	0.0343553	100625743	Growth arrest-specific protein 2	GAS2	GO:0001544,GO:0001547,GO:0005856,GO:0006915,GO:0008017,GO:0008593,GO:0030728,GO:0071711	initiation of primordial ovarian follicle growth|antral ovarian follicle growth|cytoskeleton|apoptotic process|microtubule binding|regulation of Notch signaling pathway|ovulation|basement membrane organization
GDF1	26	15	37	2.46667	1.30256	0.0255819	1	Up	0.291108	0.716252	100511493	Embryonic growth/differentiation factor 1	GDF1			path:ssc04060	Cytokine-cytokine receptor interaction
GDPD1	15.5	27	4	0.148148	-2.75489	0.00101284	0.263726	Down	0.409955	0.088097	100626512	Glycerophosphodiester phosphodiesterase domain-containing protein 1	GDPD1,Synonyms=GDE4			path:ssc00565	Ether lipid metabolism
GP1BB	3.5	0	7	Inf	Inf	0.0409497	1	Up	0	0.214004	100155101	Platelet glycoprotein Ib beta chain	GP1BB	GO:0016020,GO:0016021,GO:0042802	membrane|integral component of membrane|identical protein binding	path:ssc04512,path:ssc04611,path:ssc04640	ECM-receptor interaction|Platelet activation|Hematopoietic cell lineage
GPR37	7	13	1	0.0769231	-3.70044	0.0102914	0.793963	Down	0.224256	0.0172083	100523220	Prosaposin receptor GPR37	GPR37	GO:0000151,GO:0004930,GO:0005783,GO:0005886,GO:0007186,GO:0007193,GO:0008528,GO:0016020,GO:0016021,GO:0030544,GO:0031072,GO:0031625,GO:0031987,GO:0036505,GO:0042277,GO:0042416,GO:0043235,GO:0043410,GO:0045964,GO:1903206	ubiquitin ligase complex|G-protein coupled receptor activity|endoplasmic reticulum|plasma membrane|G-protein coupled receptor signaling pathway|adenylate cyclase-inhibiting G-protein coupled receptor signaling pathway|G-protein coupled peptide receptor activity|membrane|integral component of membrane|Hsp70 protein binding|heat shock protein binding|ubiquitin protein ligase binding|locomotion invo…	path:ssc05012	Parkinson disease
GPR65	32	43	21	0.488372	-1.03395	0.0481617	1	Down	0.419556	0.220178	100155711	Psychosine receptor	GPR65,Synonyms=TDAG8	GO:0004930,GO:0005622,GO:0005886,GO:0005887,GO:0007165,GO:0007186,GO:0007189,GO:0010447,GO:0016021,GO:0031532,GO:0035025,GO:0051482,GO:0051496,GO:0090630	G-protein coupled receptor activity|intracellular|plasma membrane|integral component of plasma membrane|signal transduction|G-protein coupled receptor signaling pathway|adenylate cyclase-activating G-protein coupled receptor signaling pathway|response to acidic pH|integral component of membrane|actin cytoskeleton reorganization|positive regulation of Rho protein signal transduction|positive regul…
GPX3	27	38	16	0.421053	-1.24793	0.0290338	1	Down	0.937928	0.429259	396598	Glutathione peroxidase 3	GPX3	GO:0004601,GO:0004602,GO:0005615,GO:0006979,GO:0008430,GO:0016491,GO:0042744,GO:0051289,GO:0055114,GO:0098869	peroxidase activity|glutathione peroxidase activity|extracellular space|response to oxidative stress|selenium binding|oxidoreductase activity|hydrogen peroxide catabolic process|protein homotetramerization|oxidation-reduction process|cellular oxidant detoxification	path:ssc00480,path:ssc00590,path:ssc04918	Glutathione metabolism|Arachidonic acid metabolism|Thyroid hormone synthesis
HMMR	34.5	15	54	3.6	1.848	0.00040402	0.152262	Up	0.159584	0.458397	100515063	Hyaluronan mediated motility receptor	HMMR,Synonyms=IHABP, RHAMM	GO:0003700,GO:0005540,GO:0005813,GO:0005829,GO:0006355,GO:0015630	DNA-binding transcription factor activity|hyaluronic acid binding|centrosome|cytosol|regulation of transcription, DNA-templated|microtubule cytoskeleton	path:ssc04512	ECM-receptor interaction
HP	15	23	7	0.304348	-1.71621	0.0288329	1	Down	0.629623	0.149687	397061	Haptoglobin beta chain	HP
IFIT1	129	60	198	3.3	1.72247	7.24e-09	5.18e-05	Up	1.07919	3.65371	100153038	Interferon-induced protein with tetratricopeptide repeats 1	IFIT1,Synonyms=G10P1, IFI56, IFNAI1, ISG56	GO:0003723,GO:0005737,GO:0005739,GO:0005829,GO:0008285,GO:0009615,GO:0035457,GO:0042802,GO:0043066,GO:0051607	RNA binding|cytoplasm|mitochondrion|cytosol|negative regulation of cell proliferation|response to virus|cellular response to interferon-alpha|identical protein binding|negative regulation of apoptotic process|defense response to virus	path:ssc05160,path:ssc05168	Hepatitis C|Herpes simplex infection
IFIT2	399	261	537	2.05747	1.04087	4.77e-07	0.000980252	Up	2.90484	6.1867	100155467	Interferon-induced protein with tetratricopeptide repeats 2	IFIT2,Synonyms=CIG-42, G10P2, IFI54, ISG54	GO:0003723,GO:0005737,GO:0005783,GO:0005829,GO:0009615,GO:0032091,GO:0035457,GO:0043065,GO:0051607	RNA binding|cytoplasm|endoplasmic reticulum|cytosol|response to virus|negative regulation of protein binding|cellular response to interferon-alpha|positive regulation of apoptotic process|defense response to virus
IL17A	27	37	17	0.459459	-1.12199	0.0491664	1	Down	1.52354	0.740235	449530	Interleukin-17A	IL17A,Synonyms=IL17	GO:0005125,GO:0005576,GO:0005615,GO:0006954,GO:0009897,GO:0010469,GO:0045944,GO:0050832,GO:0071347,GO:0097530,GO:1900017,GO:2000778	cytokine activity|extracellular region|extracellular space|inflammatory response|external side of plasma membrane|regulation of signaling receptor activity|positive regulation of transcription by RNA polymerase II|defense response to fungus|cellular response to interleukin-1|granulocyte migration|positive regulation of cytokine production involved in inflammatory response|positive regulation of i…	path:ssc04060,path:ssc04657,path:ssc04659,path:ssc05321,path:ssc05323	Cytokine-cytokine receptor interaction|IL-17 signaling pathway|Th17 cell differentiation|Inflammatory bowel disease (IBD)|Rheumatoid arthritis
IL18	24.5	34	15	0.441176	-1.18057	0.0490048	1	Down	1.4783	0.563471	397057	Interleukin-18	IL18,Synonyms=IGIF	GO:0000165,GO:0001525,GO:0005125,GO:0005576,GO:0005615,GO:0005622,GO:0006954,GO:0006955,GO:0008283,GO:0008284,GO:0008625,GO:0010469,GO:0010628,GO:0010744,GO:0014068,GO:0030101,GO:0030155,GO:0031663,GO:0032148,GO:0032609,GO:0032635,GO:0032725,GO:0032729,GO:0032740,GO:0032819,GO:0035655,GO:0035744,GO:0042088,GO:0042095,GO:0042104,GO:0042119,GO:0042267,GO:0042531,GO:0042632,GO:0045515,GO:0045630,GO:…	MAPK cascade|angiogenesis|cytokine activity|extracellular region|extracellular space|intracellular|inflammatory response|immune response|cell proliferation|positive regulation of cell proliferation|extrinsic apoptotic signaling pathway via death domain receptors|regulation of signaling receptor activity|positive regulation of gene expression|positive regulation of macrophage derived foam cell dif…	path:ssc04060,path:ssc04621,path:ssc04623,path:ssc05132,path:ssc05134,path:ssc05143,path:ssc05144,path:ssc05152,path:ssc05164,path:ssc05321,path:ssc05323	Cytokine-cytokine receptor interaction|NOD-like receptor signaling pathway|Cytosolic DNA-sensing pathway|Salmonella infection|Legionellosis|African trypanosomiasis|Malaria|Tuberculosis|Influenza A|Inflammatory bowel disease (IBD)|Rheumatoid arthritis
IL1R2	29.5	41	18	0.439024	-1.18763	0.0296498	1	Down	0.658908	0.256258	100628112	Interleukin-1 receptor type 2, soluble form	IL1R2,Synonyms=IL1RB	GO:0004908,GO:0004910,GO:0005737,GO:0010955,GO:0016020,GO:0016021,GO:0019221,GO:0019966,GO:0050712,GO:1900016,GO:2000660	interleukin-1 receptor activity|interleukin-1, type II, blocking receptor activity|cytoplasm|negative regulation of protein processing|membrane|integral component of membrane|cytokine-mediated signaling pathway|interleukin-1 binding|negative regulation of interleukin-1 alpha secretion|negative regulation of cytokine production involved in inflammatory response|negative regulation of interleukin-1…	path:ssc04060,path:ssc04640,path:ssc05146,path:ssc05166,path:ssc05202,path:ssc05215,path:ssc05418	Cytokine-cytokine receptor interaction|Hematopoietic cell lineage|Amoebiasis|Human T-cell leukemia virus 1 infection|Transcriptional misregulation in cancer|Prostate cancer|Fluid shear stress and atherosclerosis
IL33	7	2	12	6	2.58496	0.0430087	1	Up	0	0.032706	100518643	Interleukin-33	IL33	GO:0005125,GO:0010469,GO:0043032,GO:0090197	cytokine activity|regulation of signaling receptor activity|positive regulation of macrophage activation|positive regulation of chemokine secretion	path:ssc04060,path:ssc04217,path:ssc04623,path:ssc05164	Cytokine-cytokine receptor interaction|Necroptosis|Cytosolic DNA-sensing pathway|Influenza A
ITIH4	39.5	25	54	2.16	1.11103	0.018753	0.977179	Up	0.113353	0.326702	396799	Inter-alpha-trypsin inhibitor heavy chain H4	ITIH4,Synonyms=IHRP	GO:0004867,GO:0005737,GO:0005886,GO:0006953,GO:0010951,GO:0030212,GO:0034097	serine-type endopeptidase inhibitor activity|cytoplasm|plasma membrane|acute-phase response|negative regulation of endopeptidase activity|hyaluronan metabolic process|response to cytokine
KIF20B	48	31	65	2.09677	1.06817	0.0129709	0.864153	Up	0.153717	0.363579	100155885	Kinesin-like protein KIF20B {ECO:0000305}	KIF20B {ECO:0000312|HGNC:HGNC:7212},Synonyms=KRMP1 {ECO:0000303|PubMed:11470801}, MPHOSPH1 {ECO:0000303|PubMed:12740395}	GO:0000166,GO:0001843,GO:0003774,GO:0003777,GO:0005524,GO:0005634,GO:0005654,GO:0005730,GO:0005737,GO:0005813,GO:0005871,GO:0005874,GO:0007018,GO:0007088,GO:0008017,GO:0008284,GO:0008574,GO:0015630,GO:0016887,GO:0030496,GO:0032467,GO:0035372,GO:0042803,GO:0048471,GO:0048812,GO:0050699,GO:0051233,GO:0070201,GO:0070938,GO:0090316,GO:0097431,GO:1903438,GO:1990023,GO:2000114,GO:2001222,GO:2001224	nucleotide binding|neural tube closure|motor activity|microtubule motor activity|ATP binding|nucleus|nucleoplasm|nucleolus|cytoplasm|centrosome|kinesin complex|microtubule|microtubule-based movement|regulation of mitotic nuclear division|microtubule binding|positive regulation of cell proliferation|ATP-dependent microtubule motor activity, plus-end-directed|microtubule cytoskeleton|ATPase activit…
KLB	65.5	43	88	2.04651	1.03317	0.00571904	0.639863	Up	0	0.0065629	100525825	Beta-klotho	KLB	GO:0004553,GO:0005104,GO:0005975,GO:0008284,GO:0008543,GO:0016020,GO:0016021,GO:0017134,GO:0090080	hydrolase activity, hydrolyzing O-glycosyl compounds|fibroblast growth factor receptor binding|carbohydrate metabolic process|positive regulation of cell proliferation|fibroblast growth factor receptor signaling pathway|membrane|integral component of membrane|fibroblast growth factor binding|positive regulation of MAPKKK cascade by fibroblast growth factor receptor signaling pathway	path:ssc04714	Thermogenesis
KLHDC8B	20.5	30	11	0.366667	-1.44746	0.028608	1	Down	0.383781	0.120282	100510980	Kelch domain-containing protein 8B	KLHDC8B	GO:0005829	cytosol
KRBA1	5.5	11	0	0	#NAME?	0.00559916	0.639721	Down	0.0826905	0	102162331	Protein KRBA1	KRBA1,Synonyms=KIAA1862
LDOC1	9.5	19	0	0	#NAME?	0.000116577	0.0625892	Down	0.39058	0	100525445	Protein LDOC1	LDOC1	GO:0001893,GO:0005634,GO:0005730,GO:0060137,GO:0071222,GO:0071225,GO:1903547	maternal placenta development|nucleus|nucleolus|maternal process involved in parturition|cellular response to lipopolysaccharide|cellular response to muramyl dipeptide|regulation of growth hormone activity
LOC100156553	35	48	22	0.458333	-1.12553	0.0247483	1	Down	0.573408	0.308843	100156553	Scavenger receptor cysteine-rich domain-containing protein SCART1
LOC100521659	46	16	76	4.75	2.24793	1.74e-06	0.00250406	Up	0.163989	0.708396	100521659	Cytochrome P450 26B1	CYP26B1			path:ssc00830	Retinol metabolism
LOC100525318	6	1	11	11	3.45943	0.0244373	1	Up	0.00693793	0.0763498	100525318	Solute carrier family 23 member 2 {ECO:0000250|UniProtKB:Q9UGH3}	slc23a2
LOC100626661	14	5	23	4.6	2.20163	0.00875004	0.74702	Up	0.157341	0.499756	100626661	Leucine carboxyl methyltransferase 1	LCMT1
LOC100736825	13.5	6	21	3.5	1.80735	0.0301901	1	Up	0.0137497	0.134715	100736825	Endonuclease
LOC102160380	19	9	29	3.22222	1.68806	0.0151021	0.904602	Up	0.0916044	0.344225	102160380	Oxalate decarboxylase OxdD	oxdD,Synonyms=yoaN,BSU18670
LOC102162202	27.5	15	40	2.66667	1.41504	0.0129691	0.864153	Up	0.489583	1.3202	102162202	Histone H2B type 2-E	HIST2H2BE			path:ssc05034,path:ssc05203,path:ssc05322	Alcoholism|Viral carcinogenesis|Systemic lupus erythematosus
LOC106506856	15.5	5	26	5.2	2.37851	0.00327353	0.498725	Up	0.128249	0.599544	106506856
LOC106508173	24.5	39	10	0.25641	-1.96347	0.00160259	0.342547	Down	0.637814	0.114972	106508173	Leukocyte immunoglobulin-like receptor subfamily B member 3	LILRB3,Synonyms=ILT5, LIR3
LOC110257936	35.5	20	51	2.55	1.3505	0.00705841	0.687642	Up	0.0127838	0.211626	110257936	Putative GTP-binding protein 6	GTPBP6,Synonyms=PGPL
LOC110258215	8	2	14	7	2.80735	0.0198506	0.995489	Up	0.18748	0.506352	110258215
LOC110258247	63	93	33	0.354839	-1.49476	0.00011449	0.0625892	Down	2.15757	0.705496	110258247	TBC1 domain family member 14	TBC1D14,Synonyms=KIAA1322
LOC110258836	26	8	44	5.5	2.45943	9.39e-05	0.0584437	Up	0	0	110258836	Disintegrin and metalloproteinase domain-containing protein 25	Adam25
LOC110259670	39.5	24	55	2.29167	1.1964	0.0115571	0.853139	Up	0.463631	0.782332	110259670	Protocadherin gamma-A9	PCDHGA9
LOC110259698	29	16	42	2.625	1.39232	0.0119977	0.858816	Up	0.0891462	0.235875	110259698	Endonuclease
LOC110259862	5.5	1	10	10	3.32193	0.0375595	1	Up	0.018455	0.16824	110259862	Transmembrane protein 238	Tmem238
LRRC3	12.5	20	5	0.25	-2	0.0228472	1	Down	0.208543	0.0512412	102158686	Leucine-rich repeat-containing protein 3	LRRC3	GO:0016020,GO:0016021	membrane|integral component of membrane
LTBP3	21	31	11	0.354839	-1.49476	0.0223565	1	Down	0.160191	0.108569	100517877	Latent-transforming growth factor beta-binding protein 3	LTBP3
MKRN2OS	6.5	0	13	Inf	Inf	0.00209806	0.392468	Up	0	0.0917998	100525538	MKRN2 opposite strand protein	MKRN2OS,Synonyms=C3orf83, MKRN2-AS1	GO:0016020,GO:0016021	membrane|integral component of membrane
MTFR2	33.5	45	22	0.488889	-1.03242	0.0435477	1	Down	0.197439	0.0950113	100157026	Mitochondrial fission regulator 2	MTFR2,Synonyms=FAM54A	GO:0000266,GO:0005739,GO:0007005,GO:0009060	mitochondrial fission|mitochondrion|mitochondrion organization|aerobic respiration
MYL6B	11	4	18	4.5	2.16993	0.0227812	1	Up	0.0696051	0.489642	100520244	Myosin light chain 6B	MYL6B,Synonyms=MLC1SA			path:ssc04270,path:ssc04530,path:ssc04921	Vascular smooth muscle contraction|Tight junction|Oxytocin signaling pathway
NAT14	8.5	2	15	7.5	2.90689	0.0134247	0.877878	Up	0.0956719	0.548005	110261062	N-acetyltransferase 14	NAT14	GO:0016020,GO:0016021	membrane|integral component of membrane
NIPAL1	5.5	0	11	Inf	Inf	0.00559916	0.639721	Up	0	0.100089	100520441	Magnesium transporter NIPA3	NIPAL1,Synonyms=NIPA3, NPAL1	GO:0015095,GO:0015693,GO:0016020,GO:0016021,GO:1903830	magnesium ion transmembrane transporter activity|magnesium ion transport|membrane|integral component of membrane|magnesium ion transmembrane transport
OIT3	4	0	8	Inf	Inf	0.0248194	1	Up	0	0.0496179	100513952	Oncoprotein-induced transcript 3 protein	OIT3	GO:0005509,GO:1903118	calcium ion binding|urate homeostasis
PARD6G	8.5	14	3	0.214286	-2.22239	0.0445922	1	Down	0.221426	0.0475312	100522059	Partitioning defective 6 homolog gamma	Pard6g,Synonyms=Par6g	GO:0005080,GO:0005634,GO:0005938,GO:0007098,GO:0007163,GO:0016324,GO:0017048,GO:0060341	protein kinase C binding|nucleus|cell cortex|centrosome cycle|establishment or maintenance of cell polarity|apical plasma membrane|Rho GTPase binding|regulation of cellular localization	path:ssc04015,path:ssc04144,path:ssc04360,path:ssc04390,path:ssc04530,path:ssc05165	Rap1 signaling pathway|Endocytosis|Axon guidance|Hippo signaling pathway|Tight junction|Human papillomavirus infection
PAX5	9	16	2	0.125	-3	0.00905742	0.754136	Down	0.0506081	0.00423887	100520167	Paired box protein Pax-5	Pax5,Synonyms=Pax-5	GO:0000122,GO:0000978,GO:0001077,GO:0001650,GO:0003677,GO:0003700,GO:0005634,GO:0005654,GO:0005829,GO:0006351,GO:0006355,GO:0006366,GO:0007275,GO:0007568,GO:0021670,GO:0021987,GO:0030534,GO:0035914,GO:0043231,GO:0045944,GO:0048701,GO:0051573	negative regulation of transcription by RNA polymerase II|RNA polymerase II proximal promoter sequence-specific DNA binding|transcriptional activator activity, RNA polymerase II proximal promoter sequence-specific DNA binding|fibrillar center|DNA binding|DNA-binding transcription factor activity|nucleus|nucleoplasm|cytosol|transcription, DNA-templated|regulation of transcription, DNA-templated|tr…	path:ssc05202	Transcriptional misregulation in cancer
PDGFD	18.5	7	30	4.28571	2.09954	0.00369296	0.533465	Up	0.0812633	0.35275	100524161	Platelet-derived growth factor D, receptor-binding form	PDGFD,Synonyms=IEGF, SCDGFB,MSTP036, UNQ1899/PRO4345	GO:0005161,GO:0008083,GO:0010469,GO:0016020,GO:0048008,GO:0050730,GO:0071230	platelet-derived growth factor receptor binding|growth factor activity|regulation of signaling receptor activity|membrane|platelet-derived growth factor receptor signaling pathway|regulation of peptidyl-tyrosine phosphorylation|cellular response to amino acid stimulus	path:ssc01521,path:ssc04010,path:ssc04014,path:ssc04015,path:ssc04072,path:ssc04151,path:ssc04510,path:ssc04540,path:ssc04810,path:ssc05215,path:ssc05218,path:ssc05231	EGFR tyrosine kinase inhibitor resistance|MAPK signaling pathway|Ras signaling pathway|Rap1 signaling pathway|Phospholipase D signaling pathway|PI3K-Akt signaling pathway|Focal adhesion|Gap junction|Regulation of actin cytoskeleton|Prostate cancer|Melanoma|Choline metabolism in cancer
PHF21B	3.5	7	0	0	#NAME?	0.0409497	1	Down	0.0538076	0	100522673	PHD finger protein 21B	PHF21B,Synonyms=KIAA1661	GO:0046872	metal ion binding
PLIN1	16.5	7	26	3.71429	1.89308	0.0121828	0.859457	Up	0.0697103	0.644256	654411	Perilipin-1	PLIN1,Synonyms=PERI, PLIN	GO:0005623,GO:0005811,GO:0005829,GO:0016042,GO:0050995,GO:0071944	cell|lipid droplet|cytosol|lipid catabolic process|negative regulation of lipid catabolic process|cell periphery	path:ssc03320,path:ssc04371,path:ssc04714,path:ssc04923	PPAR signaling pathway|Apelin signaling pathway|Thermogenesis|Regulation of lipolysis in adipocytes
POPDC2	3.5	0	7	Inf	Inf	0.0409497	1	Up	0	0.075622	100155597	Popeye domain-containing protein 2	POPDC2,Synonyms=POP2	GO:0007507,GO:0007519,GO:0016020,GO:0016021,GO:0030552,GO:0042383,GO:0042391	heart development|skeletal muscle tissue development|membrane|integral component of membrane|cAMP binding|sarcolemma|regulation of membrane potential
PRIM1	45.5	30	61	2.03333	1.02385	0.0200782	0.998401	Up	0.603243	1.30076	100157576	DNA primase small subunit	PRIM1			path:ssc00230,path:ssc00240,path:ssc03030	Purine metabolism|Pyrimidine metabolism|DNA replication
RAB19	24	34	14	0.411765	-1.28011	0.0350134	1	Down	0.609543	0.242571	100514435	Ras-related protein Rab-19	RAB19	GO:0003924,GO:0005525	GTPase activity|GTP binding
RASD1	29.5	19	40	2.10526	1.074	0.0488364	1	Up	0.575573	1.46855	100512496	Dexamethasone-induced Ras-related protein 1	Rasd1,Synonyms=Dexras1	GO:0000166,GO:0003924,GO:0005525,GO:0007165,GO:0016020,GO:0016529	nucleotide binding|GTPase activity|GTP binding|signal transduction|membrane|sarcoplasmic reticulum	path:ssc04713,path:ssc04934	Circadian entrainment|Cushing syndrome
RCVRN	22.5	12	33	2.75	1.45943	0.0207256	1	Up	0.0746219	0.231689	100516153	Recoverin	RCVRN,Synonyms=RCV1	GO:0005509,GO:0007601,GO:0007602,GO:0051924	calcium ion binding|visual perception|phototransduction|regulation of calcium ion transport	path:ssc04744	Phototransduction
RNF165	4	0	8	Inf	Inf	0.0248194	1	Up	0	0.0502705	100738135	E3 ubiquitin-protein ligase RNF165 {ECO:0000305}	Rnf165 {ECO:0000312|MGI:MGI:2444521},Synonyms=Ark2c {ECO:0000303|PubMed:23610558}, Gm96 {ECO:0000312|MGI:MGI:2444521}	GO:0000209,GO:0005634,GO:0007409,GO:0008045,GO:0008270,GO:0010259,GO:0030163,GO:0030513,GO:0032991,GO:0035136,GO:0046872,GO:0060173,GO:0060384,GO:0061061,GO:0061630	protein polyubiquitination|nucleus|axonogenesis|motor neuron axon guidance|zinc ion binding|multicellular organism aging|protein catabolic process|positive regulation of BMP signaling pathway|protein-containing complex|forelimb morphogenesis|metal ion binding|limb development|innervation|muscle structure development|ubiquitin protein ligase activity
SCNN1A	7	12	2	0.166667	-2.58496	0.0430087	1	Down	0.123796	0.0154311	396608	Amiloride-sensitive sodium channel subunit alpha	SCNN1A	GO:0005272,GO:0005737,GO:0005887,GO:0006811,GO:0006814,GO:0015280,GO:0016020,GO:0016021,GO:0016324,GO:0031514,GO:0034706,GO:0035725,GO:0050699,GO:0050891,GO:0055078,GO:0060170,GO:0070062	sodium channel activity|cytoplasm|integral component of plasma membrane|ion transport|sodium ion transport|ligand-gated sodium channel activity|membrane|integral component of membrane|apical plasma membrane|motile cilium|sodium channel complex|sodium ion transmembrane transport|WW domain binding|multicellular organismal water homeostasis|sodium ion homeostasis|ciliary membrane|extracellular exoso…	path:ssc04742,path:ssc04960	Taste transduction|Aldosterone-regulated sodium reabsorption
SFTPB	8.5	15	2	0.133333	-2.90689	0.0134247	0.877878	Down	0.186768	0.0371668	397296	Pulmonary surfactant-associated protein B	SFTPB,Synonyms=SFTP3	GO:0006629	lipid metabolic process
SGO2	27	16	38	2.375	1.24793	0.0290338	1	Up	0.0955845	0.2849	100522763	Shugoshin 2 {ECO:0000312|HGNC:HGNC:30812}	SGO2 {ECO:0000312|HGNC:HGNC:30812},Synonyms=SGOL2	GO:0000775,GO:0005634,GO:0005654,GO:0016604,GO:0030892,GO:0045132,GO:0051754	chromosome, centromeric region|nucleus|nucleoplasm|nuclear body|mitotic cohesin complex|meiotic chromosome segregation|meiotic sister chromatid cohesion, centromeric
SLC27A3	4	8	0	0	#NAME?	0.0248194	1	Down	0.188719	0	100157568	Long-chain fatty acid transport protein 3	Slc27a3,Synonyms=Acsvl3, Fatp3	GO:0001676,GO:0003824,GO:0004467,GO:0005324,GO:0005739,GO:0005783,GO:0015909,GO:0016021,GO:0031957	long-chain fatty acid metabolic process|catalytic activity|long-chain fatty acid-CoA ligase activity|long-chain fatty acid transporter activity|mitochondrion|endoplasmic reticulum|long-chain fatty acid transport|integral component of membrane|very long-chain fatty acid-CoA ligase activity	path:ssc04931	Insulin resistance
SLC3A1	16.5	7	26	3.71429	1.89308	0.0121828	0.859457	Up	0.0768736	0.316687	100144588	Neutral and basic amino acid transport protein rBAT	SLC3A1,Synonyms=RBAT	GO:0003824,GO:0005975,GO:0006865,GO:0016020,GO:0016021,GO:0031526	catalytic activity|carbohydrate metabolic process|amino acid transport|membrane|integral component of membrane|brush border membrane	path:ssc04974	Protein digestion and absorption
SPICE1	21	12	30	2.5	1.32193	0.0422165	1	Up	0.100803	0.205479	100624928	Spindle and centriole-associated protein 1	SPICE1,Synonyms=CCDC52
SRGAP3	24.5	34	15	0.441176	-1.18057	0.0490048	1	Down	0.116933	0.0691629	102167373	SLIT-ROBO Rho GTPase-activating protein 3	SRGAP3,Synonyms=ARHGAP14, KIAA0411, KIAA1156, MEGAP, SRGAP2	GO:0005096,GO:0007165,GO:0043547	GTPase activator activity|signal transduction|positive regulation of GTPase activity	path:ssc04360	Axon guidance
TFAP2C	4	8	0	0	#NAME?	0.0248194	1	Down	0.116916	0	100144525	Transcription factor AP-2 gamma	TFAP2C	GO:0000122,GO:0000977,GO:0000978,GO:0000981,GO:0001077,GO:0001078,GO:0003677,GO:0003700,GO:0005634,GO:0005654,GO:0005739,GO:0006355,GO:0006357,GO:0006366,GO:0008584,GO:0040029,GO:0045944,GO:0046983	negative regulation of transcription by RNA polymerase II|RNA polymerase II regulatory region sequence-specific DNA binding|RNA polymerase II proximal promoter sequence-specific DNA binding|RNA polymerase II transcription factor activity, sequence-specific DNA binding|transcriptional activator activity, RNA polymerase II proximal promoter sequence-specific DNA binding|transcriptional repressor ac…
TMEM145	31.5	20	43	2.15	1.10434	0.0363986	1	Up	0.270961	0.693881	100513091	Transmembrane protein 145	Tmem145	GO:0007186,GO:0016020,GO:0016021,GO:0019236	G-protein coupled receptor signaling pathway|membrane|integral component of membrane|response to pheromone
TPM2	17.5	8	27	3.375	1.75489	0.0157772	0.908659	Up	0.0582541	0.26234	396693	Tropomyosin beta chain	Tpm2	GO:0003779,GO:0005884,GO:0007015,GO:0043462,GO:0051015	actin binding|actin filament|actin filament organization|regulation of ATPase activity|actin filament binding	path:ssc04260,path:ssc04261,path:ssc05410,path:ssc05414	Cardiac muscle contraction|Adrenergic signaling in cardiomyocytes|Hypertrophic cardiomyopathy (HCM)|Dilated cardiomyopathy (DCM)
TTN	16.5	8	25	3.125	1.64386	0.0273317	1	Up	0.00247193	0.00763638	100519519	Titin	TTN			path:ssc05410,path:ssc05414	Hypertrophic cardiomyopathy (HCM)|Dilated cardiomyopathy (DCM)
XRRA1	17.5	8	27	3.375	1.75489	0.0157772	0.908659	Up	0.0260533	0.0827396	100518139	X-ray radiation resistance-associated protein 1	XRRA1 {ECO:0000312|EMBL:AAH64584.1}	GO:0005634,GO:0005654,GO:0005737,GO:0010165,GO:0016604	nucleus|nucleoplasm|cytoplasm|response to X-ray|nuclear body
ZBTB16	43.5	62	25	0.403226	-1.31034	0.00386553	0.542728	Down	0.366481	0.146516	100625290	Zinc finger and BTB domain-containing protein 16	ZBTB16,Synonyms=PLZF, ZNF145	GO:0000122,GO:0000980,GO:0001206,GO:0001501,GO:0001823,GO:0003676,GO:0003677,GO:0005634,GO:0006355,GO:0007417,GO:0008285,GO:0009880,GO:0009952,GO:0016604,GO:0016605,GO:0016607,GO:0017053,GO:0030097,GO:0032332,GO:0032991,GO:0035116,GO:0035136,GO:0035137,GO:0042802,GO:0042803,GO:0043065,GO:0045600,GO:0045638,GO:0045778,GO:0045892,GO:0045893,GO:0048133,GO:0051138,GO:0051216,GO:0061036	negative regulation of transcription by RNA polymerase II|RNA polymerase II distal enhancer sequence-specific DNA binding|transcriptional repressor activity, RNA polymerase II distal enhancer sequence-specific binding|skeletal system development|mesonephros development|nucleic acid binding|DNA binding|nucleus|regulation of transcription, DNA-templated|central nervous system development|negative r…	path:ssc05200,path:ssc05202,path:ssc05221	Pathways in cancer|Transcriptional misregulation in cancer|Acute myeloid leukemia
ZMYND15	18	8	28	3.5	1.80735	0.0119219	0.858816	Up	0.0765676	0.1317	100513818	Zinc finger MYND domain-containing protein 15	Zmynd15	GO:0005634,GO:0005737,GO:0007286,GO:0042826,GO:0045892,GO:0046872	nucleus|cytoplasm|spermatid development|histone deacetylase binding|negative regulation of transcription, DNA-templated|metal ion binding
ZNF704	9.5	16	3	0.1875	-2.41504	0.0219326	1	Down	0.0425465	0.00924662	100157134	Zinc finger protein 704	ZNF704	GO:0001158,GO:0003676,GO:0005634,GO:0006357	enhancer sequence-specific DNA binding|nucleic acid binding|nucleus|regulation of transcription by RNA polymerase II
