# Supplementary material for: Mechanism of interaction between virus and host is inferred from the changes of gene expression in macrophages infected with African swine fever virus CN/GS/2018 strain
Source: Virol J. 2021 Aug 19;18:170. doi: 10.1186/s12985-021-01637-6 (PMC8375147; doi:10.1186/s12985-021-01637-6)
Supplement: Supplementary file 3 — Additional file 3. ASFV 24h vs. MOCK 24h. Information of differentially expressed genes at 24 hpi. [file 12985_2021_1637_MOESM3_ESM.xlsx]

## Sheet: AX_1_24h-vs-AX_8_24h-diff-pval-
gene_id	BaseMean	BaseMean_control_AX_8_24h	BaseMean_case_AX_1_24h	FoldChange	log2FoldChange	pValue	qValue	Regulation	Expression_AX_8_24h	Expression_AX_1_24h	Dbxref	description	gene_Symbol	GO_id	GO_term	pathway	pathway_description
ABCA1	1301.03	1928.34	673.71	0.349373	-1.51716	0.00233166	0.386525	Down	7.39031	2.24654	100152112	ATP-binding cassette sub-family A member 1	ABCA1,Synonyms=ABC1, CERP	GO:0000166,GO:0002790,GO:0005102,GO:0005524,GO:0005548,GO:0005794,GO:0005886,GO:0005887,GO:0006497,GO:0006869,GO:0006911,GO:0007040,GO:0007186,GO:0007189,GO:0008203,GO:0008509,GO:0009897,GO:0010875,GO:0016020,GO:0016021,GO:0016197,GO:0016887,GO:0017127,GO:0019905,GO:0030139,GO:0031267,GO:0032367,GO:0032489,GO:0033344,GO:0033700,GO:0034185,GO:0034186,GO:0034188,GO:0034380,GO:0034616,GO:0038027,GO:…	nucleotide binding|peptide secretion|signaling receptor binding|ATP binding|phospholipid transporter activity|Golgi apparatus|plasma membrane|integral component of plasma membrane|protein lipidation|lipid transport|phagocytosis, engulfment|lysosome organization|G-protein coupled receptor signaling pathway|adenylate cyclase-activating G-protein coupled receptor signaling pathway|cholesterol metabo…	path:ssc02010,path:ssc04975,path:ssc04979	ABC transporters|Fat digestion and absorption|Cholesterol metabolism
ABCC1	7945.11	4962.12	10928.1	2.2023	1.13901	0.0215345	1	Up	35.3886	65.4356	733619	Multidrug resistance-associated protein 1	ABCC1,Synonyms=MRP1			path:ssc01523,path:ssc02010,path:ssc04071,path:ssc04977,path:ssc05206	Antifolate resistance|ABC transporters|Sphingolipid signaling pathway|Vitamin digestion and absorption|MicroRNAs in cancer
ABCG1	394.006	571.462	216.55	0.37894	-1.39996	0.018162	0.953046	Down	4.7951	1.53189	100620416	ATP-binding cassette sub-family G member 1	ABCG1,Synonyms=ABC8, WHT1	GO:0000166,GO:0005524,GO:0005548,GO:0005622,GO:0005739,GO:0005768,GO:0005886,GO:0006355,GO:0008203,GO:0009897,GO:0010033,GO:0010872,GO:0010875,GO:0010888,GO:0016020,GO:0016021,GO:0016887,GO:0017127,GO:0019534,GO:0030301,GO:0032367,GO:0033344,GO:0033700,GO:0033993,GO:0034041,GO:0034374,GO:0034375,GO:0034436,GO:0034437,GO:0042626,GO:0042632,GO:0042803,GO:0042987,GO:0043531,GO:0043691,GO:0045542,GO:…	nucleotide binding|ATP binding|phospholipid transporter activity|intracellular|mitochondrion|endosome|plasma membrane|regulation of transcription, DNA-templated|cholesterol metabolic process|external side of plasma membrane|response to organic substance|regulation of cholesterol esterification|positive regulation of cholesterol efflux|negative regulation of lipid storage|membrane|integral compone…	path:ssc02010	ABC transporters
ABTB2	128.489	44.8026	212.175	4.73577	2.2436	0.00566396	0.56593	Up	0.544549	2.04071	100512455	Ankyrin repeat and BTB/POZ domain-containing protein 2	ABTB2	GO:0005634,GO:0005654,GO:0046982,GO:0097237	nucleus|nucleoplasm|protein heterodimerization activity|cellular response to toxic substance
ACAP1	440.517	192.011	689.022	3.58844	1.84336	0.00163757	0.329768	Up	1.72927	5.08239	100623422	Arf-GAP with coiled-coil, ANK repeat and PH domain-containing protein 1	ACAP1,Synonyms=CENTB1	GO:0005096,GO:0043547,GO:0046872	GTPase activator activity|positive regulation of GTPase activity|metal ion binding	path:ssc04144	Endocytosis
ACHE	78.6909	22.8585	134.523	5.88505	2.55705	0.00643533	0.601891	Up	0.276306	1.66237	100621099	Acetylcholinesterase	ACHE	GO:0001919,GO:0002076,GO:0003990,GO:0004104,GO:0005518,GO:0005576,GO:0005604,GO:0005615,GO:0005794,GO:0005886,GO:0006581,GO:0007155,GO:0009986,GO:0016020,GO:0016787,GO:0017171,GO:0031594,GO:0031623,GO:0042166,GO:0042803,GO:0043236,GO:0043621,GO:0045202,GO:0045212,GO:0048471,GO:0051262,GO:0052689,GO:0060041,GO:0120162	regulation of receptor recycling|osteoblast development|acetylcholinesterase activity|cholinesterase activity|collagen binding|extracellular region|basement membrane|extracellular space|Golgi apparatus|plasma membrane|acetylcholine catabolic process|cell adhesion|cell surface|membrane|hydrolase activity|serine hydrolase activity|neuromuscular junction|receptor internalization|acetylcholine bindin…	path:ssc00564,path:ssc04725	Glycerophospholipid metabolism|Cholinergic synapse
ACP5	111.16	37.4879	184.833	4.93046	2.30172	0.00643645	0.601891	Up	0.671039	2.79424	397414	Tartrate-resistant acid phosphatase type 5	ACP5	GO:0001503,GO:0003993,GO:0005576,GO:0005764,GO:0006811,GO:0008198,GO:0008199,GO:0016311,GO:0016787,GO:0032496,GO:0032691,GO:0032695,GO:0032720,GO:0032929,GO:0034097,GO:0045019,GO:0045453,GO:0046872,GO:0050728,GO:0050830,GO:0055072,GO:0060349	ossification|acid phosphatase activity|extracellular region|lysosome|ion transport|ferrous iron binding|ferric iron binding|dephosphorylation|hydrolase activity|response to lipopolysaccharide|negative regulation of interleukin-1 beta production|negative regulation of interleukin-12 production|negative regulation of tumor necrosis factor production|negative regulation of superoxide anion generatio…	path:ssc00740,path:ssc04142,path:ssc04380,path:ssc05323	Riboflavin metabolism|Lysosome|Osteoclast differentiation|Rheumatoid arthritis
ADAM19	645.444	332.82	958.068	2.87864	1.52539	0.00472668	0.523528	Up	2.16331	5.48271	100521528	Disintegrin and metalloproteinase domain-containing protein 19	ADAM19,Synonyms=MLTNB,FKSG34	GO:0001890,GO:0004222,GO:0005634,GO:0005794,GO:0006508,GO:0006509,GO:0008237,GO:0010628,GO:0016020,GO:0016021,GO:0017124,GO:2000049	placenta development|metalloendopeptidase activity|nucleus|Golgi apparatus|proteolysis|membrane protein ectodomain proteolysis|metallopeptidase activity|positive regulation of gene expression|membrane|integral component of membrane|SH3 domain binding|positive regulation of cell-cell adhesion mediated by cadherin
ADAMTSL3	6.01527	0	12.0305	Inf	Inf	0.0469078	1	Up	0	0.0649701	100157238	ADAMTS-like protein 3	ADAMTSL3,Synonyms=KIAA1233	GO:0006508,GO:0008233,GO:0043231	proteolysis|peptidase activity|intracellular membrane-bounded organelle
ADCY3	12.398	1.82868	22.9674	12.5596	3.65071	0.0441254	1	Up	0.0213728	0.155451	100514402	Adenylate cyclase type 3	ADCY3,Synonyms=KIAA0511	GO:0000166,GO:0004016,GO:0004045,GO:0005524,GO:0005622,GO:0005886,GO:0005887,GO:0005929,GO:0006171,GO:0007189,GO:0007338,GO:0007340,GO:0007608,GO:0008355,GO:0009190,GO:0016020,GO:0016021,GO:0016829,GO:0016849,GO:0030317,GO:0035556,GO:0046872,GO:1904322	nucleotide binding|adenylate cyclase activity|aminoacyl-tRNA hydrolase activity|ATP binding|intracellular|plasma membrane|integral component of plasma membrane|cilium|cAMP biosynthetic process|adenylate cyclase-activating G-protein coupled receptor signaling pathway|single fertilization|acrosome reaction|sensory perception of smell|olfactory learning|cyclic nucleotide biosynthetic process|membran…	path:ssc00230,path:ssc01522,path:ssc04015,path:ssc04020,path:ssc04022,path:ssc04024,path:ssc04062,path:ssc04072,path:ssc04114,path:ssc04211,path:ssc04213,path:ssc04261,path:ssc04270,path:ssc04371,path:ssc04540,path:ssc04611,path:ssc04713,path:ssc04714,path:ssc04723,path:ssc04724,path:ssc04725,path:ssc04727,path:ssc04740,path:ssc04750,path:ssc04911,path:ssc04912,path:ssc04913,path:ssc04914,path:ss…	Purine metabolism|Endocrine resistance|Rap1 signaling pathway|Calcium signaling pathway|cGMP-PKG signaling pathway|cAMP signaling pathway|Chemokine signaling pathway|Phospholipase D signaling pathway|Oocyte meiosis|Longevity regulating pathway|Longevity regulating pathway - multiple species|Adrenergic signaling in cardiomyocytes|Vascular smooth muscle contraction|Apelin signaling pathway|Gap junc…
ADCY6	41.7658	14.6294	68.9022	4.70983	2.23568	0.0435947	1	Up	0.129652	0.415794	100522613	Adenylate cyclase type 6	ADCY6,Synonyms=KIAA0422	GO:0000166,GO:0004016,GO:0005080,GO:0005524,GO:0005622,GO:0005886,GO:0005887,GO:0006171,GO:0007189,GO:0007212,GO:0009190,GO:0016020,GO:0016021,GO:0016829,GO:0016849,GO:0035556,GO:0046872,GO:0071380,GO:0071870,GO:0097746,GO:1904322	nucleotide binding|adenylate cyclase activity|protein kinase C binding|ATP binding|intracellular|plasma membrane|integral component of plasma membrane|cAMP biosynthetic process|adenylate cyclase-activating G-protein coupled receptor signaling pathway|dopamine receptor signaling pathway|cyclic nucleotide biosynthetic process|membrane|integral component of membrane|lyase activity|phosphorus-oxygen …	path:ssc00230,path:ssc01522,path:ssc04015,path:ssc04022,path:ssc04024,path:ssc04062,path:ssc04072,path:ssc04114,path:ssc04211,path:ssc04213,path:ssc04261,path:ssc04270,path:ssc04371,path:ssc04540,path:ssc04611,path:ssc04713,path:ssc04714,path:ssc04723,path:ssc04724,path:ssc04725,path:ssc04727,path:ssc04742,path:ssc04750,path:ssc04911,path:ssc04912,path:ssc04913,path:ssc04914,path:ssc04915,path:ss…	Purine metabolism|Endocrine resistance|Rap1 signaling pathway|cGMP-PKG signaling pathway|cAMP signaling pathway|Chemokine signaling pathway|Phospholipase D signaling pathway|Oocyte meiosis|Longevity regulating pathway|Longevity regulating pathway - multiple species|Adrenergic signaling in cardiomyocytes|Vascular smooth muscle contraction|Apelin signaling pathway|Gap junction|Platelet activation|C…
ADCYAP1R1	176.296	75.8902	276.702	3.64609	1.86635	0.0110143	0.774034	Up	0.539877	1.66108	100511793	Pituitary adenylate cyclase-activating polypeptide type I receptor	Adcyap1r1	GO:0004888,GO:0004930,GO:0004999,GO:0007165,GO:0007166,GO:0007186,GO:0008528,GO:0016020,GO:0016021,GO:0017046,GO:0043005,GO:0043231,GO:0043235	transmembrane signaling receptor activity|G-protein coupled receptor activity|vasoactive intestinal polypeptide receptor activity|signal transduction|cell surface receptor signaling pathway|G-protein coupled receptor signaling pathway|G-protein coupled peptide receptor activity|membrane|integral component of membrane|peptide hormone binding|neuron projection|intracellular membrane-bounded organel…	path:ssc04024,path:ssc04080,path:ssc04713,path:ssc04911,path:ssc04924	cAMP signaling pathway|Neuroactive ligand-receptor interaction|Circadian entrainment|Insulin secretion|Renin secretion
ADGRE1	5666.25	3547.64	7784.85	2.19438	1.13381	0.0198893	1	Up	19.812	38.2283	100521889	Adhesion G protein-coupled receptor E1 {ECO:0000303|PubMed:25713288}	ADGRE1 {ECO:0000312|HGNC:HGNC:3336},Synonyms=EMR1, TM7LN3	GO:0004888,GO:0004930,GO:0005509,GO:0005622,GO:0005886,GO:0005887,GO:0007166,GO:0007186,GO:0007189,GO:0009897,GO:0016020,GO:0016021,GO:0071944	transmembrane signaling receptor activity|G-protein coupled receptor activity|calcium ion binding|intracellular|plasma membrane|integral component of plasma membrane|cell surface receptor signaling pathway|G-protein coupled receptor signaling pathway|adenylate cyclase-activating G-protein coupled receptor signaling pathway|external side of plasma membrane|membrane|integral component of membrane|c…
AES	1260.15	822.906	1697.4	2.06269	1.04453	0.0343826	1	Up	26.7168	46.0474	110259367	Amino-terminal enhancer of split	AES,Synonyms=GRG, GRG5	GO:0000122,GO:0001501,GO:0003714,GO:0005634,GO:0006355,GO:0006357,GO:0010629,GO:0031668,GO:0032091,GO:0040008,GO:0045892,GO:0060761,GO:0070555,GO:0090090,GO:2000210	negative regulation of transcription by RNA polymerase II|skeletal system development|transcription corepressor activity|nucleus|regulation of transcription, DNA-templated|regulation of transcription by RNA polymerase II|negative regulation of gene expression|cellular response to extracellular stimulus|negative regulation of protein binding|regulation of growth|negative regulation of transcriptio…
AGRN	273.536	71.3185	475.753	6.67082	2.73786	5.47953e-05	0.0380645	Up	0.480936	2.88063	100621139	Agrin C-terminal 22 kDa fragment	AGRN,Synonyms=AGRIN	GO:0005509,GO:0005604,GO:0005829,GO:0005886,GO:0007213,GO:0008582,GO:0031012,GO:0043113,GO:0043236	calcium ion binding|basement membrane|cytosol|plasma membrane|G-protein coupled acetylcholine receptor signaling pathway|regulation of synaptic growth at neuromuscular junction|extracellular matrix|receptor clustering|laminin binding	path:ssc04512	ECM-receptor interaction
AHCTF1	2024.56	2764.05	1285.08	0.464927	-1.10492	0.0217556	1	Down	13.4502	5.85329	100511581	Protein ELYS	AHCTF1,Synonyms=ELYS, TMBS62,MSTP108	GO:0000777,GO:0000785,GO:0003700,GO:0005634,GO:0005643,GO:0005737,GO:0006355,GO:0016363,GO:0031080,GO:0031965,GO:0032465,GO:0051292	condensed chromosome kinetochore|chromatin|DNA-binding transcription factor activity|nucleus|nuclear pore|cytoplasm|regulation of transcription, DNA-templated|nuclear matrix|nuclear pore outer ring|nuclear membrane|regulation of cytokinesis|nuclear pore complex assembly
AHRR	1158.53	766.217	1550.85	2.02403	1.01723	0.0406788	1	Up	3.57193	5.93621	100624847	Aryl hydrocarbon receptor repressor	AHRR,Synonyms=BHLHE77, KIAA1234	GO:0005634,GO:0005654,GO:0005829,GO:0006355,GO:0006805,GO:0009410,GO:0046983	nucleus|nucleoplasm|cytosol|regulation of transcription, DNA-templated|xenobiotic metabolic process|response to xenobiotic stimulus|protein dimerization activity
AMD1	1597.94	2140.47	1055.41	0.493072	-1.02013	0.0357509	1	Down	28.441	13.2935	100155925	S-adenosylmethionine decarboxylase beta chain	AMD1			path:ssc00270,path:ssc00330	Cysteine and methionine metabolism|Arginine and proline metabolism
ANKRD50	446.976	639.123	254.829	0.398716	-1.32657	0.0211846	1	Down	3.21155	1.21176	100625549	Ankyrin repeat domain-containing protein 50	ANKRD50,Synonyms=KIAA1223	GO:0005622,GO:1990126	intracellular|retrograde transport, endosome to plasma membrane
ANXA6	970.156	490.086	1450.23	2.95913	1.56517	0.00225202	0.384761	Up	6.75379	18.3313	100515934	Annexin A6	ANXA6,Synonyms=ANX6	GO:0001755,GO:0001786,GO:0003418,GO:0005262,GO:0005509,GO:0005525,GO:0005544,GO:0005739,GO:0005765,GO:0006816,GO:0006937,GO:0008201,GO:0008289,GO:0015276,GO:0015485,GO:0019899,GO:0031214,GO:0031902,GO:0034220,GO:0035374,GO:0038023,GO:0042803,GO:0044877,GO:0048306,GO:0048471,GO:0051015,GO:0051260,GO:0051283,GO:0051560,GO:0070509,GO:0070588,GO:0097190	neural crest cell migration|phosphatidylserine binding|growth plate cartilage chondrocyte differentiation|calcium channel activity|calcium ion binding|GTP binding|calcium-dependent phospholipid binding|mitochondrion|lysosomal membrane|calcium ion transport|regulation of muscle contraction|heparin binding|lipid binding|ligand-gated ion channel activity|cholesterol binding|enzyme binding|biomineral…
AOC1	14.4957	2.74302	26.2484	9.56918	3.2584	0.0493848	1	Up	0.0348505	0.267193	100517436	Amiloride-sensitive amine oxidase [copper-containing] {ECO:0000305}	AOC1,Synonyms=ABP1	GO:0005507,GO:0005509,GO:0005576,GO:0005615,GO:0005886,GO:0005923,GO:0008131,GO:0008144,GO:0008201,GO:0008270,GO:0009308,GO:0016491,GO:0035874,GO:0042493,GO:0042803,GO:0044877,GO:0046677,GO:0046872,GO:0048038,GO:0052597,GO:0052598,GO:0052599,GO:0052600,GO:0055114,GO:0070062,GO:0071280,GO:0071420,GO:0097185	copper ion binding|calcium ion binding|extracellular region|extracellular space|plasma membrane|bicellular tight junction|primary amine oxidase activity|drug binding|heparin binding|zinc ion binding|amine metabolic process|oxidoreductase activity|cellular response to copper ion starvation|response to drug|protein homodimerization activity|protein-containing complex binding|response to antibiotic|…	path:ssc00330,path:ssc00340,path:ssc00380	Arginine and proline metabolism|Histidine metabolism|Tryptophan metabolism
APC	704.93	1053.32	356.541	0.338493	-1.5628	0.00342419	0.45923	Down	3.72975	1.24097	100517932	Adenomatous polyposis coli protein	APC,Synonyms=DP2.5	GO:0000281,GO:0001708,GO:0005634,GO:0005737,GO:0006974,GO:0007026,GO:0007050,GO:0007389,GO:0008013,GO:0008017,GO:0008285,GO:0016055,GO:0016477,GO:0030178,GO:0030877,GO:0043065,GO:0045295,GO:0045595,GO:0045732,GO:0090090	mitotic cytokinesis|cell fate specification|nucleus|cytoplasm|cellular response to DNA damage stimulus|negative regulation of microtubule depolymerization|cell cycle arrest|pattern specification process|beta-catenin binding|microtubule binding|negative regulation of cell proliferation|Wnt signaling pathway|cell migration|negative regulation of Wnt signaling pathway|beta-catenin destruction comple…	path:ssc04310,path:ssc04390,path:ssc04550,path:ssc04810,path:ssc04934,path:ssc05165,path:ssc05166,path:ssc05200,path:ssc05206,path:ssc05210,path:ssc05213,path:ssc05217,path:ssc05224,path:ssc05225,path:ssc05226	Wnt signaling pathway|Hippo signaling pathway|Signaling pathways regulating pluripotency of stem cells|Regulation of actin cytoskeleton|Cushing syndrome|Human papillomavirus infection|Human T-cell leukemia virus 1 infection|Pathways in cancer|MicroRNAs in cancer|Colorectal cancer|Endometrial cancer|Basal cell carcinoma|Breast cancer|Hepatocellular carcinoma|Gastric cancer
AQP3	71.0351	22.8585	119.212	5.2152	2.38272	0.0128138	0.802266	Up	1.28742	6.0747	100126235	Aquaporin-3	AQP3	GO:0002684,GO:0005634,GO:0005737,GO:0005886,GO:0005911,GO:0006833,GO:0015254,GO:0015267,GO:0015793,GO:0015840,GO:0016020,GO:0016021,GO:0016323,GO:0032526,GO:0042476,GO:0055085,GO:0070295,GO:0071456,GO:0090650	positive regulation of immune system process|nucleus|cytoplasm|plasma membrane|cell-cell junction|water transport|glycerol channel activity|channel activity|glycerol transport|urea transport|membrane|integral component of membrane|basolateral plasma membrane|response to retinoic acid|odontogenesis|transmembrane transport|renal water absorption|cellular response to hypoxia|cellular response to oxy…	path:ssc04962	Vasopressin-regulated water reabsorption
AQP9	19.9273	36.5736	3.28106	0.0897111	-3.47857	0.0242981	1	Down	1.24545	0.0693281	100127153	Aquaporin-9	AQP9,Synonyms=SSC1	GO:0005345,GO:0005350,GO:0006833,GO:0006863,GO:0010033,GO:0015250,GO:0015267,GO:0015791,GO:0015837,GO:0015855,GO:0016020,GO:0016021,GO:0043231,GO:0046689,GO:0055085,GO:0071320,GO:0072531,GO:1904823	purine nucleobase transmembrane transporter activity|pyrimidine nucleobase transmembrane transporter activity|water transport|purine nucleobase transport|response to organic substance|water channel activity|channel activity|polyol transport|amine transport|pyrimidine nucleobase transport|membrane|integral component of membrane|intracellular membrane-bounded organelle|response to mercury ion|trans…	path:ssc04976	Bile secretion
ARAP3	300.249	133.494	467.004	3.49832	1.80666	0.00464354	0.523528	Up	0.89263	2.84894	100511744	Arf-GAP with Rho-GAP domain, ANK repeat and PH domain-containing protein 3	ARAP3,Synonyms=CENTD3	GO:0001726,GO:0005096,GO:0005547,GO:0007165,GO:0043325,GO:0043547,GO:0046872	ruffle|GTPase activator activity|phosphatidylinositol-3,4,5-trisphosphate binding|signal transduction|phosphatidylinositol-3,4-bisphosphate binding|positive regulation of GTPase activity|metal ion binding	path:ssc04015,path:ssc04024,path:ssc04144	Rap1 signaling pathway|cAMP signaling pathway|Endocytosis
ARC	82.8599	8.22906	157.491	19.1384	4.2584	3.5157e-05	0.0256435	Up	0.182904	2.69032	110260202	Activity-regulated cytoskeleton-associated protein	Arc {ECO:0000312|EMBL:AAD43586.1, ECO:0000312|MGI:MGI:88067}	GO:0005737,GO:0005886,GO:0007010,GO:0007492,GO:0009952,GO:0016477,GO:0022604,GO:0045121,GO:1900452	cytoplasm|plasma membrane|cytoskeleton organization|endoderm development|anterior/posterior pattern specification|cell migration|regulation of cell morphogenesis|membrane raft|regulation of long term synaptic depression	path:ssc05031	Amphetamine addiction
ARFGEF1	1187.38	1592.78	781.985	0.490956	-1.02633	0.0386334	1	Down	9.25999	4.30701	100156861	Brefeldin A-inhibited guanine nucleotide-exchange protein 1	ARFGEF1,Synonyms=ARFGEP1, BIG1	GO:0000139,GO:0005085,GO:0005086,GO:0005654,GO:0005730,GO:0005794,GO:0005802,GO:0005829,GO:0007030,GO:0010256,GO:0016192,GO:0017022,GO:0030532,GO:0030837,GO:0032012,GO:0034237,GO:0034260,GO:0048471,GO:0090284,GO:0090303,GO:2000114	Golgi membrane|guanyl-nucleotide exchange factor activity|ARF guanyl-nucleotide exchange factor activity|nucleoplasm|nucleolus|Golgi apparatus|trans-Golgi network|cytosol|Golgi organization|endomembrane system organization|vesicle-mediated transport|myosin binding|small nuclear ribonucleoprotein complex|negative regulation of actin filament polymerization|regulation of ARF protein signal transduc…	path:ssc04144	Endocytosis
ARG1	18082.2	9386.61	26777.8	2.85276	1.51236	0.00486577	0.524681	Up	139.986	376.669	397115	Arginase-1	ARG1	GO:0000050,GO:0004053,GO:0005615,GO:0005737,GO:0005829,GO:0006525,GO:0016787,GO:0016813,GO:0019547,GO:0030145,GO:0042130,GO:0042832,GO:0046007,GO:0046872,GO:0060336,GO:0070965,GO:2000552	urea cycle|arginase activity|extracellular space|cytoplasm|cytosol|arginine metabolic process|hydrolase activity|hydrolase activity, acting on carbon-nitrogen (but not peptide) bonds, in linear amidines|arginine catabolic process to ornithine|manganese ion binding|negative regulation of T cell proliferation|defense response to protozoan|negative regulation of activated T cell proliferation|metal …	path:ssc00220,path:ssc00330,path:ssc05146	Arginine biosynthesis|Arginine and proline metabolism|Amoebiasis
ARHGAP4	432.627	216.699	648.555	2.99289	1.58154	0.00664705	0.615211	Up	3.50454	8.09737	100523659	Rho GTPase-activating protein 4	ARHGAP4,Synonyms=KIAA0131, RGC1, RHOGAP4	GO:0005096,GO:0005737,GO:0007165,GO:0030336,GO:0043547,GO:0048365	GTPase activator activity|cytoplasm|signal transduction|negative regulation of cell migration|positive regulation of GTPase activity|Rac GTPase binding
ARRDC3	497.562	697.641	297.482	0.426412	-1.22968	0.0286393	1	Down	6.89275	2.84672	100520233	Arrestin domain-containing protein 3	ARRDC3,Synonyms=KIAA1376	GO:0001659,GO:0005768,GO:0005886,GO:0031651,GO:0031699,GO:0043588,GO:0051443,GO:0060613,GO:0071878,GO:0090327,GO:0120163	temperature homeostasis|endosome|plasma membrane|negative regulation of heat generation|beta-3 adrenergic receptor binding|skin development|positive regulation of ubiquitin-protein transferase activity|fat pad development|negative regulation of adenylate cyclase-activating adrenergic receptor signaling pathway|negative regulation of locomotion involved in locomotory behavior|negative regulation o…
ATAD2	428.259	618.094	238.423	0.38574	-1.3743	0.0181182	0.953046	Down	3.32916	1.24174	100155780	ATPase family AAA domain-containing protein 2	ATAD2,L16, PRO2000	GO:0003682,GO:0005524,GO:0005634,GO:0005654,GO:0006325,GO:0006355,GO:0016887,GO:0031936,GO:0042393,GO:0045893,GO:0045944	chromatin binding|ATP binding|nucleus|nucleoplasm|chromatin organization|regulation of transcription, DNA-templated|ATPase activity|negative regulation of chromatin silencing|histone binding|positive regulation of transcription, DNA-templated|positive regulation of transcription by RNA polymerase II
ATF7IP	1209.86	1625.7	794.016	0.488416	-1.03382	0.0369607	1	Down	3.15479	1.50173	100513013	Activating transcription factor 7-interacting protein 1	ATF7IP,Synonyms=MCAF, MCAF1	GO:0000122,GO:0003714,GO:0005634,GO:0005654,GO:0005667,GO:0005829,GO:0006306,GO:0016604,GO:0016887,GO:0045892,GO:0045893,GO:0045898	negative regulation of transcription by RNA polymerase II|transcription corepressor activity|nucleus|nucleoplasm|transcription factor complex|cytosol|DNA methylation|nuclear body|ATPase activity|negative regulation of transcription, DNA-templated|positive regulation of transcription, DNA-templated|regulation of RNA polymerase II transcriptional preinitiation complex assembly
ATP2B1	2067.42	2778.68	1356.17	0.488063	-1.03486	0.0312741	1	Down	11.7287	5.56357	397636	Plasma membrane calcium-transporting ATPase 1	ATP2B1	GO:0000166,GO:0005388,GO:0005524,GO:0005634,GO:0005886,GO:0005887,GO:0006811,GO:0006816,GO:0006874,GO:0015085,GO:0016020,GO:0016021,GO:0016787,GO:0030165,GO:0051480,GO:0070588,GO:0098793,GO:0098978,GO:0098982,GO:0099132,GO:0099509,GO:1905056,GO:1990034	nucleotide binding|calcium-transporting ATPase activity|ATP binding|nucleus|plasma membrane|integral component of plasma membrane|ion transport|calcium ion transport|cellular calcium ion homeostasis|calcium ion transmembrane transporter activity|membrane|integral component of membrane|hydrolase activity|PDZ domain binding|regulation of cytosolic calcium ion concentration|calcium ion transmembrane…	path:ssc04020,path:ssc04022,path:ssc04024,path:ssc04261,path:ssc04925,path:ssc04970,path:ssc04972	Calcium signaling pathway|cGMP-PKG signaling pathway|cAMP signaling pathway|Adrenergic signaling in cardiomyocytes|Aldosterone synthesis and secretion|Salivary secretion|Pancreatic secretion
ATP6V0D2	27.1716	7.31472	47.0285	6.42929	2.68466	0.0379715	1	Up	0.148883	0.91427	100521494	V-type proton ATPase subunit d 2	ATP6V0D2	GO:0005769,GO:0006811,GO:0007034,GO:0007035,GO:0008553,GO:0015078,GO:0015991,GO:0016020,GO:0016324,GO:0016471,GO:0033179,GO:0033181,GO:0046961	early endosome|ion transport|vacuolar transport|vacuolar acidification|proton-exporting ATPase activity, phosphorylative mechanism|proton transmembrane transporter activity|ATP hydrolysis coupled proton transport|membrane|apical plasma membrane|vacuolar proton-transporting V-type ATPase complex|proton-transporting V-type ATPase, V0 domain|plasma membrane proton-transporting V-type ATPase complex|…	path:ssc00190,path:ssc04142,path:ssc04145,path:ssc04721,path:ssc04966,path:ssc05152,path:ssc05165,path:ssc05203,path:ssc05323	Oxidative phosphorylation|Lysosome|Phagosome|Synaptic vesicle cycle|Collecting duct acid secretion|Tuberculosis|Human papillomavirus infection|Viral carcinogenesis|Rheumatoid arthritis
ATP8B2	181.039	77.7189	284.358	3.6588	1.87137	0.0102641	0.756226	Up	0.539942	1.70904	100517341	Phospholipid-transporting ATPase ID	ATP8B2,Synonyms=ATPID, KIAA1137	GO:0000166,GO:0000287,GO:0004012,GO:0005524,GO:0005794,GO:0005886,GO:0007030,GO:0015914,GO:0016020,GO:0016021,GO:0016787,GO:0045332	nucleotide binding|magnesium ion binding|phospholipid-translocating ATPase activity|ATP binding|Golgi apparatus|plasma membrane|Golgi organization|phospholipid transport|membrane|integral component of membrane|hydrolase activity|phospholipid translocation
ATP9A	130.891	64.9181	196.863	3.03249	1.6005	0.0423087	1	Up	0.382938	0.890106	100136901	Probable phospholipid-transporting ATPase IIA	ATP9A,Synonyms=ATPIIA, KIAA0611	GO:0000166,GO:0000287,GO:0004012,GO:0005524,GO:0005768,GO:0005769,GO:0005802,GO:0005886,GO:0006890,GO:0006897,GO:0015914,GO:0016020,GO:0016021,GO:0016787,GO:0045332,GO:0048471,GO:0055037	nucleotide binding|magnesium ion binding|phospholipid-translocating ATPase activity|ATP binding|endosome|early endosome|trans-Golgi network|plasma membrane|retrograde vesicle-mediated transport, Golgi to ER|endocytosis|phospholipid transport|membrane|integral component of membrane|hydrolase activity|phospholipid translocation|perinuclear region of cytoplasm|recycling endosome
ATXN7L2	167.448	71.3185	263.578	3.69579	1.88588	0.0113452	0.780676	Up	1.07102	3.24821	100517342	Ataxin-7-like protein 2	ATXN7L2
B3GNT5	835.874	1151.15	520.594	0.452237	-1.14485	0.0265819	1	Down	9.1905	3.87107	397599	Lactosylceramide 1,3-N-acetyl-beta-D-glucosaminyltransferase	B3GNT5	GO:0000139,GO:0005622,GO:0005783,GO:0005794,GO:0006486,GO:0007275,GO:0007417,GO:0007420,GO:0008376,GO:0008378,GO:0008457,GO:0008532,GO:0016020,GO:0016021,GO:0016740,GO:0016757,GO:0030311,GO:0047256	Golgi membrane|intracellular|endoplasmic reticulum|Golgi apparatus|protein glycosylation|multicellular organism development|central nervous system development|brain development|acetylgalactosaminyltransferase activity|galactosyltransferase activity|beta-galactosyl-N-acetylglucosaminylgalactosylglucosyl-ceramide beta-1,3-acetylglucosaminyltransferase activity|N-acetyllactosaminide beta-1,3-N-acety…	path:ssc00601	Glycosphingolipid biosynthesis - lacto and neolacto series
BACH2	110.64	53.946	167.334	3.10187	1.63314	0.0477058	1	Up	0.180168	0.527555	100620522	Transcription regulator protein BACH2	BACH2	GO:0000122,GO:0000980,GO:0001206,GO:0003677,GO:0003700,GO:0005634,GO:0005829,GO:0006355,GO:0051170	negative regulation of transcription by RNA polymerase II|RNA polymerase II distal enhancer sequence-specific DNA binding|transcriptional repressor activity, RNA polymerase II distal enhancer sequence-specific binding|DNA binding|DNA-binding transcription factor activity|nucleus|cytosol|regulation of transcription, DNA-templated|import into nucleus
BCAS4	28.8121	7.31472	50.3095	6.87785	2.78196	0.0294183	1	Up	0.151859	0.622664	100141422	Breast carcinoma-amplified sequence 4	BCAS4	GO:0031083	BLOC-1 complex
BCL7C	1143.75	699.47	1588.03	2.27034	1.18291	0.0178153	0.947479	Up	5.33437	10.4751	100524551	B-cell CLL/lymphoma 7 protein family member C	BCL7C
BEGAIN	58.8164	19.2011	98.4317	5.12635	2.35793	0.019384	0.98303	Up	0.29211	1.24542	102164234	Brain-enriched guanylate kinase-associated protein	BEGAIN
BGLAP	13.4917	1.82868	25.1548	13.7557	3.78196	0.0335136	1	Up	0	0.903277	397530	Osteocalcin	BGLAP			path:ssc04928	Parathyroid hormone synthesis, secretion and action
BHLHA15	143.254	44.8026	241.704	5.39487	2.43159	0.00220146	0.384761	Up	1.00928	4.38823	100626975	Class A basic helix-loop-helix protein 15	BHLHA15,Synonyms=BHLHB8, MIST1	GO:0000977,GO:0001228,GO:0003677,GO:0005634,GO:0006366,GO:0006851,GO:0007030,GO:0007186,GO:0007267,GO:0010832,GO:0019722,GO:0030968,GO:0042149,GO:0042593,GO:0042803,GO:0045944,GO:0046983,GO:0048312,GO:0048469	RNA polymerase II regulatory region sequence-specific DNA binding|transcriptional activator activity, RNA polymerase II transcription regulatory region sequence-specific DNA binding|DNA binding|nucleus|transcription by RNA polymerase II|mitochondrial calcium ion transmembrane transport|Golgi organization|G-protein coupled receptor signaling pathway|cell-cell signaling|negative regulation of myotu…	path:ssc04950	Maturity onset diabetes of the young
BIN1	278.635	125.265	432.006	3.44875	1.78607	0.00597599	0.58431	Up	1.00131	3.23216	100037305	Myc box-dependent-interacting protein 1	Bin1,Synonyms=Amphl, Sh3p9	GO:0002020,GO:0005634,GO:0005635,GO:0005737,GO:0005829,GO:0005856,GO:0006997,GO:0008333,GO:0016020,GO:0030100,GO:0030315,GO:0030424,GO:0030838,GO:0033292,GO:0042692,GO:0042802,GO:0043065,GO:0045664,GO:0048156,GO:0048711,GO:0051015,GO:0051087,GO:0051647,GO:0060987,GO:0060988,GO:0070063,GO:0071156,GO:0086091,GO:1901380,GO:1902430,GO:1902960,GO:1903946,GO:1904878	protease binding|nucleus|nuclear envelope|cytoplasm|cytosol|cytoskeleton|nucleus organization|endosome to lysosome transport|membrane|regulation of endocytosis|T-tubule|axon|positive regulation of actin filament polymerization|T-tubule organization|muscle cell differentiation|identical protein binding|positive regulation of apoptotic process|regulation of neuron differentiation|tau protein bindin…	path:ssc04144,path:ssc04666	Endocytosis|Fc gamma R-mediated phagocytosis
BLK	146.946	74.0615	219.831	2.96822	1.5696	0.039811	1	Up	0.400087	1.07504	100623761	Tyrosine-protein kinase Blk	BLK	GO:0000166,GO:0004672,GO:0004713,GO:0004715,GO:0005102,GO:0005524,GO:0006468,GO:0007169,GO:0016301,GO:0016310,GO:0016740,GO:0030154,GO:0031234,GO:0032024,GO:0038083,GO:0050853	nucleotide binding|protein kinase activity|protein tyrosine kinase activity|non-membrane spanning protein tyrosine kinase activity|signaling receptor binding|ATP binding|protein phosphorylation|transmembrane receptor protein tyrosine kinase signaling pathway|kinase activity|phosphorylation|transferase activity|cell differentiation|extrinsic component of cytoplasmic side of plasma membrane|positiv…
BMP8A	103.721	1.82868	205.613	112.438	6.81298	1.19272e-08	2.8999e-05	Up	0	2.21191	100515668	Bone morphogenetic protein 8B	BMP8B,Synonyms=BMP8			path:ssc04060,path:ssc04350,path:ssc04390,path:ssc04714	Cytokine-cytokine receptor interaction|TGF-beta signaling pathway|Hippo signaling pathway|Thermogenesis
BMP8B	9.84317	0	19.6863	Inf	Inf	0.0121099	0.78728	Up	0	0.183335	100620374	Bone morphogenetic protein 8B	BMP8B,Synonyms=BMP8			path:ssc04060,path:ssc04350,path:ssc04390,path:ssc04714	Cytokine-cytokine receptor interaction|TGF-beta signaling pathway|Hippo signaling pathway|Thermogenesis
BMS1	753.761	1040.52	467.004	0.448818	-1.1558	0.0272332	1	Down	8.20975	3.58013	100157879	Ribosome biogenesis protein BMS1 homolog	BMS1,Synonyms=BMS1L, KIAA0187	GO:0000462,GO:0003924,GO:0005525,GO:0005634,GO:0005730,GO:0030686,GO:0034511,GO:0042254	maturation of SSU-rRNA from tricistronic rRNA transcript (SSU-rRNA, 5.8S rRNA, LSU-rRNA)|GTPase activity|GTP binding|nucleus|nucleolus|90S preribosome|U3 snoRNA binding|ribosome biogenesis	path:ssc03008	Ribosome biogenesis in eukaryotes
BSPRY	108.901	49.3743	168.428	3.41124	1.77029	0.033337	1	Up	1.28685	3.40014	100622289	B box and SPRY domain-containing protein	BSPRY	GO:0005622,GO:0008270,GO:1990830	intracellular|zinc ion binding|cellular response to leukemia inhibitory factor
BST2	2551	1516.89	3585.1	2.36346	1.2409	0.00977857	0.734664	Up	93.4039	206.701	100302088	Bone marrow stromal antigen 2	BST2	GO:0016020,GO:0016021,GO:0051607	membrane|integral component of membrane|defense response to virus	path:ssc05170	Human immunodeficiency virus 1 infection
BTAF1	841.701	1147.5	535.906	0.467022	-1.09844	0.0330372	1	Down	7.11973	3.08733	100156116	TATA-binding protein-associated factor 172	BTAF1,Synonyms=TAF172	GO:0005524,GO:0005654,GO:0035562,GO:0043231	ATP binding|nucleoplasm|negative regulation of chromatin binding|intracellular membrane-bounded organelle
C3	32096.4	15712.9	48479.8	3.08534	1.62543	0.00549862	0.560936	Up	102.713	283.519	397072	Complement C3c alpha' chain fragment 2	C3	GO:0001798,GO:0001934,GO:0001970,GO:0004866,GO:0005576,GO:0005615,GO:0006911,GO:0006954,GO:0006956,GO:0009617,GO:0010575,GO:0010828,GO:0010866,GO:0010884,GO:0010951,GO:0031715,GO:0032991,GO:0045087,GO:0045745,GO:0045766,GO:0050766,GO:0060100,GO:0097242,GO:1905114,GO:2000427	positive regulation of type IIa hypersensitivity|positive regulation of protein phosphorylation|positive regulation of activation of membrane attack complex|endopeptidase inhibitor activity|extracellular region|extracellular space|phagocytosis, engulfment|inflammatory response|complement activation|response to bacterium|positive regulation of vascular endothelial growth factor production|positive…	path:ssc04145,path:ssc04610,path:ssc05133,path:ssc05134,path:ssc05140,path:ssc05142,path:ssc05150,path:ssc05152,path:ssc05167,path:ssc05168,path:ssc05203,path:ssc05322	Phagosome|Complement and coagulation cascades|Pertussis|Legionellosis|Leishmaniasis|Chagas disease (American trypanosomiasis)|Staphylococcus aureus infection|Tuberculosis|Kaposi sarcoma-associated herpesvirus infection|Herpes simplex infection|Viral carcinogenesis|Systemic lupus erythematosus
C8G	6.56211	0	13.1242	Inf	Inf	0.0380785	1	Up	0	0.186423	100037955	Complement component C8 gamma chain	C8G	GO:0036094	small molecule binding	path:ssc04610,path:ssc05020,path:ssc05146,path:ssc05322	Complement and coagulation cascades|Prion diseases|Amoebiasis|Systemic lupus erythematosus
C8H4orf26	58.2696	19.2011	97.338	5.06939	2.34181	0.0204678	1	Up	0.732186	3.60032	100737222	Uncharacterized protein C4orf26	C4orf26
CABLES1	25.0739	6.40038	43.7474	6.83513	2.77297	0.037678	1	Up	0.0762703	0.434589	100526114	CDK5 and ABL1 enzyme substrate 1	CABLES1,Synonyms=CABLES	GO:0005829,GO:0051726	cytosol|regulation of cell cycle
CACNG3	18.0458	0	36.0916	Inf	Inf	0.0011268	0.259927	Up	0	0.586038	100522066	Voltage-dependent calcium channel gamma-3 subunit	CACNG3	GO:0005244,GO:0005262,GO:0005622,GO:0006605,GO:0006811,GO:0006816,GO:0008104,GO:0016020,GO:0016021,GO:0032281,GO:0034765,GO:0036477,GO:0070588	voltage-gated ion channel activity|calcium channel activity|intracellular|protein targeting|ion transport|calcium ion transport|protein localization|membrane|integral component of membrane|AMPA glutamate receptor complex|regulation of ion transmembrane transport|somatodendritic compartment|calcium ion transmembrane transport	path:ssc04010,path:ssc04260,path:ssc04261,path:ssc04921,path:ssc05410,path:ssc05412,path:ssc05414	MAPK signaling pathway|Cardiac muscle contraction|Adrenergic signaling in cardiomyocytes|Oxytocin signaling pathway|Hypertrophic cardiomyopathy (HCM)|Arrhythmogenic right ventricular cardiomyopathy (ARVC)|Dilated cardiomyopathy (DCM)
CAPN5	32.5415	2.74302	62.3401	22.7268	4.50632	0.00130143	0.279196	Up	0.0341893	0.592765	100524513	Calpain-5	CAPN5,Synonyms=NCL3	GO:0004198,GO:0005622,GO:0005737,GO:0006508,GO:0008233,GO:0008234,GO:0009986,GO:0016787	calcium-dependent cysteine-type endopeptidase activity|intracellular|cytoplasm|proteolysis|peptidase activity|cysteine-type peptidase activity|cell surface|hydrolase activity
CARD11	159.515	68.5755	250.454	3.65224	1.86878	0.0132137	0.8154	Up	0.427563	1.1515	110259837	Caspase recruitment domain-containing protein 11	CARD11,Synonyms=CARMA1	GO:0001772,GO:0001819,GO:0002377,GO:0005737,GO:0005886,GO:0007165,GO:0007249,GO:0030183,GO:0030890,GO:0031295,GO:0032449,GO:0038202,GO:0042100,GO:0042102,GO:0042110,GO:0042981,GO:0043123,GO:0045061,GO:0045086,GO:0045121,GO:0045577,GO:0045580,GO:0046649,GO:0048872,GO:0050700,GO:0050776,GO:0050870,GO:0051092,GO:0070970	immunological synapse|positive regulation of cytokine production|immunoglobulin production|cytoplasm|plasma membrane|signal transduction|I-kappaB kinase/NF-kappaB signaling|B cell differentiation|positive regulation of B cell proliferation|T cell costimulation|CBM complex|TORC1 signaling|B cell proliferation|positive regulation of T cell proliferation|T cell activation|regulation of apoptotic pro…	path:ssc04064,path:ssc04660,path:ssc04662	NF-kappa B signaling pathway|T cell receptor signaling pathway|B cell receptor signaling pathway
CARMIL2	112.182	49.3743	174.99	3.54414	1.82544	0.0272925	1	Up	0.472422	1.39288	100624425	Capping protein, Arp2/3 and myosin-I linker protein 2 {ECO:0000303|PubMed:19846667}	CARMIL2 {ECO:0000312|HGNC:HGNC:27089},Synonyms=LRRC16C, RLTPR {ECO:0000303|PubMed:15588584}	GO:0001726,GO:0005543,GO:0005737,GO:0005886,GO:0007163,GO:0010592,GO:0015629,GO:0016477,GO:0030011,GO:0030027,GO:0030335,GO:0031252,GO:0044319,GO:0044354,GO:0044877,GO:0045111,GO:0051639,GO:0061339,GO:0090091,GO:1900029,GO:1902745,GO:2000813	ruffle|phospholipid binding|cytoplasm|plasma membrane|establishment or maintenance of cell polarity|positive regulation of lamellipodium assembly|actin cytoskeleton|cell migration|maintenance of cell polarity|lamellipodium|positive regulation of cell migration|cell leading edge|wound healing, spreading of cells|macropinosome|protein-containing complex binding|intermediate filament cytoskeleton|ac…
CBS	48.6057	17.3725	79.839	4.59573	2.20029	0.0375234	1	Up	0.208488	0.848831	110256498	Cystathionine beta-synthase {ECO:0000305}	CBS			path:ssc00260,path:ssc00270	Glycine, serine and threonine metabolism|Cysteine and methionine metabolism
CCL1	60.9053	14.6294	107.181	7.3264	2.87311	0.00509665	0.534892	Up	1.4098	9.25889	100310829	C-C motif chemokine 1	CCL1,Synonyms=SCYA1	GO:0005125,GO:0005576,GO:0005615,GO:0005623,GO:0006935,GO:0006955,GO:0008009,GO:0010469,GO:0060326	cytokine activity|extracellular region|extracellular space|cell|chemotaxis|immune response|chemokine activity|regulation of signaling receptor activity|cell chemotaxis	path:ssc04060,path:ssc04062	Cytokine-cytokine receptor interaction|Chemokine signaling pathway
CCL17	900.88	426.997	1374.76	3.21961	1.68689	0.00114034	0.259927	Up	3.83594	10.9469	780408	C-C motif chemokine 17	CCL17,Synonyms=TARC	GO:0005125,GO:0005576,GO:0005615,GO:0006935,GO:0006955,GO:0008009,GO:0010469,GO:0045662,GO:0060326	cytokine activity|extracellular region|extracellular space|chemotaxis|immune response|chemokine activity|regulation of signaling receptor activity|negative regulation of myoblast differentiation|cell chemotaxis	path:ssc04060,path:ssc04062,path:ssc04625,path:ssc04657	Cytokine-cytokine receptor interaction|Chemokine signaling pathway|C-type lectin receptor signaling pathway|IL-17 signaling pathway
CCL22	3026.92	1342.25	4711.6	3.51022	1.81156	0.000202304	0.0952003	Up	78.4267	251.331	100516016	MDC(7-69)	CCL22,Synonyms=MDC, SCYA22,A-152E5.1	GO:0002548,GO:0005125,GO:0005576,GO:0005615,GO:0006935,GO:0006954,GO:0006955,GO:0007186,GO:0008009,GO:0010469,GO:0030593,GO:0043547,GO:0048020,GO:0048245,GO:0048247,GO:0060326,GO:0070098,GO:0070374,GO:0071346,GO:0071347,GO:0071356	monocyte chemotaxis|cytokine activity|extracellular region|extracellular space|chemotaxis|inflammatory response|immune response|G-protein coupled receptor signaling pathway|chemokine activity|regulation of signaling receptor activity|neutrophil chemotaxis|positive regulation of GTPase activity|CCR chemokine receptor binding|eosinophil chemotaxis|lymphocyte chemotaxis|cell chemotaxis|chemokine-med…	path:ssc04060,path:ssc04062,path:ssc04625	Cytokine-cytokine receptor interaction|Chemokine signaling pathway|C-type lectin receptor signaling pathway
CCL3L1	4968.67	2932.29	7005.05	2.38894	1.25637	0.00967785	0.734664	Up	273.252	591.28	494459	C-C motif chemokine 3	CCL3,Synonyms=SCYA3	GO:0000165,GO:0001649,GO:0001775,GO:0002548,GO:0004672,GO:0004698,GO:0005125,GO:0005576,GO:0005615,GO:0005622,GO:0005737,GO:0005829,GO:0006468,GO:0006816,GO:0006874,GO:0006887,GO:0006935,GO:0006954,GO:0006955,GO:0007010,GO:0007186,GO:0007267,GO:0008009,GO:0008360,GO:0009636,GO:0010469,GO:0010628,GO:0010629,GO:0010818,GO:0014808,GO:0016004,GO:0016301,GO:0019722,GO:0023052,GO:0030335,GO:0030593,GO:…	MAPK cascade|osteoblast differentiation|cell activation|monocyte chemotaxis|protein kinase activity|calcium-dependent protein kinase C activity|cytokine activity|extracellular region|extracellular space|intracellular|cytoplasm|cytosol|protein phosphorylation|calcium ion transport|cellular calcium ion homeostasis|exocytosis|chemotaxis|inflammatory response|immune response|cytoskeleton organization…	path:ssc04060,path:ssc04062,path:ssc04620,path:ssc05132,path:ssc05142,path:ssc05163,path:ssc05323	Cytokine-cytokine receptor interaction|Chemokine signaling pathway|Toll-like receptor signaling pathway|Salmonella infection|Chagas disease (American trypanosomiasis)|Human cytomegalovirus infection|Rheumatoid arthritis
CCL4	1452.7	800.047	2105.34	2.63152	1.3959	0.00459706	0.523528	Up	81.7966	183.738	396668	C-C motif chemokine 4	CCL4,Synonyms=MIP1B, SCY4A	GO:0002548,GO:0005125,GO:0005576,GO:0005615,GO:0006935,GO:0006954,GO:0006955,GO:0007186,GO:0008009,GO:0010469,GO:0030593,GO:0035690,GO:0043547,GO:0048020,GO:0048245,GO:0048247,GO:0060326,GO:0070098,GO:0070374,GO:0071346,GO:0071347,GO:0071356	monocyte chemotaxis|cytokine activity|extracellular region|extracellular space|chemotaxis|inflammatory response|immune response|G-protein coupled receptor signaling pathway|chemokine activity|regulation of signaling receptor activity|neutrophil chemotaxis|cellular response to drug|positive regulation of GTPase activity|CCR chemokine receptor binding|eosinophil chemotaxis|lymphocyte chemotaxis|cel…	path:ssc04060,path:ssc04062,path:ssc04064,path:ssc04620,path:ssc04623,path:ssc05132,path:ssc05163	Cytokine-cytokine receptor interaction|Chemokine signaling pathway|NF-kappa B signaling pathway|Toll-like receptor signaling pathway|Cytosolic DNA-sensing pathway|Salmonella infection|Human cytomegalovirus infection
CCL5	8655.64	3995.66	13315.6	3.33252	1.73661	0.000597971	0.207695	Up	336.427	953.078	396613	C-C motif chemokine 5	CCL5,Synonyms=SCYA5	GO:0000165,GO:0002548,GO:0004435,GO:0004672,GO:0005125,GO:0005576,GO:0005615,GO:0005737,GO:0006816,GO:0006874,GO:0006887,GO:0006935,GO:0006954,GO:0006955,GO:0007159,GO:0007186,GO:0007267,GO:0008009,GO:0009615,GO:0009636,GO:0010469,GO:0010759,GO:0010820,GO:0014068,GO:0014911,GO:0016004,GO:0030298,GO:0030335,GO:0030593,GO:0031328,GO:0031584,GO:0031663,GO:0031726,GO:0031729,GO:0031730,GO:0033634,GO:…	MAPK cascade|monocyte chemotaxis|phosphatidylinositol phospholipase C activity|protein kinase activity|cytokine activity|extracellular region|extracellular space|cytoplasm|calcium ion transport|cellular calcium ion homeostasis|exocytosis|chemotaxis|inflammatory response|immune response|leukocyte cell-cell adhesion|G-protein coupled receptor signaling pathway|cell-cell signaling|chemokine activity…	path:ssc04060,path:ssc04062,path:ssc04620,path:ssc04621,path:ssc04623,path:ssc04668,path:ssc05020,path:ssc05142,path:ssc05163,path:ssc05164,path:ssc05168,path:ssc05323	Cytokine-cytokine receptor interaction|Chemokine signaling pathway|Toll-like receptor signaling pathway|NOD-like receptor signaling pathway|Cytosolic DNA-sensing pathway|TNF signaling pathway|Prion diseases|Chagas disease (American trypanosomiasis)|Human cytomegalovirus infection|Influenza A|Herpes simplex infection|Rheumatoid arthritis
CCNL2	1749.49	1052.41	2446.57	2.32475	1.21707	0.0121559	0.78728	Up	10.3666	22.8127	100739567	Cyclin-L2	CCNL2,SB138	GO:0000307,GO:0005634,GO:0005654,GO:0016538,GO:0043231,GO:0045737,GO:0045944,GO:1901409	cyclin-dependent protein kinase holoenzyme complex|nucleus|nucleoplasm|cyclin-dependent protein serine/threonine kinase regulator activity|intracellular membrane-bounded organelle|positive regulation of cyclin-dependent protein serine/threonine kinase activity|positive regulation of transcription by RNA polymerase II|positive regulation of phosphorylation of RNA polymerase II C-terminal domain
CCNT2	449.496	619.008	279.983	0.45231	-1.14462	0.0455639	1	Down	1.66015	0.746115	100737861	Cyclin-T2 {ECO:0000250|UniProtKB:Q7TQK0}	CCNT2 {ECO:0000312|HGNC:HGNC:1600}	GO:0000307,GO:0001223,GO:0003682,GO:0005634,GO:0005654,GO:0005829,GO:0005886,GO:0006351,GO:0007519,GO:0008024,GO:0016538,GO:0019085,GO:0019086,GO:0045737,GO:0045944,GO:0048471,GO:0070063,GO:0097322,GO:1901409	cyclin-dependent protein kinase holoenzyme complex|transcription coactivator binding|chromatin binding|nucleus|nucleoplasm|cytosol|plasma membrane|transcription, DNA-templated|skeletal muscle tissue development|cyclin/CDK positive transcription elongation factor complex|cyclin-dependent protein serine/threonine kinase regulator activity|early viral transcription|late viral transcription|positive …	path:ssc05202	Transcriptional misregulation in cancer
CCR7	5506.56	2237.39	8775.73	3.92231	1.9717	7.43317e-05	0.0492887	Up	59.6396	190.322	396663	C-C chemokine receptor type 7	CCR7	GO:0002408,GO:0002606,GO:0002885,GO:0002922,GO:0004930,GO:0004950,GO:0005739,GO:0005886,GO:0006935,GO:0006954,GO:0006955,GO:0007165,GO:0007186,GO:0007204,GO:0009897,GO:0009986,GO:0016020,GO:0016021,GO:0016493,GO:0019722,GO:0019956,GO:0019957,GO:0032496,GO:0032649,GO:0032735,GO:0035757,GO:0035758,GO:0038115,GO:0038116,GO:0038117,GO:0038121,GO:0045060,GO:0048872,GO:0050706,GO:0050862,GO:0060326,GO:…	myeloid dendritic cell chemotaxis|positive regulation of dendritic cell antigen processing and presentation|positive regulation of hypersensitivity|positive regulation of humoral immune response|G-protein coupled receptor activity|chemokine receptor activity|mitochondrion|plasma membrane|chemotaxis|inflammatory response|immune response|signal transduction|G-protein coupled receptor signaling path…	path:ssc04060,path:ssc04062	Cytokine-cytokine receptor interaction|Chemokine signaling pathway
CD151	4043.91	1990.52	6097.3	3.06317	1.61503	0.000906282	0.24483	Up	51.5299	119.808	100511619	CD151 antigen	Cd151,Synonyms=Peta3	GO:0005178,GO:0005604,GO:0005887,GO:0007166,GO:0009986,GO:0016020,GO:0016021,GO:0016477,GO:0030335,GO:0042098,GO:0044319,GO:0045807	integrin binding|basement membrane|integral component of plasma membrane|cell surface receptor signaling pathway|cell surface|membrane|integral component of membrane|cell migration|positive regulation of cell migration|T cell proliferation|wound healing, spreading of cells|positive regulation of endocytosis
CD163	11371.8	16870.5	5873.09	0.348128	-1.52231	0.00300083	0.433426	Down	164.605	51.0297	397031	Soluble CD163	CD163,Synonyms=M130	GO:0005044,GO:0005886,GO:0006898,GO:0009897,GO:0016020,GO:0016021	scavenger receptor activity|plasma membrane|receptor-mediated endocytosis|external side of plasma membrane|membrane|integral component of membrane
CD163L1	10.3003	0.91434	19.6863	21.5307	4.42832	0.0353259	1	Up	0.0149791	0.184794	100144477	Antigen WC1.1
CD2	597.906	298.989	896.822	2.99951	1.58473	0.00381148	0.47744	Up	8.68604	22.8672	396662	T-cell surface antigen CD2	CD2,Synonyms=SRBC	GO:0005102,GO:0007155,GO:0009897,GO:0009986,GO:0016020,GO:0016021,GO:0032760,GO:0034113,GO:1902715,GO:2000484	signaling receptor binding|cell adhesion|external side of plasma membrane|cell surface|membrane|integral component of membrane|positive regulation of tumor necrosis factor production|heterotypic cell-cell adhesion|positive regulation of interferon-gamma secretion|positive regulation of interleukin-8 secretion	path:ssc04514,path:ssc04640	Cell adhesion molecules (CAMs)|Hematopoietic cell lineage
CD200	125.414	59.4321	191.395	3.2204	1.68724	0.0347981	1	Up	0.216732	0.873567	100626182	OX-2 membrane glycoprotein	CD200,Synonyms=MOX1, MOX2,My033	GO:0009986,GO:0016020,GO:0016021,GO:0030424,GO:0032088,GO:0032793,GO:0034113,GO:0043025,GO:0043031,GO:0044297,GO:0050776,GO:0071636,GO:1904465	cell surface|membrane|integral component of membrane|axon|negative regulation of NF-kappaB transcription factor activity|positive regulation of CREB transcription factor activity|heterotypic cell-cell adhesion|neuronal cell body|negative regulation of macrophage activation|cell body|regulation of immune response|positive regulation of transforming growth factor beta production|negative regulation…
CD209	98.3196	157.266	39.3727	0.250356	-1.99794	0.0210895	1	Down	5.66709	1.58665	100170134	CD209 antigen	CD209	GO:0016020,GO:0016021,GO:0030246	membrane|integral component of membrane|carbohydrate binding	path:ssc04145,path:ssc04625,path:ssc05152,path:ssc05162	Phagosome|C-type lectin receptor signaling pathway|Tuberculosis|Measles
CD247	536.768	253.272	820.264	3.23867	1.6954	0.00247446	0.393405	Up	1.34954	4.25211	397302	T-cell surface glycoprotein CD3 zeta chain	CD247,Synonyms=CD3Z	GO:0004888,GO:0005737,GO:0005886,GO:0007166,GO:0016020,GO:0016021,GO:0032623,GO:0042101,GO:0042105,GO:0042802,GO:0042803,GO:0050852,GO:0051289,GO:0070207,GO:1990782,GO:2000010	transmembrane signaling receptor activity|cytoplasm|plasma membrane|cell surface receptor signaling pathway|membrane|integral component of membrane|interleukin-2 production|T cell receptor complex|alpha-beta T cell receptor complex|identical protein binding|protein homodimerization activity|T cell receptor signaling pathway|protein homotetramerization|protein homotrimerization|protein tyrosine ki…	path:ssc04650,path:ssc04658,path:ssc04659,path:ssc04660,path:ssc05142,path:ssc05169,path:ssc05170	Natural killer cell mediated cytotoxicity|Th1 and Th2 cell differentiation|Th17 cell differentiation|T cell receptor signaling pathway|Chagas disease (American trypanosomiasis)|Epstein-Barr virus infection|Human immunodeficiency virus 1 infection
CD3D	251.203	126.179	376.228	2.9817	1.57614	0.0173694	0.938463	Up	6.01207	14.1142	396661	T-cell surface glycoprotein CD3 delta chain	CD3D	GO:0002250,GO:0002376,GO:0003713,GO:0004888,GO:0005886,GO:0007166,GO:0009897,GO:0016020,GO:0016021,GO:0030217,GO:0042101,GO:0042105,GO:0042803,GO:0045059,GO:0045944,GO:0046982,GO:0051260	adaptive immune response|immune system process|transcription coactivator activity|transmembrane signaling receptor activity|plasma membrane|cell surface receptor signaling pathway|external side of plasma membrane|membrane|integral component of membrane|T cell differentiation|T cell receptor complex|alpha-beta T cell receptor complex|protein homodimerization activity|positive thymic T cell selecti…	path:ssc04640,path:ssc04658,path:ssc04659,path:ssc04660,path:ssc05142,path:ssc05162,path:ssc05166,path:ssc05169,path:ssc05170,path:ssc05340	Hematopoietic cell lineage|Th1 and Th2 cell differentiation|Th17 cell differentiation|T cell receptor signaling pathway|Chagas disease (American trypanosomiasis)|Measles|Human T-cell leukemia virus 1 infection|Epstein-Barr virus infection|Human immunodeficiency virus 1 infection|Primary immunodeficiency
CD3E	741.356	352.935	1129.78	3.20109	1.67856	0.00158377	0.32541	Up	12.8218	38.6242	397455	T-cell surface glycoprotein CD3 epsilon chain	CD3E	GO:0001772,GO:0001954,GO:0002669,GO:0004888,GO:0005886,GO:0005911,GO:0007166,GO:0009897,GO:0010628,GO:0010629,GO:0016020,GO:0016021,GO:0016358,GO:0017124,GO:0021549,GO:0030217,GO:0031295,GO:0032729,GO:0032753,GO:0033634,GO:0042101,GO:0042102,GO:0042105,GO:0042803,GO:0043197,GO:0044297,GO:0045059,GO:0045060,GO:0045086,GO:0045879,GO:0046641,GO:0046649,GO:0046982,GO:0050731,GO:0050850,GO:0050852,GO:…	immunological synapse|positive regulation of cell-matrix adhesion|positive regulation of T cell anergy|transmembrane signaling receptor activity|plasma membrane|cell-cell junction|cell surface receptor signaling pathway|external side of plasma membrane|positive regulation of gene expression|negative regulation of gene expression|membrane|integral component of membrane|dendrite development|SH3 dom…	path:ssc04640,path:ssc04658,path:ssc04659,path:ssc04660,path:ssc05142,path:ssc05162,path:ssc05166,path:ssc05169,path:ssc05170,path:ssc05340	Hematopoietic cell lineage|Th1 and Th2 cell differentiation|Th17 cell differentiation|T cell receptor signaling pathway|Chagas disease (American trypanosomiasis)|Measles|Human T-cell leukemia virus 1 infection|Epstein-Barr virus infection|Human immunodeficiency virus 1 infection|Primary immunodeficiency
CD3G	279.414	156.352	402.476	2.57417	1.3641	0.0333972	1	Up	3.95933	9.44289	494013	T-cell surface glycoprotein CD3 gamma chain	CD3G	GO:0002250,GO:0002376,GO:0004888,GO:0005886,GO:0007163,GO:0007166,GO:0009897,GO:0015031,GO:0016020,GO:0016021,GO:0030217,GO:0042105,GO:0042803,GO:0045059,GO:0046982,GO:0051260,GO:0070228	adaptive immune response|immune system process|transmembrane signaling receptor activity|plasma membrane|establishment or maintenance of cell polarity|cell surface receptor signaling pathway|external side of plasma membrane|protein transport|membrane|integral component of membrane|T cell differentiation|alpha-beta T cell receptor complex|protein homodimerization activity|positive thymic T cell se…	path:ssc04640,path:ssc04658,path:ssc04659,path:ssc04660,path:ssc05142,path:ssc05162,path:ssc05166,path:ssc05169,path:ssc05170	Hematopoietic cell lineage|Th1 and Th2 cell differentiation|Th17 cell differentiation|T cell receptor signaling pathway|Chagas disease (American trypanosomiasis)|Measles|Human T-cell leukemia virus 1 infection|Epstein-Barr virus infection|Human immunodeficiency virus 1 infection
CD5	508.019	228.585	787.453	3.44491	1.78446	0.00166947	0.329768	Up	4.51286	13.4098	100513336	T-cell surface glycoprotein CD5	CD5	GO:0005044,GO:0005886,GO:0006898,GO:0009897,GO:0016020,GO:0016021,GO:0031295,GO:0097190	scavenger receptor activity|plasma membrane|receptor-mediated endocytosis|external side of plasma membrane|membrane|integral component of membrane|T cell costimulation|apoptotic signaling pathway	path:ssc04640	Hematopoietic cell lineage
CD52	417.082	241.386	592.777	2.45573	1.29615	0.0261577	1	Up	41.9326	92.331	100873164			GO:0007204,GO:0016020,GO:0016021	positive regulation of cytosolic calcium ion concentration|membrane|integral component of membrane
CD59	227.923	101.492	354.354	3.49146	1.80383	0.00839501	0.688013	Up	3.02422	9.02238	397347	CD59 glycoprotein	CD59			path:ssc04610,path:ssc04640	Complement and coagulation cascades|Hematopoietic cell lineage
CD6	500.982	216.699	785.266	3.62377	1.85749	0.00113247	0.259927	Up	2.90149	8.65608	100513519	Soluble CD6	CD6	GO:0001530,GO:0001771,GO:0001772,GO:0002438,GO:0005044,GO:0006898,GO:0007157,GO:0009897,GO:0016020,GO:0016021,GO:0031226,GO:0031663,GO:0032496,GO:0042101,GO:0042102,GO:0042802,GO:0070891,GO:1900017	lipopolysaccharide binding|immunological synapse formation|immunological synapse|acute inflammatory response to antigenic stimulus|scavenger receptor activity|receptor-mediated endocytosis|heterophilic cell-cell adhesion via plasma membrane cell adhesion molecules|external side of plasma membrane|membrane|integral component of membrane|intrinsic component of plasma membrane|lipopolysaccharide-med…	path:ssc04514	Cell adhesion molecules (CAMs)
CD79B	94.0201	33.8306	154.21	4.55829	2.18849	0.0127771	0.802266	Up	0.984134	3.78397	100511898	B-cell antigen receptor complex-associated protein beta chain	CD79B,Synonyms=B29, IGB	GO:0004888,GO:0005654,GO:0005794,GO:0005829,GO:0005886,GO:0007166,GO:0009897,GO:0016020,GO:0016021,GO:0019815,GO:0030183,GO:0042803,GO:0050853,GO:0051260	transmembrane signaling receptor activity|nucleoplasm|Golgi apparatus|cytosol|plasma membrane|cell surface receptor signaling pathway|external side of plasma membrane|membrane|integral component of membrane|B cell receptor complex|B cell differentiation|protein homodimerization activity|B cell receptor signaling pathway|protein homooligomerization	path:ssc04662	B cell receptor signaling pathway
CD8A	587.122	280.702	893.541	3.18323	1.67049	0.00242446	0.393405	Up	0.934735	2.88842	396627	T-cell surface glycoprotein CD8 alpha chain	CD8A,Synonyms=MAL	GO:0002456,GO:0007166,GO:0009897,GO:0016020,GO:0016021,GO:0044853,GO:0045065	T cell mediated immunity|cell surface receptor signaling pathway|external side of plasma membrane|membrane|integral component of membrane|plasma membrane raft|cytotoxic T cell differentiation	path:ssc04514,path:ssc04612,path:ssc04640,path:ssc04660,path:ssc05340	Cell adhesion molecules (CAMs)|Antigen processing and presentation|Hematopoietic cell lineage|T cell receptor signaling pathway|Primary immunodeficiency
CD8B	140.375	68.5755	212.175	3.09404	1.62949	0.0353437	1	Up	1.88429	5.25959	396636	T-cell surface glycoprotein CD8 beta chain	CD8B,Synonyms=CD8B1	GO:0016020,GO:0016021	membrane|integral component of membrane	path:ssc04514,path:ssc04612,path:ssc04640,path:ssc04660,path:ssc05340	Cell adhesion molecules (CAMs)|Antigen processing and presentation|Hematopoietic cell lineage|T cell receptor signaling pathway|Primary immunodeficiency
CD96	451.443	242.3	660.586	2.72631	1.44695	0.0119099	0.78728	Up	1.42139	3.67447	100627543	T-cell surface protein tactile	CD96	GO:0002534,GO:0002728,GO:0005737,GO:0005912,GO:0007160,GO:0016020,GO:0016021,GO:0032496,GO:0032689	cytokine production involved in inflammatory response|negative regulation of natural killer cell cytokine production|cytoplasm|adherens junction|cell-matrix adhesion|membrane|integral component of membrane|response to lipopolysaccharide|negative regulation of interferon-gamma production
CDA	862.59	477.285	1247.89	2.61457	1.38657	0.00729425	0.63937	Up	42.8955	94.2432	100515954	Cytidine deaminase	Cda,Synonyms=Cdd	GO:0001882,GO:0003824,GO:0004126,GO:0005829,GO:0008270,GO:0009972,GO:0016787,GO:0030308,GO:0042802,GO:0042803,GO:0045980,GO:0046872,GO:0051289	nucleoside binding|catalytic activity|cytidine deaminase activity|cytosol|zinc ion binding|cytidine deamination|hydrolase activity|negative regulation of cell growth|identical protein binding|protein homodimerization activity|negative regulation of nucleotide metabolic process|metal ion binding|protein homotetramerization	path:ssc00240,path:ssc00983	Pyrimidine metabolism|Drug metabolism - other enzymes
CDADC1	508.768	694.898	322.637	0.464294	-1.10689	0.047279	1	Down	5.32987	2.36275	100620546	Cytidine and dCMP deaminase domain-containing protein 1	CDADC1,QtsA-18829	GO:0003824,GO:0004126,GO:0005634,GO:0005737,GO:0008270,GO:0009972,GO:0016787,GO:0042803,GO:0061676,GO:0070383	catalytic activity|cytidine deaminase activity|nucleus|cytoplasm|zinc ion binding|cytidine deamination|hydrolase activity|protein homodimerization activity|importin-alpha family protein binding|DNA cytosine deamination
CDC5L	1566.91	2116.7	1017.13	0.480526	-1.05731	0.029834	1	Down	24.6449	11.5366	100153900	Cell division cycle 5-like protein	CDC5L	GO:0000398,GO:0000974,GO:0000977,GO:0001228,GO:0003677,GO:0005634,GO:0005654,GO:0005662,GO:0005737,GO:0006366,GO:0016607,GO:0045944,GO:0071007,GO:0071013,GO:0071987,GO:0072422	mRNA splicing, via spliceosome|Prp19 complex|RNA polymerase II regulatory region sequence-specific DNA binding|transcriptional activator activity, RNA polymerase II transcription regulatory region sequence-specific DNA binding|DNA binding|nucleus|nucleoplasm|DNA replication factor A complex|cytoplasm|transcription by RNA polymerase II|nuclear speck|positive regulation of transcription by RNA poly…	path:ssc03040	Spliceosome
CDHR4	66.015	18.2868	113.743	6.21997	2.63691	0.00771212	0.656229	Up	0.0736097	0.477938	100513757	Cadherin-related family member 4	CDHR4,Synonyms=CDH29,UNQ9392/PRO34300	GO:0005509,GO:0005886,GO:0005887,GO:0007155,GO:0007156,GO:0016020,GO:0016021	calcium ion binding|plasma membrane|integral component of plasma membrane|cell adhesion|homophilic cell adhesion via plasma membrane adhesion molecules|membrane|integral component of membrane
CDKN2B	153.674	234.071	73.2769	0.313054	-1.67552	0.0273602	1	Down	1.25996	0.389026	397227	Cyclin-dependent kinase 4 inhibitor B	CDKN2B	GO:0000079,GO:0000086,GO:0004861,GO:0005634,GO:0005737,GO:0007050,GO:0007093,GO:0008285,GO:0016301,GO:0016310,GO:0019901,GO:0030219,GO:0030511,GO:0031668,GO:0031670,GO:0042326,GO:0045736,GO:0048536,GO:0050680,GO:2000134	regulation of cyclin-dependent protein serine/threonine kinase activity|G2/M transition of mitotic cell cycle|cyclin-dependent protein serine/threonine kinase inhibitor activity|nucleus|cytoplasm|cell cycle arrest|mitotic cell cycle checkpoint|negative regulation of cell proliferation|kinase activity|phosphorylation|protein kinase binding|megakaryocyte differentiation|positive regulation of trans…	path:ssc04068,path:ssc04110,path:ssc04218,path:ssc04350,path:ssc04934,path:ssc05166,path:ssc05200,path:ssc05203,path:ssc05222,path:ssc05226	FoxO signaling pathway|Cell cycle|Cellular senescence|TGF-beta signaling pathway|Cushing syndrome|Human T-cell leukemia virus 1 infection|Pathways in cancer|Viral carcinogenesis|Small cell lung cancer|Gastric cancer
CEBPZ	646.889	892.396	401.383	0.449781	-1.15271	0.031292	1	Down	9.92767	4.38157	100522073	CCAAT/enhancer-binding protein zeta	CEBPZ,Synonyms=CBF2	GO:0000978,GO:0001077,GO:0005634,GO:0006366,GO:0045944	RNA polymerase II proximal promoter sequence-specific DNA binding|transcriptional activator activity, RNA polymerase II proximal promoter sequence-specific DNA binding|nucleus|transcription by RNA polymerase II|positive regulation of transcription by RNA polymerase II
CEMIP	1007.13	469.971	1544.28	3.28592	1.7163	0.000814173	0.237543	Up	1.61738	4.68605	100738461	Cell migration-inducing and hyaluronan-binding protein	CEMIP,Synonyms=KIAA1199	GO:0004415,GO:0005540,GO:0005737,GO:0005783,GO:0005886,GO:0007605,GO:0010800,GO:0030214,GO:0030335,GO:0030665,GO:0032050,GO:0045334,GO:0046923,GO:0051281,GO:0090314,GO:1900020	hyalurononglucosaminidase activity|hyaluronic acid binding|cytoplasm|endoplasmic reticulum|plasma membrane|sensory perception of sound|positive regulation of peptidyl-threonine phosphorylation|hyaluronan catabolic process|positive regulation of cell migration|clathrin-coated vesicle membrane|clathrin heavy chain binding|clathrin-coated endocytic vesicle|ER retention sequence binding|positive regu…
CENPC	373.254	532.146	214.362	0.402826	-1.31177	0.028402	1	Down	4.39598	1.76285	100737668	Centromere protein C	CENPC,Synonyms=CENPC1, ICEN7	GO:0000278,GO:0000776,GO:0000778,GO:0000780,GO:0005654,GO:0005721,GO:0005829,GO:0007059,GO:0016604,GO:0019237,GO:0030496,GO:0032154,GO:0045171,GO:0051315,GO:0051382,GO:0051455,GO:0090543	mitotic cell cycle|kinetochore|condensed nuclear chromosome kinetochore|condensed nuclear chromosome, centromeric region|nucleoplasm|pericentric heterochromatin|cytosol|chromosome segregation|nuclear body|centromeric DNA binding|midbody|cleavage furrow|intercellular bridge|attachment of mitotic spindle microtubules to kinetochore|kinetochore assembly|attachment of spindle microtubules to kinetoch…
CGNL1	24.9754	1.82868	48.1222	26.3152	4.71783	0.0025368	0.39369	Up	0.0102162	0.214755	100621470	Cingulin-like protein 1	CGNL1,Synonyms=JACOP, KIAA1749	GO:0003774,GO:0007015,GO:0016459,GO:0051058	motor activity|actin filament organization|myosin complex|negative regulation of small GTPase mediated signal transduction	path:ssc04530	Tight junction
CHI3L1	61.6491	23.7728	99.5254	4.18652	2.06575	0.0354829	1	Up	0.578046	2.00078	396865	Chitinase-3-like protein 1	CHI3L1	GO:0005576,GO:0005615,GO:0005737,GO:0005783,GO:0005975,GO:0006954,GO:0007250,GO:0008061,GO:0009612,GO:0010800,GO:0030324,GO:0034612,GO:0045766,GO:0051897,GO:0070374,GO:0070555,GO:0070741,GO:0072606	extracellular region|extracellular space|cytoplasm|endoplasmic reticulum|carbohydrate metabolic process|inflammatory response|activation of NF-kappaB-inducing kinase activity|chitin binding|response to mechanical stimulus|positive regulation of peptidyl-threonine phosphorylation|lung development|response to tumor necrosis factor|positive regulation of angiogenesis|positive regulation of protein k…
CIDEC	359.378	177.382	541.374	3.05203	1.60977	0.00807	0.668893	Up	3.57216	10.399	100127161	Cell death activator CIDE-3	CIDEC,Synonyms=FSP27	GO:0005622,GO:0005811,GO:0006915	intracellular|lipid droplet|apoptotic process
CKAP2L	223.156	27.4302	418.881	15.2708	3.93271	2.66556e-07	0.000432058	Up	0.150065	2.46762	100516489	Cytoskeleton-associated protein 2-like	CKAP2L	GO:0005813,GO:0005829,GO:0072686	centrosome|cytosol|mitotic spindle
CKB	6783.78	4152.02	9415.54	2.2677	1.18123	0.0162778	0.906336	Up	124.651	215.571	100627332	Creatine kinase B-type	CKB	GO:0000166,GO:0003824,GO:0005524,GO:0005829,GO:0016301,GO:0016310,GO:0016740,GO:0016772,GO:0031625,GO:0043209	nucleotide binding|catalytic activity|ATP binding|cytosol|kinase activity|phosphorylation|transferase activity|transferase activity, transferring phosphorus-containing groups|ubiquitin protein ligase binding|myelin sheath	path:ssc00330	Arginine and proline metabolism
CLPX	720.952	984.744	457.16	0.464243	-1.10705	0.0353695	1	Down	10.4944	4.68745	100151784	ATP-dependent Clp protease ATP-binding subunit clpX-like, mitochondrial	CLPX	GO:0004176,GO:0005524,GO:0005654,GO:0005739,GO:0005759,GO:0005829,GO:0006457,GO:0006508,GO:0009368,GO:0009841,GO:0010952,GO:0016504,GO:0016887,GO:0030163,GO:0042645,GO:0046034,GO:0051082,GO:0051603	ATP-dependent peptidase activity|ATP binding|nucleoplasm|mitochondrion|mitochondrial matrix|cytosol|protein folding|proteolysis|endopeptidase Clp complex|mitochondrial endopeptidase Clp complex|positive regulation of peptidase activity|peptidase activator activity|ATPase activity|protein catabolic process|mitochondrial nucleoid|ATP metabolic process|unfolded protein binding|proteolysis involved i…
CMPK2	1725.47	962.8	2488.13	2.58427	1.36976	0.00495308	0.527413	Up	17.8408	39.7767	100623872	UMP-CMP kinase 2, mitochondrial	CMPK2	GO:0004127,GO:0004550,GO:0005739,GO:0006165,GO:0009142,GO:0033862,GO:0046940,GO:0050145,GO:0071222	cytidylate kinase activity|nucleoside diphosphate kinase activity|mitochondrion|nucleoside diphosphate phosphorylation|nucleoside triphosphate biosynthetic process|UMP kinase activity|nucleoside monophosphate phosphorylation|nucleoside monophosphate kinase activity|cellular response to lipopolysaccharide	path:ssc00240	Pyrimidine metabolism
CMTR2	325.654	459.913	191.395	0.416155	-1.26481	0.0404486	1	Down	6.58199	2.64306	100625187	Cap-specific mRNA (nucleoside-2'-O-)-methyltransferase 2	CMTR2,Synonyms=FTSJD1	GO:0004483,GO:0005634,GO:0005737,GO:0006370,GO:0008168,GO:0016740,GO:0032259,GO:0097310	mRNA (nucleoside-2'-O-)-methyltransferase activity|nucleus|cytoplasm|7-methylguanosine mRNA capping|methyltransferase activity|transferase activity|methylation|cap2 mRNA methylation
COL4A3BP	1168.14	1588.21	748.081	0.471022	-1.08613	0.0290453	1	Down	13.8177	6.08081	100518474	Collagen type IV alpha-3-binding protein	COL4A3BP,Synonyms=CERT	GO:0000902,GO:0001701,GO:0003007,GO:0005654,GO:0005739,GO:0005794,GO:0005829,GO:0006672,GO:0006936,GO:0007029,GO:0007165,GO:0008283,GO:0008289,GO:0016301,GO:0016310,GO:0034976,GO:0035621,GO:0048471,GO:0055088,GO:0070584,GO:0097001,GO:0120012,GO:0120017	cell morphogenesis|in utero embryonic development|heart morphogenesis|nucleoplasm|mitochondrion|Golgi apparatus|cytosol|ceramide metabolic process|muscle contraction|endoplasmic reticulum organization|signal transduction|cell proliferation|lipid binding|kinase activity|phosphorylation|response to endoplasmic reticulum stress|ER to Golgi ceramide transport|perinuclear region of cytoplasm|lipid hom…
COLEC12	3016.61	4285.51	1747.71	0.407818	-1.294	0.00709655	0.635119	Down	39.2093	15.3855	102166764	Collectin-12	COLEC12,Synonyms=CLP1	GO:0005581,GO:0006910,GO:0006955,GO:0008329,GO:0016020,GO:0016021,GO:0030169,GO:0030246,GO:0034138,GO:0060355,GO:0071360	collagen trimer|phagocytosis, recognition|immune response|signaling pattern recognition receptor activity|membrane|integral component of membrane|low-density lipoprotein particle binding|carbohydrate binding|toll-like receptor 3 signaling pathway|positive regulation of cell adhesion molecule production|cellular response to exogenous dsRNA	path:ssc04145	Phagosome
CRACR2A	86.4452	27.4302	145.46	5.30292	2.40679	0.00803065	0.668893	Up	0.168271	0.808985	100625935	EF-hand calcium-binding domain-containing protein 4B	CRACR2A,Synonyms=EFCAB4B	GO:0002115,GO:0003924,GO:0005509,GO:0005525,GO:0005737,GO:0032237,GO:0051928	store-operated calcium entry|GTPase activity|calcium ion binding|GTP binding|cytoplasm|activation of store-operated calcium channel activity|positive regulation of calcium ion transport
CRIM1	213.167	106.978	319.356	2.98526	1.57786	0.0225022	1	Up	0.88386	2.25292	100525394	Cysteine-rich motor neuron 1 protein	Crim1	GO:0001558,GO:0004857,GO:0004867,GO:0005520,GO:0005576,GO:0010951,GO:0016020,GO:0016021,GO:0030165,GO:0043086	regulation of cell growth|enzyme inhibitor activity|serine-type endopeptidase inhibitor activity|insulin-like growth factor binding|extracellular region|negative regulation of endopeptidase activity|membrane|integral component of membrane|PDZ domain binding|negative regulation of catalytic activity
CRYBG3	613.98	887.824	340.136	0.383112	-1.38416	0.0107865	0.767577	Down	2.96422	1.12752	100624348	Very large A-kinase anchor protein	CRYBG3	GO:0032991,GO:0051018	protein-containing complex|protein kinase A binding
CSF1	763.409	351.106	1175.71	3.34859	1.74355	0.00101014	0.251823	Up	3.20527	9.64017	100513084	Processed macrophage colony-stimulating factor 1	CSF1	GO:0001954,GO:0002158,GO:0002376,GO:0003006,GO:0005125,GO:0005157,GO:0005615,GO:0006954,GO:0007169,GO:0008083,GO:0008284,GO:0010469,GO:0010628,GO:0010744,GO:0010759,GO:0016020,GO:0016021,GO:0030278,GO:0030316,GO:0030335,GO:0032270,GO:0032946,GO:0038145,GO:0040018,GO:0042488,GO:0042802,GO:0042803,GO:0045087,GO:0045651,GO:0045657,GO:0045672,GO:0045860,GO:0046579,GO:0048471,GO:0048873,GO:0060444,GO:…	positive regulation of cell-matrix adhesion|osteoclast proliferation|immune system process|developmental process involved in reproduction|cytokine activity|macrophage colony-stimulating factor receptor binding|extracellular space|inflammatory response|transmembrane receptor protein tyrosine kinase signaling pathway|growth factor activity|positive regulation of cell proliferation|regulation of sig…	path:ssc04010,path:ssc04014,path:ssc04015,path:ssc04060,path:ssc04151,path:ssc04380,path:ssc04640,path:ssc04668,path:ssc05323	MAPK signaling pathway|Ras signaling pathway|Rap1 signaling pathway|Cytokine-cytokine receptor interaction|PI3K-Akt signaling pathway|Osteoclast differentiation|Hematopoietic cell lineage|TNF signaling pathway|Rheumatoid arthritis
CSF2	177.416	92.3483	262.484	2.84233	1.50707	0.0375387	1	Up	6.59721	17.5816	397208	Granulocyte-macrophage colony-stimulating factor	CSF2	GO:0001892,GO:0005125,GO:0005129,GO:0005576,GO:0005615,GO:0006955,GO:0008083,GO:0008284,GO:0010468,GO:0010469,GO:0010628,GO:0010744,GO:0014065,GO:0030223,GO:0030224,GO:0031929,GO:0032747,GO:0042127,GO:0042531,GO:0043011,GO:0043231,GO:0043491,GO:0045892,GO:0045918,GO:0070371,GO:0071803,GO:0072651,GO:0097011,GO:0097028,GO:1904075,GO:2001240	embryonic placenta development|cytokine activity|granulocyte macrophage colony-stimulating factor receptor binding|extracellular region|extracellular space|immune response|growth factor activity|positive regulation of cell proliferation|regulation of gene expression|regulation of signaling receptor activity|positive regulation of gene expression|positive regulation of macrophage derived foam cell…	path:ssc04060,path:ssc04630,path:ssc04640,path:ssc04650,path:ssc04657,path:ssc04660,path:ssc04664,path:ssc04668,path:ssc05132,path:ssc05146,path:ssc05166,path:ssc05167,path:ssc05202,path:ssc05221,path:ssc05323	Cytokine-cytokine receptor interaction|Jak-STAT signaling pathway|Hematopoietic cell lineage|Natural killer cell mediated cytotoxicity|IL-17 signaling pathway|T cell receptor signaling pathway|Fc epsilon RI signaling pathway|TNF signaling pathway|Salmonella infection|Amoebiasis|Human T-cell leukemia virus 1 infection|Kaposi sarcoma-associated herpesvirus infection|Transcriptional misregulation in…
CST7	182.858	75.8902	289.827	3.81903	1.9332	0.00798236	0.668893	Up	5.55675	18.2747	100152012	Cystatin-F	CST7	GO:0004869,GO:0010466,GO:0010951,GO:0030414	cysteine-type endopeptidase inhibitor activity|negative regulation of peptidase activity|negative regulation of endopeptidase activity|peptidase inhibitor activity
CTSW	457.2	194.754	719.645	3.69514	1.88563	0.00118851	0.266738	Up	6.75418	18.9463	100525853	Cathepsin W	CTSW	GO:0004197,GO:0005615,GO:0005764,GO:0006508,GO:0008234,GO:0051603	cysteine-type endopeptidase activity|extracellular space|lysosome|proteolysis|cysteine-type peptidase activity|proteolysis involved in cellular protein catabolic process	path:ssc04142,path:ssc04210	Lysosome|Apoptosis
CTTNBP2NL	1439.47	1983.2	895.728	0.451657	-1.1467	0.0193257	0.98303	Down	11.3993	4.82397	100520738	CTTNBP2 N-terminal-like protein	CTTNBP2NL	GO:0006470,GO:0015629,GO:0032410,GO:0034763,GO:0051721	protein dephosphorylation|actin cytoskeleton|negative regulation of transporter activity|negative regulation of transmembrane transport|protein phosphatase 2A binding
CWC22	385.105	533.974	236.236	0.442411	-1.17654	0.0470292	1	Down	3.13407	1.41111	100520592	Pre-mRNA-splicing factor CWC22 homolog	CWC22,Synonyms=KIAA1604, NCM	GO:0000398,GO:0003723,GO:0005681,GO:0005829,GO:0016607,GO:0071006,GO:0071007,GO:0071013	mRNA splicing, via spliceosome|RNA binding|spliceosomal complex|cytosol|nuclear speck|U2-type catalytic step 1 spliceosome|U2-type catalytic step 2 spliceosome|catalytic step 2 spliceosome
CXCL10	665.017	205.726	1124.31	5.46507	2.45024	1.02123e-05	0.00931102	Up	8.42677	43.3332	494019	C-X-C motif chemokine 10	CXCL10	GO:0005125,GO:0005576,GO:0005615,GO:0005622,GO:0006935,GO:0006952,GO:0006955,GO:0007186,GO:0007189,GO:0008009,GO:0008201,GO:0009617,GO:0009897,GO:0010469,GO:0010818,GO:0010819,GO:0042118,GO:0042127,GO:0043950,GO:0045662,GO:0048248,GO:0051281,GO:0051607,GO:0070098,GO:0071222,GO:0090026,GO:1901509,GO:1901740,GO:2000406	cytokine activity|extracellular region|extracellular space|intracellular|chemotaxis|defense response|immune response|G-protein coupled receptor signaling pathway|adenylate cyclase-activating G-protein coupled receptor signaling pathway|chemokine activity|heparin binding|response to bacterium|external side of plasma membrane|regulation of signaling receptor activity|T cell chemotaxis|regulation of…	path:ssc04060,path:ssc04062,path:ssc04620,path:ssc04622,path:ssc04623,path:ssc04657,path:ssc04668,path:ssc05164,path:ssc05169	Cytokine-cytokine receptor interaction|Chemokine signaling pathway|Toll-like receptor signaling pathway|RIG-I-like receptor signaling pathway|Cytosolic DNA-sensing pathway|IL-17 signaling pathway|TNF signaling pathway|Influenza A|Epstein-Barr virus infection
CXCL8	38492.9	21861.9	55123.9	2.52147	1.33426	0.0257913	1	Up	783.775	1990.08	396880	Interleukin-8	CXCL8,Synonyms=IL8	GO:0002237,GO:0005125,GO:0005153,GO:0005576,GO:0005615,GO:0005622,GO:0006935,GO:0006952,GO:0006954,GO:0006955,GO:0007050,GO:0008009,GO:0010469,GO:0030155,GO:0030593,GO:0030595,GO:0031623,GO:0034976,GO:0035556,GO:0042119,GO:0044344,GO:0045091,GO:0045744,GO:0045766,GO:0048566,GO:0050930,GO:0061844,GO:0070098,GO:0071222,GO:0071347,GO:0071356,GO:2000535	response to molecule of bacterial origin|cytokine activity|interleukin-8 receptor binding|extracellular region|extracellular space|intracellular|chemotaxis|defense response|inflammatory response|immune response|cell cycle arrest|chemokine activity|regulation of signaling receptor activity|regulation of cell adhesion|neutrophil chemotaxis|leukocyte chemotaxis|receptor internalization|response to e…	path:ssc04060,path:ssc04062,path:ssc04064,path:ssc04072,path:ssc04218,path:ssc04620,path:ssc04621,path:ssc04622,path:ssc04657,path:ssc04932,path:ssc04933,path:ssc05132,path:ssc05133,path:ssc05134,path:ssc05142,path:ssc05144,path:ssc05146,path:ssc05160,path:ssc05161,path:ssc05163,path:ssc05164,path:ssc05167,path:ssc05200,path:ssc05202,path:ssc05219,path:ssc05323	Cytokine-cytokine receptor interaction|Chemokine signaling pathway|NF-kappa B signaling pathway|Phospholipase D signaling pathway|Cellular senescence|Toll-like receptor signaling pathway|NOD-like receptor signaling pathway|RIG-I-like receptor signaling pathway|IL-17 signaling pathway|Non-alcoholic fatty liver disease (NAFLD)|AGE-RAGE signaling pathway in diabetic complications|Salmonella infectio…
CXCR2	166.304	266.987	65.6211	0.245784	-2.02454	0.00717121	0.637888	Down	2.292	0.511633	100124654	C-X-C chemokine receptor type 2	CXCR2,Synonyms=IL8RB			path:ssc04060,path:ssc04062,path:ssc04072,path:ssc04144,path:ssc05163	Cytokine-cytokine receptor interaction|Chemokine signaling pathway|Phospholipase D signaling pathway|Endocytosis|Human cytomegalovirus infection
CXCR3	169.968	51.203	288.733	5.63898	2.49543	0.00103574	0.251823	Up	1.8904	8.52205	100524123	C-X-C chemokine receptor type 3	CXCR3	GO:0002685,GO:0004930,GO:0004950,GO:0006935,GO:0006954,GO:0007165,GO:0007166,GO:0007186,GO:0009897,GO:0009986,GO:0016020,GO:0016021,GO:0016494,GO:0019956,GO:0070098	regulation of leukocyte migration|G-protein coupled receptor activity|chemokine receptor activity|chemotaxis|inflammatory response|signal transduction|cell surface receptor signaling pathway|G-protein coupled receptor signaling pathway|external side of plasma membrane|cell surface|membrane|integral component of membrane|C-X-C chemokine receptor activity|chemokine binding|chemokine-mediated signal…	path:ssc04060,path:ssc04062	Cytokine-cytokine receptor interaction|Chemokine signaling pathway
CXCR6	730.51	296.246	1164.77	3.93178	1.97518	0.000239418	0.109145	Up	7.8092	26.691	414376	C-X-C chemokine receptor type 6	CXCR6,Synonyms=BONZO	GO:0004930,GO:0004950,GO:0005622,GO:0006935,GO:0006954,GO:0006955,GO:0007165,GO:0007186,GO:0007204,GO:0009897,GO:0015026,GO:0016020,GO:0016021,GO:0016493,GO:0016494,GO:0019722,GO:0019956,GO:0019957,GO:0019958,GO:0060326,GO:0070098	G-protein coupled receptor activity|chemokine receptor activity|intracellular|chemotaxis|inflammatory response|immune response|signal transduction|G-protein coupled receptor signaling pathway|positive regulation of cytosolic calcium ion concentration|external side of plasma membrane|coreceptor activity|membrane|integral component of membrane|C-C chemokine receptor activity|C-X-C chemokine recepto…	path:ssc04060,path:ssc04062	Cytokine-cytokine receptor interaction|Chemokine signaling pathway
CXXC5	184.051	80.4619	287.639	3.57485	1.83788	0.0112454	0.780676	Up	1.96239	5.91825	100524854	CXXC-type zinc finger protein 5	CXXC5	GO:0000122,GO:0003677,GO:0005654,GO:0005829,GO:0008134,GO:0008270,GO:0043565	negative regulation of transcription by RNA polymerase II|DNA binding|nucleoplasm|cytosol|transcription factor binding|zinc ion binding|sequence-specific DNA binding
CYP19A3	13.1242	0	26.2484	Inf	Inf	0.00439188	0.514123	Up	0	0.383715	403333	Aromatase 3	CYP19A3			path:ssc00140,path:ssc04913	Steroid hormone biosynthesis|Ovarian steroidogenesis
CYP1A1	874.353	424.254	1324.45	3.12184	1.6424	0.00157381	0.32541	Up	7.03552	18.9803	403103	Cytochrome P450 1A1	CYP1A1	GO:0002933,GO:0004497,GO:0005506,GO:0005783,GO:0005789,GO:0008202,GO:0009308,GO:0009404,GO:0009636,GO:0016491,GO:0016705,GO:0016712,GO:0017144,GO:0020037,GO:0043231,GO:0046483,GO:0046872,GO:0050665,GO:0055114,GO:0070330,GO:0070576,GO:0071407,GO:0101020	lipid hydroxylation|monooxygenase activity|iron ion binding|endoplasmic reticulum|endoplasmic reticulum membrane|steroid metabolic process|amine metabolic process|toxin metabolic process|response to toxic substance|oxidoreductase activity|oxidoreductase activity, acting on paired donors, with incorporation or reduction of molecular oxygen|oxidoreductase activity, acting on paired donors, with inc…	path:ssc00140,path:ssc00380,path:ssc00830,path:ssc00980,path:ssc04913,path:ssc05204	Steroid hormone biosynthesis|Tryptophan metabolism|Retinol metabolism|Metabolism of xenobiotics by cytochrome P450|Ovarian steroidogenesis|Chemical carcinogenesis
CYP26A1	14.2179	0	28.4358	Inf	Inf	0.00320003	0.444591	Up	0	0.273538	100124374	Cytochrome P450 26A1	CYP26A1,Synonyms=CYP26, P450RAI1	GO:0001972,GO:0004497,GO:0005506,GO:0006805,GO:0008401,GO:0016125,GO:0016491,GO:0016705,GO:0016709,GO:0020037,GO:0034653,GO:0042573,GO:0046872,GO:0055114	retinoic acid binding|monooxygenase activity|iron ion binding|xenobiotic metabolic process|retinoic acid 4-hydroxylase activity|sterol metabolic process|oxidoreductase activity|oxidoreductase activity, acting on paired donors, with incorporation or reduction of molecular oxygen|oxidoreductase activity, acting on paired donors, with incorporation or reduction of molecular oxygen, NAD(P)H as one do…	path:ssc00830	Retinol metabolism
CYSTM1	2375.03	1476.66	3273.4	2.21676	1.14845	0.0166934	0.922437	Up	19.2769	40.9044	100521956
DCHS1	9.84317	0	19.6863	Inf	Inf	0.0121099	0.78728	Up	0	0.0674782	100623166	Protocadherin-16	DCHS1,Synonyms=CDH19, CDH25, FIB1, KIAA1773, PCDH16	GO:0001658,GO:0001822,GO:0003007,GO:0003183,GO:0003192,GO:0003273,GO:0005509,GO:0005622,GO:0005886,GO:0007155,GO:0007156,GO:0007157,GO:0007389,GO:0016020,GO:0016021,GO:0016477,GO:0021915,GO:0022008,GO:0035329,GO:0036342,GO:0043931,GO:0045177,GO:0048565,GO:0072006,GO:0072137,GO:0072659,GO:0090102,GO:0098609	branching involved in ureteric bud morphogenesis|kidney development|heart morphogenesis|mitral valve morphogenesis|mitral valve formation|cell migration involved in endocardial cushion formation|calcium ion binding|intracellular|plasma membrane|cell adhesion|homophilic cell adhesion via plasma membrane adhesion molecules|heterophilic cell-cell adhesion via plasma membrane cell adhesion molecules|…	path:ssc04392	Hippo signaling pathway - multiple species
DDR1	25.1636	5.48604	44.8411	8.17368	3.03099	0.0252942	1	Up	0.0253479	0.263298	100144462	Epithelial discoidin domain-containing receptor 1	DDR1,Synonyms=CAK, EDDR1, NEP, NTRK4, PTK3A, RTK6, TRKE	GO:0001558,GO:0001952,GO:0004672,GO:0004713,GO:0004714,GO:0004888,GO:0005518,GO:0005524,GO:0005737,GO:0005886,GO:0005887,GO:0006468,GO:0007169,GO:0007566,GO:0008285,GO:0009968,GO:0010715,GO:0014909,GO:0016020,GO:0016021,GO:0018108,GO:0030154,GO:0038062,GO:0038063,GO:0038083,GO:0043066,GO:0043235,GO:0043583,GO:0044319,GO:0046777,GO:0060444,GO:0060749,GO:0061302,GO:0061564,GO:0070374,GO:1990138	regulation of cell growth|regulation of cell-matrix adhesion|protein kinase activity|protein tyrosine kinase activity|transmembrane receptor protein tyrosine kinase activity|transmembrane signaling receptor activity|collagen binding|ATP binding|cytoplasm|plasma membrane|integral component of plasma membrane|protein phosphorylation|transmembrane receptor protein tyrosine kinase signaling pathway|e…
DDX60	386.685	155.438	617.932	3.97543	1.99111	0.00100345	0.251823	Up	0.855594	3.3485	100158037	Probable ATP-dependent RNA helicase DDX60	DDX60	GO:0003676,GO:0003690,GO:0003723,GO:0003725,GO:0003727,GO:0005524,GO:0005737,GO:0005829,GO:0009615,GO:0045111,GO:0051607,GO:1900245,GO:1900246	nucleic acid binding|double-stranded DNA binding|RNA binding|double-stranded RNA binding|single-stranded RNA binding|ATP binding|cytoplasm|cytosol|response to virus|intermediate filament cytoskeleton|defense response to virus|positive regulation of MDA-5 signaling pathway|positive regulation of RIG-I signaling pathway
DEGS2	28.355	6.40038	50.3095	7.8604	2.9746	0.0220746	1	Up	0	0	100739329	Sphingolipid delta(4)-desaturase/C4-monooxygenase DES2	DEGS2 {ECO:0000312|HGNC:HGNC:20113},Synonyms=C14orf66	GO:0000170,GO:0005783,GO:0005789,GO:0006629,GO:0006667,GO:0016020,GO:0016021,GO:0016491,GO:0030148,GO:0042284,GO:0046513,GO:0055114	sphingosine hydroxylase activity|endoplasmic reticulum|endoplasmic reticulum membrane|lipid metabolic process|sphinganine metabolic process|membrane|integral component of membrane|oxidoreductase activity|sphingolipid biosynthetic process|sphingolipid delta-4 desaturase activity|ceramide biosynthetic process|oxidation-reduction process	path:ssc00600,path:ssc04071	Sphingolipid metabolism|Sphingolipid signaling pathway
DENND4C	1447.33	2053.61	841.044	0.409545	-1.28791	0.00879906	0.709175	Down	11.0736	4.00008	100154094	DENN domain-containing protein 4C	DENND4C,Synonyms=C9orf55, C9orf55B	GO:0005829,GO:0005886,GO:0017112,GO:0030904,GO:0032593,GO:0032869,GO:0072659	cytosol|plasma membrane|Rab guanyl-nucleotide exchange factor activity|retromer complex|insulin-responsive compartment|cellular response to insulin stimulus|protein localization to plasma membrane
DERL3	102.518	47.5457	157.491	3.31241	1.72788	0.0406589	1	Up	0.828008	2.45674	100155947	Derlin-3	DERL3,Synonyms=C22orf14, DER3, LLN2	GO:0005783,GO:0005785,GO:0005789,GO:0016020,GO:0016021,GO:0018279,GO:0030176,GO:0030433,GO:0030968,GO:0048500,GO:1904153	endoplasmic reticulum|signal recognition particle receptor complex|endoplasmic reticulum membrane|membrane|integral component of membrane|protein N-linked glycosylation via asparagine|integral component of endoplasmic reticulum membrane|ubiquitin-dependent ERAD pathway|endoplasmic reticulum unfolded protein response|signal recognition particle|negative regulation of retrograde protein transport, …	path:ssc04141	Protein processing in endoplasmic reticulum
DGKA	93.5805	43.8883	143.273	3.26449	1.70686	0.0482918	1	Up	0.264161	0.84939	397097	Diacylglycerol kinase alpha	DGKA,Synonyms=DAGK, DAGK1	GO:0000166,GO:0003951,GO:0004143,GO:0005509,GO:0005524,GO:0005543,GO:0005622,GO:0005829,GO:0005886,GO:0006654,GO:0007165,GO:0007205,GO:0016301,GO:0016310,GO:0016740,GO:0035556,GO:0046339,GO:0046486,GO:0046834,GO:0046872	nucleotide binding|NAD+ kinase activity|diacylglycerol kinase activity|calcium ion binding|ATP binding|phospholipid binding|intracellular|cytosol|plasma membrane|phosphatidic acid biosynthetic process|signal transduction|protein kinase C-activating G-protein coupled receptor signaling pathway|kinase activity|phosphorylation|transferase activity|intracellular signal transduction|diacylglycerol met…	path:ssc00561,path:ssc00564,path:ssc04070,path:ssc04072,path:ssc05231	Glycerolipid metabolism|Glycerophospholipid metabolism|Phosphatidylinositol signaling system|Phospholipase D signaling pathway|Choline metabolism in cancer
DHX58	1476.52	768.96	2184.09	2.84032	1.50605	0.00227392	0.384761	Up	14.211	32.5458	100524520	Probable ATP-dependent RNA helicase DHX58	DHX58,Synonyms=D11LGP2E, LGP2	GO:0003677,GO:0003725,GO:0003727,GO:0005524,GO:0005737,GO:0008270,GO:0009615,GO:0009617,GO:0016787,GO:0032480,GO:0032481,GO:0039534,GO:0039536,GO:0045088,GO:0045824,GO:0046872,GO:1900245,GO:1900246	DNA binding|double-stranded RNA binding|single-stranded RNA binding|ATP binding|cytoplasm|zinc ion binding|response to virus|response to bacterium|hydrolase activity|negative regulation of type I interferon production|positive regulation of type I interferon production|negative regulation of MDA-5 signaling pathway|negative regulation of RIG-I signaling pathway|regulation of innate immune respons…	path:ssc04622	RIG-I-like receptor signaling pathway
DIXDC1	416.21	607.122	225.299	0.371094	-1.43014	0.0146678	0.848982	Down	4.67524	1.55099	100520320	Dixin	DIXDC1,Synonyms=CCD1, KIAA1735	GO:0005829,GO:0016055,GO:0019904,GO:0021795,GO:0021799,GO:0021846,GO:0021869,GO:0030177,GO:0032956,GO:0043015,GO:0045665,GO:0060070,GO:0070507	cytosol|Wnt signaling pathway|protein domain specific binding|cerebral cortex cell migration|cerebral cortex radially oriented cell migration|cell proliferation in forebrain|forebrain ventricular zone progenitor cell division|positive regulation of Wnt signaling pathway|regulation of actin cytoskeleton organization|gamma-tubulin binding|negative regulation of neuron differentiation|canonical Wnt …
DLD	1246.65	1663.18	830.107	0.499107	-1.00258	0.0424182	1	Down	37.7796	17.8425	397129	Dihydrolipoyl dehydrogenase, mitochondrial	DLD,Synonyms=LAD	GO:0004148,GO:0005634,GO:0005654,GO:0005739,GO:0005929,GO:0006086,GO:0006120,GO:0006508,GO:0007369,GO:0009055,GO:0016491,GO:0016668,GO:0034604,GO:0042391,GO:0043159,GO:0043209,GO:0045252,GO:0045254,GO:0045454,GO:0048240,GO:0050660,GO:0055114,GO:0106077	dihydrolipoyl dehydrogenase activity|nucleus|nucleoplasm|mitochondrion|cilium|acetyl-CoA biosynthetic process from pyruvate|mitochondrial electron transport, NADH to ubiquinone|proteolysis|gastrulation|electron transfer activity|oxidoreductase activity|oxidoreductase activity, acting on a sulfur group of donors, NAD(P) as acceptor|pyruvate dehydrogenase (NAD+) activity|regulation of membrane pote…	path:ssc00010,path:ssc00020,path:ssc00260,path:ssc00280,path:ssc00620,path:ssc00630,path:ssc00640	Glycolysis / Gluconeogenesis|Citrate cycle (TCA cycle)|Glycine, serine and threonine metabolism|Valine, leucine and isoleucine degradation|Pyruvate metabolism|Glyoxylate and dicarboxylate metabolism|Propanoate metabolism
DMXL1	1008.9	1349.57	668.242	0.495153	-1.01405	0.0441852	1	Down	4.50103	2.15336	100523116	DmX-like protein 1	DMXL1,Synonyms=XL1	GO:0007035,GO:0043291	vacuolar acidification|RAVE complex
DNAH7	22.1515	2.74302	41.56	15.1512	3.92136	0.00957825	0.734664	Up	0.00766611	0.0774408	100157866	Dynein heavy chain 7, axonemal	DNAH7,Synonyms=KIAA0944	GO:0003341,GO:0003777,GO:0005509,GO:0005524,GO:0005829,GO:0005929,GO:0007018,GO:0030286,GO:0036156,GO:0036159	cilium movement|microtubule motor activity|calcium ion binding|ATP binding|cytosol|cilium|microtubule-based movement|dynein complex|inner dynein arm|inner dynein arm assembly	path:ssc05016	Huntington disease
DNASE1L3	80.5284	32.0019	129.055	4.03273	2.01176	0.0270629	1	Up	0.902108	3.36305	100738010	Deoxyribonuclease gamma	DNASE1L3,Synonyms=DHP2, DNAS1L3	GO:0000737,GO:0002283,GO:0002673,GO:0004518,GO:0004519,GO:0004536,GO:0005634,GO:0005783,GO:0006308,GO:0006309,GO:0010623,GO:0016787,GO:0070948,GO:0090305	DNA catabolic process, endonucleolytic|neutrophil activation involved in immune response|regulation of acute inflammatory response|nuclease activity|endonuclease activity|deoxyribonuclease activity|nucleus|endoplasmic reticulum|DNA catabolic process|apoptotic DNA fragmentation|programmed cell death involved in cell development|hydrolase activity|regulation of neutrophil mediated cytotoxicity|nucl…
DOT1L	2130.49	1416.31	2844.68	2.00851	1.00612	0.0359549	1	Up	8.69056	14.5947	100738665	Histone-lysine N-methyltransferase, H3 lysine-79 specific	DOT1L,Synonyms=KIAA1814, KMT4	GO:0000077,GO:0000781,GO:0005634,GO:0005654,GO:0006325,GO:0006342,GO:0006348,GO:0008168,GO:0008284,GO:0016740,GO:0018024,GO:0031151,GO:0032259,GO:0032991,GO:0034729,GO:0042054,GO:0043231,GO:0045944,GO:0046425,GO:0051726,GO:2000677	DNA damage checkpoint|chromosome, telomeric region|nucleus|nucleoplasm|chromatin organization|chromatin silencing|chromatin silencing at telomere|methyltransferase activity|positive regulation of cell proliferation|transferase activity|histone-lysine N-methyltransferase activity|histone methyltransferase activity (H3-K79 specific)|methylation|protein-containing complex|histone H3-K79 methylation|…	path:ssc00310,path:ssc05202	Lysine degradation|Transcriptional misregulation in cancer
DSE	518.458	713.185	323.731	0.453923	-1.13948	0.0405392	1	Down	7.27058	2.99358	100625171	Dermatan-sulfate epimerase	DSE,Synonyms=SART2	GO:0005654,GO:0005783,GO:0005794,GO:0005829,GO:0016020,GO:0016021,GO:0030208,GO:0047757	nucleoplasm|endoplasmic reticulum|Golgi apparatus|cytosol|membrane|integral component of membrane|dermatan sulfate biosynthetic process|chondroitin-glucuronate 5-epimerase activity	path:ssc00532	Glycosaminoglycan biosynthesis - chondroitin sulfate / dermatan sulfate
DSP	48.8748	14.6294	83.1201	5.6817	2.50632	0.0193549	0.98303	Up	0.0610923	0.296148	100156744	Desmoplakin	DSP	GO:0001533,GO:0002934,GO:0003223,GO:0005080,GO:0005198,GO:0005654,GO:0005689,GO:0005737,GO:0005829,GO:0005856,GO:0005882,GO:0005886,GO:0005911,GO:0014704,GO:0016020,GO:0016323,GO:0018149,GO:0030054,GO:0030057,GO:0030216,GO:0030674,GO:0034332,GO:0042060,GO:0043588,GO:0045104,GO:0045109,GO:0050839,GO:0071896,GO:0086073,GO:0086091,GO:0097110,GO:0098609,GO:0098911	cornified envelope|desmosome organization|ventricular compact myocardium morphogenesis|protein kinase C binding|structural molecule activity|nucleoplasm|U12-type spliceosomal complex|cytoplasm|cytosol|cytoskeleton|intermediate filament|plasma membrane|cell-cell junction|intercalated disc|membrane|basolateral plasma membrane|peptide cross-linking|cell junction|desmosome|keratinocyte differentiatio…	path:ssc05412	Arrhythmogenic right ventricular cardiomyopathy (ARVC)
DUSP4	161.899	77.7189	246.079	3.16627	1.66279	0.0258232	1	Up	0.813506	2.26397	100514374	Dual specificity protein phosphatase 4	Dusp4,Synonyms=Mkp2	GO:0000188,GO:0004721,GO:0004725,GO:0005634,GO:0005654,GO:0005737,GO:0006470,GO:0008138,GO:0008330,GO:0016311,GO:0016787,GO:0016791,GO:0017017,GO:0035335,GO:0035970,GO:0070373,GO:1990439	inactivation of MAPK activity|phosphoprotein phosphatase activity|protein tyrosine phosphatase activity|nucleus|nucleoplasm|cytoplasm|protein dephosphorylation|protein tyrosine/serine/threonine phosphatase activity|protein tyrosine/threonine phosphatase activity|dephosphorylation|hydrolase activity|phosphatase activity|MAP kinase tyrosine/serine/threonine phosphatase activity|peptidyl-tyrosine de…	path:ssc04010	MAPK signaling pathway
DUSP5	919.845	545.861	1293.83	2.37026	1.24504	0.0148573	0.8533	Up	12.9768	25.792	100157144	Dual specificity protein phosphatase 5	DUSP5,Synonyms=VH3	GO:0000188,GO:0004721,GO:0004725,GO:0006470,GO:0008138,GO:0016311,GO:0016787,GO:0016791,GO:0017017,GO:0035335,GO:0035970	inactivation of MAPK activity|phosphoprotein phosphatase activity|protein tyrosine phosphatase activity|protein dephosphorylation|protein tyrosine/serine/threonine phosphatase activity|dephosphorylation|hydrolase activity|phosphatase activity|MAP kinase tyrosine/serine/threonine phosphatase activity|peptidyl-tyrosine dephosphorylation|peptidyl-threonine dephosphorylation	path:ssc04010	MAPK signaling pathway
DUSP8	6.01527	0	12.0305	Inf	Inf	0.0469078	1	Up	0	0.150101	110259213	Dual specificity protein phosphatase 8	DUSP8,Synonyms=C11orf81, VH5	GO:0000188,GO:0004725,GO:0006470,GO:0008138,GO:0016311,GO:0016787,GO:0016791,GO:0017017,GO:0035335	inactivation of MAPK activity|protein tyrosine phosphatase activity|protein dephosphorylation|protein tyrosine/serine/threonine phosphatase activity|dephosphorylation|hydrolase activity|phosphatase activity|MAP kinase tyrosine/serine/threonine phosphatase activity|peptidyl-tyrosine dephosphorylation	path:ssc04010	MAPK signaling pathway
DVL1	1075.25	606.207	1544.28	2.54745	1.34905	0.00744432	0.64259	Up	9.74479	19.2829	100525170	Segment polarity protein dishevelled homolog DVL-1	Dvl1,Synonyms=Dvl	GO:0001505,GO:0001932,GO:0001933,GO:0001934,GO:0005109,GO:0005622,GO:0005737,GO:0005829,GO:0005886,GO:0006366,GO:0006469,GO:0007269,GO:0007409,GO:0007411,GO:0007528,GO:0008013,GO:0010976,GO:0015630,GO:0016055,GO:0016328,GO:0019899,GO:0019901,GO:0021915,GO:0022007,GO:0030136,GO:0030424,GO:0030426,GO:0031122,GO:0031410,GO:0032091,GO:0032436,GO:0034504,GO:0035176,GO:0035372,GO:0035556,GO:0042802,GO:…	regulation of neurotransmitter levels|regulation of protein phosphorylation|negative regulation of protein phosphorylation|positive regulation of protein phosphorylation|frizzled binding|intracellular|cytoplasm|cytosol|plasma membrane|transcription by RNA polymerase II|negative regulation of protein kinase activity|neurotransmitter secretion|axonogenesis|axon guidance|neuromuscular junction devel…	path:ssc04150,path:ssc04310,path:ssc04330,path:ssc04390,path:ssc04550,path:ssc04916,path:ssc04934,path:ssc05165,path:ssc05166,path:ssc05200,path:ssc05217,path:ssc05224,path:ssc05225,path:ssc05226	mTOR signaling pathway|Wnt signaling pathway|Notch signaling pathway|Hippo signaling pathway|Signaling pathways regulating pluripotency of stem cells|Melanogenesis|Cushing syndrome|Human papillomavirus infection|Human T-cell leukemia virus 1 infection|Pathways in cancer|Basal cell carcinoma|Breast cancer|Hepatocellular carcinoma|Gastric cancer
EDEM3	1185.01	1589.12	780.891	0.491398	-1.02504	0.0389089	1	Down	10.5903	4.7191	100625293	ER degradation-enhancing alpha-mannosidase-like protein 3	EDEM3,Synonyms=C1orf22	GO:0003824,GO:0004571,GO:0005509,GO:0005788,GO:0006516,GO:0008152,GO:0016020,GO:0016021,GO:0016787,GO:0016798,GO:0043161,GO:1904382	catalytic activity|mannosyl-oligosaccharide 1,2-alpha-mannosidase activity|calcium ion binding|endoplasmic reticulum lumen|glycoprotein catabolic process|metabolic process|membrane|integral component of membrane|hydrolase activity|hydrolase activity, acting on glycosyl bonds|proteasome-mediated ubiquitin-dependent protein catabolic process|mannose trimming involved in glycoprotein ERAD pathway	path:ssc04141	Protein processing in endoplasmic reticulum
EFCAB8	295.695	135.322	456.067	3.37023	1.75285	0.00612421	0.591655	Up	0.553871	1.80436	102162017	EF-hand calcium-binding domain-containing protein 8	EFCAB8	GO:0005509	calcium ion binding
ELFN1	6.56211	0	13.1242	Inf	Inf	0.0380785	1	Up	0	0.104137	100621128	Protein ELFN1	ELFN1,Synonyms=PPP1R28	GO:0005615,GO:0010923,GO:0016020,GO:0016021,GO:0030425,GO:0031012,GO:0050808,GO:0060076	extracellular space|negative regulation of phosphatase activity|membrane|integral component of membrane|dendrite|extracellular matrix|synapse organization|excitatory synapse
EML4	1199.84	1633.01	766.673	0.469485	-1.09085	0.0280031	1	Down	9.79299	4.20749	100515021	Echinoderm microtubule-associated protein-like 4	EML4,Synonyms=C2orf2, EMAPL4	GO:0000226,GO:0008017,GO:0015630	microtubule cytoskeleton organization|microtubule binding|microtubule cytoskeleton	path:ssc05200,path:ssc05223	Pathways in cancer|Non-small cell lung cancer
EMR4	3332.09	4481.18	2183	0.487148	-1.03757	0.0300637	1	Down	25.817	11.5184	100623124	Adhesion G protein-coupled receptor E4	Adgre4,Synonyms=Emr4
ENTPD1	1466.04	2018.86	913.227	0.452348	-1.1445	0.0194072	0.98303	Down	14.1766	6.0878	397298	Ectonucleoside triphosphate diphosphohydrolase 1 54 kDa subunit	ENTPD1,Synonyms=CD39	GO:0003824,GO:0005975,GO:0016020,GO:0016021,GO:0016616,GO:0016787,GO:0055114	catalytic activity|carbohydrate metabolic process|membrane|integral component of membrane|oxidoreductase activity, acting on the CH-OH group of donors, NAD or NADP as acceptor|hydrolase activity|oxidation-reduction process	path:ssc00230,path:ssc00240,path:ssc05169	Purine metabolism|Pyrimidine metabolism|Epstein-Barr virus infection
EPB41L3	1909.17	2641.53	1176.81	0.445502	-1.1665	0.01577	0.8896	Down	10.5685	4.40889	100520913	Band 4.1-like protein 3, N-terminally processed	Epb41l3,Synonyms=Dal1, Epb4.1l3, Kiaa0987	GO:0001558,GO:0002175,GO:0003779,GO:0005198,GO:0005856,GO:0005886,GO:0005911,GO:0007010,GO:0007016,GO:0008092,GO:0008360,GO:0014069,GO:0030673,GO:0030866,GO:0030913,GO:0031032,GO:0033270,GO:0043217,GO:0044224,GO:0048812,GO:0071205,GO:0072659	regulation of cell growth|protein localization to paranode region of axon|actin binding|structural molecule activity|cytoskeleton|plasma membrane|cell-cell junction|cytoskeleton organization|cytoskeletal anchoring at plasma membrane|cytoskeletal protein binding|regulation of cell shape|postsynaptic density|axolemma|cortical actin cytoskeleton organization|paranodal junction assembly|actomyosin st…
EPCAM	1262.95	693.984	1831.92	2.63972	1.40038	0.00489146	0.524681	Up	17.795	40.075	403163	Epithelial cell adhesion molecule	TACSTD1,Synonyms=EPCAM	GO:0001657,GO:0005886,GO:0005923,GO:0008284,GO:0009986,GO:0016020,GO:0016021,GO:0016323,GO:0016324,GO:0016328,GO:0023019,GO:0030054,GO:0044877,GO:0045944,GO:0048863,GO:0098609,GO:0098641,GO:2000048,GO:2000648	ureteric bud development|plasma membrane|bicellular tight junction|positive regulation of cell proliferation|cell surface|membrane|integral component of membrane|basolateral plasma membrane|apical plasma membrane|lateral plasma membrane|signal transduction involved in regulation of gene expression|cell junction|protein-containing complex binding|positive regulation of transcription by RNA polymer…
EPHB2	46.5977	15.5438	77.6517	4.99568	2.32068	0.031162	1	Up	0.0553564	0.253561	100519549	Ephrin type-B receptor 2	EPHB2,Synonyms=DRT, EPHT3, EPTH3, ERK, HEK5, TYRO5	GO:0000166,GO:0000902,GO:0001525,GO:0001540,GO:0001655,GO:0001933,GO:0004672,GO:0004713,GO:0004714,GO:0004888,GO:0005003,GO:0005005,GO:0005102,GO:0005524,GO:0005634,GO:0005737,GO:0005886,GO:0005887,GO:0006468,GO:0007169,GO:0007411,GO:0007413,GO:0007611,GO:0007612,GO:0008046,GO:0009887,GO:0009968,GO:0016020,GO:0016021,GO:0016301,GO:0016310,GO:0016740,GO:0018108,GO:0021631,GO:0021952,GO:0022038,GO:…	nucleotide binding|cell morphogenesis|angiogenesis|amyloid-beta binding|urogenital system development|negative regulation of protein phosphorylation|protein kinase activity|protein tyrosine kinase activity|transmembrane receptor protein tyrosine kinase activity|transmembrane signaling receptor activity|ephrin receptor activity|transmembrane-ephrin receptor activity|signaling receptor binding|ATP …	path:ssc04360	Axon guidance
EPHB3	15.1322	1.82868	28.4358	15.5499	3.95884	0.0224568	1	Up	0.0171559	0.205435	100337659	Ephrin type-B receptor 3	EPHB3,Synonyms=ETK2, HEK2, TYRO6	GO:0000166,GO:0001525,GO:0001655,GO:0002827,GO:0004672,GO:0004713,GO:0004714,GO:0004888,GO:0004896,GO:0005003,GO:0005005,GO:0005143,GO:0005524,GO:0005737,GO:0005887,GO:0005896,GO:0006468,GO:0007169,GO:0007411,GO:0007413,GO:0008046,GO:0008083,GO:0009897,GO:0009968,GO:0010469,GO:0010536,GO:0016020,GO:0016021,GO:0016301,GO:0016310,GO:0016477,GO:0016740,GO:0018108,GO:0019221,GO:0019955,GO:0019981,GO:…	nucleotide binding|angiogenesis|urogenital system development|positive regulation of T-helper 1 type immune response|protein kinase activity|protein tyrosine kinase activity|transmembrane receptor protein tyrosine kinase activity|transmembrane signaling receptor activity|cytokine receptor activity|ephrin receptor activity|transmembrane-ephrin receptor activity|interleukin-12 receptor binding|ATP …	path:ssc04360	Axon guidance
EPHB6	531.875	213.956	849.794	3.97182	1.9898	0.000446449	0.166995	Up	0.311349	1.08118	100511727	Ephrin type-B receptor 6	Ephb6,Synonyms=Cekl	GO:0000166,GO:0001806,GO:0002456,GO:0004672,GO:0004713,GO:0004714,GO:0004888,GO:0005003,GO:0005005,GO:0005524,GO:0005737,GO:0005887,GO:0006468,GO:0007169,GO:0009968,GO:0009986,GO:0016020,GO:0016021,GO:0018108,GO:0030154,GO:0032092,GO:0043005,GO:0043066,GO:0043235,GO:0043410,GO:0048013,GO:0050663,GO:0050798,GO:0070374,GO:2000525	nucleotide binding|type IV hypersensitivity|T cell mediated immunity|protein kinase activity|protein tyrosine kinase activity|transmembrane receptor protein tyrosine kinase activity|transmembrane signaling receptor activity|ephrin receptor activity|transmembrane-ephrin receptor activity|ATP binding|cytoplasm|integral component of plasma membrane|protein phosphorylation|transmembrane receptor prot…	path:ssc04360	Axon guidance
EPSTI1	1116.1	619.008	1613.19	2.60608	1.38188	0.00598097	0.58431	Up	15.8425	39.2604	100625050	Epithelial-stromal interaction protein 1	EPSTI1
ESPNL	10.9369	0	21.8737	Inf	Inf	0.00853186	0.69146	Up	0	0.0954838	100623173	Espin-like protein	ESPNL	GO:0005737,GO:0007605,GO:0032426,GO:0051015,GO:0051017	cytoplasm|sensory perception of sound|stereocilium tip|actin filament binding|actin filament bundle assembly
ETAA1	104.613	160.009	49.2158	0.307581	-1.70096	0.0434954	1	Down	0.773427	0.257855	100622990	Ewing's tumor-associated antigen 1 homolog {ECO:0000250|UniProtKB:Q9NY74}	ETAA1 {ECO:0000250|UniProtKB:Q9NY74}	GO:0006974,GO:0031297,GO:0043539,GO:0043596,GO:0071902,GO:2000001	cellular response to DNA damage stimulus|replication fork processing|protein serine/threonine kinase activator activity|nuclear replication fork|positive regulation of protein serine/threonine kinase activity|regulation of DNA damage checkpoint
ETS1	1477.08	774.446	2179.71	2.81455	1.4929	0.00247467	0.393405	Up	6.1747	15.82	100302363	Protein C-ets-1	ETS1,Synonyms=EWSR2	GO:0000978,GO:0000981,GO:0000982,GO:0003677,GO:0003700,GO:0005634,GO:0005654,GO:0005667,GO:0006355,GO:0006357,GO:0010595,GO:0010628,GO:0030154,GO:0030578,GO:0042802,GO:0043536,GO:0043565,GO:0045648,GO:0045765,GO:0045766,GO:0045893,GO:0045944,GO:0048870,GO:0050728,GO:0050729,GO:0051272,GO:0061614,GO:1904996,GO:1990837	RNA polymerase II proximal promoter sequence-specific DNA binding|RNA polymerase II transcription factor activity, sequence-specific DNA binding|transcription factor activity, RNA polymerase II proximal promoter sequence-specific DNA binding|DNA binding|DNA-binding transcription factor activity|nucleus|nucleoplasm|transcription factor complex|regulation of transcription, DNA-templated|regulation …	path:ssc04014,path:ssc04218,path:ssc05166,path:ssc05200,path:ssc05211	Ras signaling pathway|Cellular senescence|Human T-cell leukemia virus 1 infection|Pathways in cancer|Renal cell carcinoma
ETV7	275.184	132.579	417.788	3.15123	1.65592	0.0107263	0.767577	Up	0.740536	2.13363	100156210	Transcription factor ETV7	ETV7,Synonyms=TEL2, TELB, TREF	GO:0000122,GO:0000977,GO:0000981,GO:0001227,GO:0003677,GO:0003700,GO:0005634,GO:0005654,GO:0006355,GO:0006357,GO:0030154,GO:0043565	negative regulation of transcription by RNA polymerase II|RNA polymerase II regulatory region sequence-specific DNA binding|RNA polymerase II transcription factor activity, sequence-specific DNA binding|transcriptional repressor activity, RNA polymerase II transcription regulatory region sequence-specific DNA binding|DNA binding|DNA-binding transcription factor activity|nucleus|nucleoplasm|regula…	path:ssc05202	Transcriptional misregulation in cancer
EVI2B	1657.1	2373.63	940.569	0.396258	-1.33549	0.00623228	0.593548	Down	37.6734	15.0189	100524827	Protein EVI2B	EVI2B,Synonyms=EVDB	GO:0016020,GO:0016021,GO:0030854	membrane|integral component of membrane|positive regulation of granulocyte differentiation
EVL	826.599	426.082	1227.11	2.88	1.52607	0.00342734	0.45923	Up	3.54209	9.21609	100513162	Ena/VASP-like protein	EVL,Synonyms=RNB6	GO:0003779,GO:0005522,GO:0005737,GO:0005856,GO:0005925,GO:0008154,GO:0010633,GO:0017124,GO:0030027,GO:0030838,GO:0042995,GO:0045010,GO:0045335,GO:0051289,GO:0051496,GO:0071346,GO:1900028	actin binding|profilin binding|cytoplasm|cytoskeleton|focal adhesion|actin polymerization or depolymerization|negative regulation of epithelial cell migration|SH3 domain binding|lamellipodium|positive regulation of actin filament polymerization|cell projection|actin nucleation|phagocytic vesicle|protein homotetramerization|positive regulation of stress fiber assembly|cellular response to interfer…
F2R	279.46	128.008	430.912	3.3663	1.75116	0.00692403	0.627377	Up	1.81996	5.44772	100521609	Proteinase-activated receptor 1	F2R,Synonyms=CF2R, PAR1, TR	GO:0000186,GO:0001965,GO:0002248,GO:0003105,GO:0004930,GO:0005102,GO:0005769,GO:0005770,GO:0005886,GO:0005901,GO:0006919,GO:0006954,GO:0007165,GO:0007186,GO:0007200,GO:0007204,GO:0007205,GO:0007529,GO:0007596,GO:0008284,GO:0008285,GO:0009611,GO:0009986,GO:0014068,GO:0015057,GO:0016020,GO:0016021,GO:0030168,GO:0030193,GO:0030194,GO:0030335,GO:0031094,GO:0031594,GO:0031681,GO:0032496,GO:0032651,GO:…	activation of MAPKK activity|G-protein alpha-subunit binding|connective tissue replacement involved in inflammatory response wound healing|negative regulation of glomerular filtration|G-protein coupled receptor activity|signaling receptor binding|early endosome|late endosome|plasma membrane|caveola|activation of cysteine-type endopeptidase activity involved in apoptotic process|inflammatory respo…	path:ssc04015,path:ssc04020,path:ssc04024,path:ssc04072,path:ssc04080,path:ssc04151,path:ssc04610,path:ssc04611,path:ssc04810,path:ssc05200	Rap1 signaling pathway|Calcium signaling pathway|cAMP signaling pathway|Phospholipase D signaling pathway|Neuroactive ligand-receptor interaction|PI3K-Akt signaling pathway|Complement and coagulation cascades|Platelet activation|Regulation of actin cytoskeleton|Pathways in cancer
FAM102B	850.665	1167.61	533.718	0.457103	-1.12941	0.0282938	1	Down	10.9218	4.70616	100519836	Protein FAM102B	FAM102B
FAM110A	73.1328	23.7728	122.493	5.15264	2.36531	0.0126725	0.800289	Up	0.147436	0.631003	106506647	Protein FAM110A	FAM110A
FAM111A	3573.19	4844.17	2302.21	0.475253	-1.07323	0.0250863	1	Down	39.8359	18.4072	100525029	Protein FAM111A	FAM111A,Synonyms=KIAA1895
FAM155B	170.568	84.1193	257.016	3.05538	1.61135	0.0282497	1	Up	0.919714	2.4081	100518049	Transmembrane protein FAM155B	Fam155b,Synonyms=Tmem28	GO:0005886,GO:0098703	plasma membrane|calcium ion import across plasma membrane
FAM25A	124.016	40.2309	207.8	5.16518	2.36882	0.00400504	0.49097	Up	8.42716	35.0148	100155089
FAM46C	492.447	236.814	748.081	3.15894	1.65944	0.00353229	0.464226	Up	1.98824	5.56801	100525341	Protein FAM46C	FAM46C,QtsA-11212
FBLIM1	7.6558	0	15.3116	Inf	Inf	0.0255208	1	Up	0	0.115338	100521094	Filamin-binding LIM protein 1	FBLIM1	GO:0001650,GO:0001725,GO:0005925,GO:0030054,GO:0031005,GO:0033623,GO:0046872,GO:0098609	fibrillar center|stress fiber|focal adhesion|cell junction|filamin binding|regulation of integrin activation|metal ion binding|cell-cell adhesion
FCMR	169.421	51.203	287.639	5.61762	2.48996	0.0010701	0.255912	Up	0.693693	3.44855	100520045	Fas apoptotic inhibitory molecule 3 {ECO:0000305}	FCMR {ECO:0000312|HGNC:HGNC:14315},Synonyms=FAIM3, TOSO	GO:0016020,GO:0016021	membrane|integral component of membrane
FCN1	1499.51	779.932	2219.09	2.84523	1.50855	0.00221539	0.384761	Up	8.52304	19.5381	397316	Ficolin-1	FCN1	GO:0001664,GO:0002752,GO:0007186,GO:0008329,GO:0031232,GO:0033691,GO:0034394,GO:0043654,GO:0046597,GO:0097367,GO:2000484	G-protein coupled receptor binding|cell surface pattern recognition receptor signaling pathway|G-protein coupled receptor signaling pathway|signaling pattern recognition receptor activity|extrinsic component of external side of plasma membrane|sialic acid binding|protein localization to cell surface|recognition of apoptotic cell|negative regulation of viral entry into host cell|carbohydrate deriv…
FGD4	616.204	853.993	378.415	0.443113	-1.17426	0.0296089	1	Down	2.64284	1.04023	100623278	FYVE, RhoGEF and PH domain-containing protein 4	FGD4,Synonyms=FRABP, ZFYVE6	GO:0005085,GO:0005089,GO:0030027,GO:0030032,GO:0030035,GO:0030175,GO:0035023,GO:0046872	guanyl-nucleotide exchange factor activity|Rho guanyl-nucleotide exchange factor activity|lamellipodium|lamellipodium assembly|microspike assembly|filopodium|regulation of Rho protein signal transduction|metal ion binding
FLNB	323.942	131.665	516.219	3.92071	1.97111	0.0017615	0.338115	Up	0.456711	1.61722	100514491	Filamin-B	FLNB,Synonyms=FLN1L, FLN3, TABP, TAP	GO:0003779,GO:0005829,GO:0005886,GO:0030036,GO:0030154,GO:0042802	actin binding|cytosol|plasma membrane|actin cytoskeleton organization|cell differentiation|identical protein binding	path:ssc04010,path:ssc04510,path:ssc05132,path:ssc05205	MAPK signaling pathway|Focal adhesion|Salmonella infection|Proteoglycans in cancer
FLT3	567.407	320.019	814.796	2.54609	1.34828	0.0140847	0.835231	Up	2.92652	6.65551	100515445	Receptor-type tyrosine-protein kinase FLT3	FLT3,Synonyms=CD135, FLK2, STK1	GO:0000166,GO:0004672,GO:0004713,GO:0004714,GO:0004888,GO:0005524,GO:0005737,GO:0005783,GO:0005887,GO:0006468,GO:0007169,GO:0009968,GO:0016020,GO:0016021,GO:0016301,GO:0016310,GO:0016740,GO:0018108,GO:0030097,GO:0030154,GO:0043066,GO:0043235,GO:0043410,GO:0043621,GO:0070374	nucleotide binding|protein kinase activity|protein tyrosine kinase activity|transmembrane receptor protein tyrosine kinase activity|transmembrane signaling receptor activity|ATP binding|cytoplasm|endoplasmic reticulum|integral component of plasma membrane|protein phosphorylation|transmembrane receptor protein tyrosine kinase signaling pathway|negative regulation of signal transduction|membrane|in…	path:ssc04010,path:ssc04014,path:ssc04151,path:ssc04640,path:ssc05200,path:ssc05202,path:ssc05221,path:ssc05230	MAPK signaling pathway|Ras signaling pathway|PI3K-Akt signaling pathway|Hematopoietic cell lineage|Pathways in cancer|Transcriptional misregulation in cancer|Acute myeloid leukemia|Central carbon metabolism in cancer
FN1	2352.9	1373.34	3332.46	2.42654	1.2789	0.00788392	0.664801	Up	4.5836	9.60282	397620	Anastellin	FN1	GO:0001932,GO:0002020,GO:0005102,GO:0005178,GO:0005201,GO:0005576,GO:0005577,GO:0005604,GO:0005615,GO:0005793,GO:0007044,GO:0007155,GO:0007160,GO:0007161,GO:0008022,GO:0008284,GO:0010628,GO:0010952,GO:0016324,GO:0016504,GO:0018149,GO:0019899,GO:0031012,GO:0033622,GO:0034446,GO:0035987,GO:0042060,GO:0042802,GO:0045773,GO:0048146,GO:0051087,GO:0051702,GO:0052047,GO:0062023,GO:0070062,GO:0070372,GO:…	regulation of protein phosphorylation|protease binding|signaling receptor binding|integrin binding|extracellular matrix structural constituent|extracellular region|fibrinogen complex|basement membrane|extracellular space|endoplasmic reticulum-Golgi intermediate compartment|cell-substrate junction assembly|cell adhesion|cell-matrix adhesion|calcium-independent cell-matrix adhesion|protein C-termin…	path:ssc04151,path:ssc04510,path:ssc04512,path:ssc04810,path:ssc04933,path:ssc05100,path:ssc05146,path:ssc05165,path:ssc05200,path:ssc05205,path:ssc05222	PI3K-Akt signaling pathway|Focal adhesion|ECM-receptor interaction|Regulation of actin cytoskeleton|AGE-RAGE signaling pathway in diabetic complications|Bacterial invasion of epithelial cells|Amoebiasis|Human papillomavirus infection|Pathways in cancer|Proteoglycans in cancer|Small cell lung cancer
FOSB	96.5838	41.1453	152.022	3.69477	1.88548	0.0287687	1	Up	0.450465	1.504	110261009	Protein fosB	FOSB	GO:0000978,GO:0001077,GO:0003677,GO:0003700,GO:0005634,GO:0005654,GO:0006355,GO:0006357,GO:0006366,GO:0043231,GO:0045944,GO:0071277	RNA polymerase II proximal promoter sequence-specific DNA binding|transcriptional activator activity, RNA polymerase II proximal promoter sequence-specific DNA binding|DNA binding|DNA-binding transcription factor activity|nucleus|nucleoplasm|regulation of transcription, DNA-templated|regulation of transcription by RNA polymerase II|transcription by RNA polymerase II|intracellular membrane-bounded…	path:ssc04380,path:ssc04657,path:ssc05030,path:ssc05031,path:ssc05034	Osteoclast differentiation|IL-17 signaling pathway|Cocaine addiction|Amphetamine addiction|Alcoholism
FOXI1	21.784	0.91434	42.6537	46.6498	5.5438	0.00188877	0.357836	Up	0.01952	0.597004	100511481	Forkhead box protein I1	Foxi1	GO:0000978,GO:0000981,GO:0001077,GO:0003677,GO:0003700,GO:0005634,GO:0005730,GO:0006355,GO:0006357,GO:0006366,GO:0009653,GO:0030154,GO:0042472,GO:0043231,GO:0043565,GO:0044212,GO:0045893,GO:0045944	RNA polymerase II proximal promoter sequence-specific DNA binding|RNA polymerase II transcription factor activity, sequence-specific DNA binding|transcriptional activator activity, RNA polymerase II proximal promoter sequence-specific DNA binding|DNA binding|DNA-binding transcription factor activity|nucleus|nucleolus|regulation of transcription, DNA-templated|regulation of transcription by RNA po…
FOXS1	299.783	127.093	472.472	3.71752	1.89434	0.00309571	0.442747	Up	1.12671	3.37126	102167710	Forkhead box protein S1	FOXS1,Synonyms=FKHL18, FREAC10	GO:0000122,GO:0000978,GO:0001078,GO:0001568,GO:0003677,GO:0003700,GO:0005634,GO:0006355,GO:0040018,GO:0043433,GO:0043565,GO:0045892,GO:0050885	negative regulation of transcription by RNA polymerase II|RNA polymerase II proximal promoter sequence-specific DNA binding|transcriptional repressor activity, RNA polymerase II proximal promoter sequence-specific DNA binding|blood vessel development|DNA binding|DNA-binding transcription factor activity|nucleus|regulation of transcription, DNA-templated|positive regulation of multicellular organi…
FSCN1	5163.71	2136.81	8190.61	3.8331	1.93851	9.23375e-05	0.0538808	Up	50.1669	155.381	100286741	Fascin	FSCN1,Synonyms=FAN1, HSN, SNL	GO:0001725,GO:0001726,GO:0002102,GO:0003779,GO:0005737,GO:0005829,GO:0005856,GO:0005902,GO:0005911,GO:0007015,GO:0007043,GO:0007163,GO:0008144,GO:0010592,GO:0015629,GO:0016477,GO:0030027,GO:0030035,GO:0030036,GO:0030175,GO:0030426,GO:0030674,GO:0031253,GO:0032534,GO:0032956,GO:0035089,GO:0043209,GO:0044393,GO:0048870,GO:0051015,GO:0051017,GO:0051491,GO:0071437,GO:0071803,GO:0090091	stress fiber|ruffle|podosome|actin binding|cytoplasm|cytosol|cytoskeleton|microvillus|cell-cell junction|actin filament organization|cell-cell junction assembly|establishment or maintenance of cell polarity|drug binding|positive regulation of lamellipodium assembly|actin cytoskeleton|cell migration|lamellipodium|microspike assembly|actin cytoskeleton organization|filopodium|growth cone|protein bi…
FZD4	1159.56	1575.41	743.706	0.472072	-1.08292	0.0296204	1	Down	20.119	8.25953	100520319	Frizzled-4	FZD4	GO:0001540,GO:0001553,GO:0001568,GO:0001570,GO:0004888,GO:0005886,GO:0005911,GO:0007166,GO:0007223,GO:0007275,GO:0007605,GO:0009986,GO:0010812,GO:0016020,GO:0016021,GO:0016055,GO:0017147,GO:0019955,GO:0030165,GO:0030425,GO:0030947,GO:0031625,GO:0031987,GO:0034446,GO:0035426,GO:0038023,GO:0042701,GO:0042803,GO:0042813,GO:0043507,GO:0044877,GO:0045893,GO:0046982,GO:0051091,GO:0060070,GO:0061299,GO:…	amyloid-beta binding|luteinization|blood vessel development|vasculogenesis|transmembrane signaling receptor activity|plasma membrane|cell-cell junction|cell surface receptor signaling pathway|Wnt signaling pathway, calcium modulating pathway|multicellular organism development|sensory perception of sound|cell surface|negative regulation of cell-substrate adhesion|membrane|integral component of mem…	path:ssc04150,path:ssc04310,path:ssc04390,path:ssc04550,path:ssc04916,path:ssc04934,path:ssc05165,path:ssc05166,path:ssc05200,path:ssc05205,path:ssc05217,path:ssc05224,path:ssc05225,path:ssc05226	mTOR signaling pathway|Wnt signaling pathway|Hippo signaling pathway|Signaling pathways regulating pluripotency of stem cells|Melanogenesis|Cushing syndrome|Human papillomavirus infection|Human T-cell leukemia virus 1 infection|Pathways in cancer|Proteoglycans in cancer|Basal cell carcinoma|Breast cancer|Hepatocellular carcinoma|Gastric cancer
GADD45B	330.216	179.211	481.222	2.68523	1.42505	0.0208231	1	Up	4.83584	10.5414	100621090	Growth arrest and DNA damage-inducible protein GADD45 beta	GADD45B,Synonyms=MYD118	GO:0000185,GO:0000186,GO:0005634,GO:0005737,GO:0006469,GO:0043065,GO:0046330,GO:0051726,GO:1900745	activation of MAPKKK activity|activation of MAPKK activity|nucleus|cytoplasm|negative regulation of protein kinase activity|positive regulation of apoptotic process|positive regulation of JNK cascade|regulation of cell cycle|positive regulation of p38MAPK cascade	path:ssc04010,path:ssc04068,path:ssc04110,path:ssc04115,path:ssc04210,path:ssc04218,path:ssc05169,path:ssc05200,path:ssc05202,path:ssc05210,path:ssc05212,path:ssc05213,path:ssc05214,path:ssc05216,path:ssc05217,path:ssc05218,path:ssc05220,path:ssc05222,path:ssc05223,path:ssc05224,path:ssc05225,path:ssc05226	MAPK signaling pathway|FoxO signaling pathway|Cell cycle|p53 signaling pathway|Apoptosis|Cellular senescence|Epstein-Barr virus infection|Pathways in cancer|Transcriptional misregulation in cancer|Colorectal cancer|Pancreatic cancer|Endometrial cancer|Glioma|Thyroid cancer|Basal cell carcinoma|Melanoma|Chronic myeloid leukemia|Small cell lung cancer|Non-small cell lung cancer|Breast cancer|Hepato…
GALNT4	513.339	704.042	322.637	0.458264	-1.12575	0.0433547	1	Down	6.46793	2.75287	100621801	Polypeptide N-acetylgalactosaminyltransferase 4	GALNT4			path:ssc00512	Mucin type O-glycan biosynthesis
GCNT1	1615.7	2188.02	1043.38	0.47686	-1.06836	0.0279262	1	Down	5.38982	2.48067	106508649	Beta-1,3-galactosyl-O-glycosyl-glycoprotein beta-1,6-N-acetylglucosaminyltransferase	GCNT1	GO:0005802,GO:0008375,GO:0009101,GO:0016020,GO:0031985,GO:0048729,GO:0050901,GO:0060352,GO:0060993	trans-Golgi network|acetylglucosaminyltransferase activity|glycoprotein biosynthetic process|membrane|Golgi cisterna|tissue morphogenesis|leukocyte tethering or rolling|cell adhesion molecule production|kidney morphogenesis	path:ssc00512	Mucin type O-glycan biosynthesis
GCNT4	18.503	0.91434	36.0916	39.4729	5.30279	0.00407819	0.491675	Up	0.00733051	0.251573	100518180	Beta-1,3-galactosyl-O-glycosyl-glycoprotein beta-1,6-N-acetylglucosaminyltransferase 4	GCNT4	GO:0002121,GO:0008375,GO:0016020,GO:0016021,GO:0042403,GO:0048729,GO:0048872,GO:0060993	inter-male aggressive behavior|acetylglucosaminyltransferase activity|membrane|integral component of membrane|thyroid hormone metabolic process|tissue morphogenesis|homeostasis of number of cells|kidney morphogenesis	path:ssc00512	Mucin type O-glycan biosynthesis
GCSAM	55.7147	17.3725	94.0569	5.41414	2.43673	0.0177895	0.947479	Up	0.482958	2.37093	100626350	Germinal center-associated signaling and motility protein	GCSAM,Synonyms=GAL, GCET2	GO:0003779,GO:0019901,GO:0045159,GO:0050855,GO:2000401,GO:2000402	actin binding|protein kinase binding|myosin II binding|regulation of B cell receptor signaling pathway|regulation of lymphocyte migration|negative regulation of lymphocyte migration
GJB2	74.0559	31.0876	117.024	3.76435	1.9124	0.0392705	1	Up	0.389988	1.38176	110255786	Gap junction beta-2 protein	GJB2	GO:0005243,GO:0005886,GO:0005921,GO:0005922,GO:0007154,GO:0007267,GO:0016020,GO:0016021,GO:0016264,GO:0030054,GO:0042802,GO:0055085	gap junction channel activity|plasma membrane|gap junction|connexin complex|cell communication|cell-cell signaling|membrane|integral component of membrane|gap junction assembly|cell junction|identical protein binding|transmembrane transport
GNAT1	6.56211	0	13.1242	Inf	Inf	0.0380785	1	Up	0	0.0945163	100157237	Guanine nucleotide-binding protein G(t) subunit alpha-1	GNAT1			path:ssc04744	Phototransduction
GNG2	2131.34	1374.25	2888.42	2.10181	1.07163	0.0256672	1	Up	12.7678	24.6758	102165618	Guanine nucleotide-binding protein G(I)/G(S)/G(O) subunit gamma-2	GNG2	GO:0003924,GO:0005834,GO:0005886,GO:0007165,GO:0007186,GO:0007191,GO:0008283,GO:0016020,GO:0031681,GO:0071380,GO:0071870	GTPase activity|heterotrimeric G-protein complex|plasma membrane|signal transduction|G-protein coupled receptor signaling pathway|adenylate cyclase-activating dopamine receptor signaling pathway|cell proliferation|membrane|G-protein beta-subunit binding|cellular response to prostaglandin E stimulus|cellular response to catecholamine stimulus	path:ssc04014,path:ssc04062,path:ssc04151,path:ssc04371,path:ssc04713,path:ssc04723,path:ssc04724,path:ssc04725,path:ssc04726,path:ssc04727,path:ssc04728,path:ssc04926,path:ssc05032,path:ssc05034,path:ssc05163,path:ssc05167,path:ssc05170,path:ssc05200	Ras signaling pathway|Chemokine signaling pathway|PI3K-Akt signaling pathway|Apelin signaling pathway|Circadian entrainment|Retrograde endocannabinoid signaling|Glutamatergic synapse|Cholinergic synapse|Serotonergic synapse|GABAergic synapse|Dopaminergic synapse|Relaxin signaling pathway|Morphine addiction|Alcoholism|Human cytomegalovirus infection|Kaposi sarcoma-associated herpesvirus infection|…
GOLGA7B	17.3196	1.82868	32.8106	17.9422	4.16529	0.0134321	0.819864	Up	0.0272839	0.342269	102162220	Golgin subfamily A member 7B	GOLGA7B,Synonyms=C10orf132, C10orf133
GPER1	8.20264	0	16.4053	Inf	Inf	0.0210487	1	Up	0	0.500761	100521003	G-protein coupled estrogen receptor 1	GPER1,Synonyms=GPER, GPR30	GO:0001934,GO:0002695,GO:0003682,GO:0004930,GO:0005496,GO:0005622,GO:0005634,GO:0005635,GO:0005737,GO:0005769,GO:0005783,GO:0005794,GO:0005802,GO:0005886,GO:0007165,GO:0007186,GO:0007189,GO:0007204,GO:0008284,GO:0010628,GO:0010629,GO:0010948,GO:0014068,GO:0016020,GO:0016021,GO:0030284,GO:0030335,GO:0030518,GO:0030659,GO:0032024,GO:0032962,GO:0043401,GO:0043410,GO:0045095,GO:0045599,GO:0045742,GO:…	positive regulation of protein phosphorylation|negative regulation of leukocyte activation|chromatin binding|G-protein coupled receptor activity|steroid binding|intracellular|nucleus|nuclear envelope|cytoplasm|early endosome|endoplasmic reticulum|Golgi apparatus|trans-Golgi network|plasma membrane|signal transduction|G-protein coupled receptor signaling pathway|adenylate cyclase-activating G-prot…	path:ssc01522,path:ssc04915	Endocrine resistance|Estrogen signaling pathway
GPR132	381.843	204.812	558.873	2.72871	1.44822	0.0152017	0.866257	Up	2.56382	5.24446	100523318	Probable G-protein coupled receptor 132	GPR132,Synonyms=G2A
GPR183	897.029	583.349	1210.71	2.07545	1.05342	0.0390782	1	Up	3.59744	7.19279	100522635	G-protein coupled receptor 183	GPR183	GO:0002250,GO:0002313,GO:0002407,GO:0004930,GO:0005886,GO:0006959,GO:0007165,GO:0007186,GO:0008142,GO:0010818,GO:0016020,GO:0016021,GO:0030316,GO:0030595,GO:0030890,GO:0036145,GO:0060326,GO:0061470,GO:0070374,GO:2000458	adaptive immune response|mature B cell differentiation involved in immune response|dendritic cell chemotaxis|G-protein coupled receptor activity|plasma membrane|humoral immune response|signal transduction|G-protein coupled receptor signaling pathway|oxysterol binding|T cell chemotaxis|membrane|integral component of membrane|osteoclast differentiation|leukocyte chemotaxis|positive regulation of B …
GPR55	187.905	96.92	278.89	2.87753	1.52483	0.0326921	1	Up	0.861478	2.16622	100517685	G-protein coupled receptor 55	GPR55	GO:0004930,GO:0004949,GO:0005887,GO:0007165,GO:0007186,GO:0007202,GO:0016020,GO:0016021,GO:0035025,GO:0038171,GO:0045453,GO:0045671,GO:0070374	G-protein coupled receptor activity|cannabinoid receptor activity|integral component of plasma membrane|signal transduction|G-protein coupled receptor signaling pathway|activation of phospholipase C activity|membrane|integral component of membrane|positive regulation of Rho protein signal transduction|cannabinoid signaling pathway|bone resorption|negative regulation of osteoclast differentiation|…
GPSM1	289.535	159.095	419.975	2.63977	1.40041	0.0277158	1	Up	2.58776	5.41182	110258076	G-protein-signaling modulator 1	Gpsm1,Synonyms=Ags3	GO:0005654,GO:0005794,GO:0030695,GO:0050790	nucleoplasm|Golgi apparatus|GTPase regulator activity|regulation of catalytic activity	path:ssc05030	Cocaine addiction
GRAP2	100.331	47.5457	153.116	3.2204	1.68724	0.0465898	1	Up	0.294122	0.800827	100516438	GRB2-related adapter protein 2	GRAP2,Synonyms=GADS, GRB2L, GRID	GO:0005634,GO:0005737,GO:0005768	nucleus|cytoplasm|endosome	path:ssc04660	T cell receptor signaling pathway
GRASP	93.9128	23.7728	164.053	6.90085	2.78677	0.00206969	0.382185	Up	0.651495	3.46551	100522015	General receptor for phosphoinositides 1-associated scaffold protein	GRASP	GO:0005886,GO:0007165	plasma membrane|signal transduction
GRXCR2	14.4957	2.74302	26.2484	9.56918	3.2584	0.0493848	1	Up	0.0740339	0.597814	100524191	Glutaredoxin domain-containing cysteine-rich protein 2	GRXCR2	GO:0005902,GO:0007605	microvillus|sensory perception of sound
GSE1	150.138	74.9759	225.299	3.00496	1.58734	0.0366288	1	Up	0.266625	0.631115	100513153	Genetic suppressor element 1	GSE1,Synonyms=KIAA0182
GZMH	125.028	46.6313	203.425	4.36242	2.12513	0.0089373	0.716359	Up	2.03149	7.92971	100152450	Granzyme H	GZMH,Synonyms=CGL2, CTSGL2
HDAC4	1150.38	743.358	1557.41	2.0951	1.06702	0.0320673	1	Up	5.0364	8.40357	100624050	Histone deacetylase 4	HDAC4,Synonyms=KIAA0288	GO:0000118,GO:0000122,GO:0000978,GO:0001085,GO:0001501,GO:0002076,GO:0003677,GO:0003682,GO:0003714,GO:0004407,GO:0005634,GO:0005654,GO:0005737,GO:0005829,GO:0006325,GO:0006338,GO:0006476,GO:0008134,GO:0008270,GO:0008284,GO:0008285,GO:0010832,GO:0010882,GO:0014894,GO:0016575,GO:0016787,GO:0017053,GO:0019901,GO:0030955,GO:0031594,GO:0032041,GO:0033235,GO:0033558,GO:0033613,GO:0034983,GO:0040029,GO:…	histone deacetylase complex|negative regulation of transcription by RNA polymerase II|RNA polymerase II proximal promoter sequence-specific DNA binding|RNA polymerase II transcription factor binding|skeletal system development|osteoblast development|DNA binding|chromatin binding|transcription corepressor activity|histone deacetylase activity|nucleus|nucleoplasm|cytoplasm|cytosol|chromatin organiz…	path:ssc04371,path:ssc05034,path:ssc05165,path:ssc05203	Apelin signaling pathway|Alcoholism|Human papillomavirus infection|Viral carcinogenesis
HERC5	3757.45	1309.33	6205.57	4.73948	2.24473	6.02639e-06	0.0062795	Up	9.95235	40.2692	100518083	E3 ISG15--protein ligase HERC5	HERC5,Synonyms=CEB1, CEBP1	GO:0004842,GO:0016567,GO:0016740,GO:0032020,GO:0042296,GO:0050688	ubiquitin-protein transferase activity|protein ubiquitination|transferase activity|ISG15-protein conjugation|ISG15 transferase activity|regulation of defense response to virus
HERC6	10524.2	6833.78	14214.6	2.08006	1.05662	0.03615	1	Up	58.4265	111.45	100626657	Probable E3 ubiquitin-protein ligase HERC6	HERC6	GO:0004842,GO:0005634,GO:0005829,GO:0016567,GO:0016740	ubiquitin-protein transferase activity|nucleus|cytosol|protein ubiquitination|transferase activity
HES4	347.127	40.2309	654.024	16.2567	4.02297	4.45089e-09	1.6382e-05	Up	0.504755	6.96331	100739264	Transcription factor HES-4	HES4,Synonyms=BHLHB42	GO:0003677,GO:0005634,GO:0006351,GO:0006355,GO:0046983	DNA binding|nucleus|transcription, DNA-templated|regulation of transcription, DNA-templated|protein dimerization activity	path:ssc05165	Human papillomavirus infection
HKDC1	7.6558	0	15.3116	Inf	Inf	0.0255208	1	Up	0	0.0604223	100153520	Putative hexokinase HKDC1	HKDC1	GO:0000166,GO:0001678,GO:0004340,GO:0004396,GO:0005524,GO:0005536,GO:0005739,GO:0005829,GO:0005975,GO:0006096,GO:0008865,GO:0016301,GO:0016310,GO:0016740,GO:0016773,GO:0019158,GO:0046835	nucleotide binding|cellular glucose homeostasis|glucokinase activity|hexokinase activity|ATP binding|glucose binding|mitochondrion|cytosol|carbohydrate metabolic process|glycolytic process|fructokinase activity|kinase activity|phosphorylation|transferase activity|phosphotransferase activity, alcohol group as acceptor|mannokinase activity|carbohydrate phosphorylation	path:ssc00010,path:ssc00051,path:ssc00052,path:ssc00500,path:ssc00520,path:ssc00524,path:ssc04066,path:ssc04910,path:ssc04930,path:ssc04973,path:ssc05230	Glycolysis / Gluconeogenesis|Fructose and mannose metabolism|Galactose metabolism|Starch and sucrose metabolism|Amino sugar and nucleotide sugar metabolism|Neomycin, kanamycin and gentamicin biosynthesis|HIF-1 signaling pathway|Insulin signaling pathway|Type II diabetes mellitus|Carbohydrate digestion and absorption|Central carbon metabolism in cancer
HNMT	4041.69	5436.66	2646.72	0.486828	-1.03852	0.0305215	1	Down	157.678	73.173	100624677	Histamine N-methyltransferase	HNMT	GO:0001695,GO:0005737,GO:0008170,GO:0032259,GO:0046539	histamine catabolic process|cytoplasm|N-methyltransferase activity|methylation|histamine N-methyltransferase activity	path:ssc00340	Histidine metabolism
HOPX	103.612	47.5457	159.678	3.35841	1.74778	0.0379822	1	Up	0.651711	1.64942	396692	Homeodomain-only protein	HOPX,Synonyms=HOD, HOP, OB1
HPSE	57.4785	94.177	20.78	0.220649	-2.18018	0.0316729	1	Down	1.35488	0.228736	100271932	Heparanase 50 kDa subunit	HPSE	GO:0005634,GO:0005654,GO:0005764,GO:0007160,GO:0010575,GO:0016020,GO:0016798,GO:0030194,GO:0030200,GO:0030305,GO:0031012,GO:0033690,GO:0042060,GO:0043231,GO:0045121,GO:0045545,GO:0046983,GO:0051797,GO:0051798,GO:0051897,GO:0060055,GO:0061042	nucleus|nucleoplasm|lysosome|cell-matrix adhesion|positive regulation of vascular endothelial growth factor production|membrane|hydrolase activity, acting on glycosyl bonds|positive regulation of blood coagulation|heparan sulfate proteoglycan catabolic process|heparanase activity|extracellular matrix|positive regulation of osteoblast proliferation|wound healing|intracellular membrane-bounded orga…	path:ssc00531,path:ssc05205	Glycosaminoglycan degradation|Proteoglycans in cancer
HR	610.265	390.423	830.107	2.12617	1.08826	0.0435513	1	Up	3.56112	6.10164	397617	Lysine-specific demethylase hairless	HR	GO:0000785,GO:0000976,GO:0003714,GO:0005634,GO:0005654,GO:0016604,GO:0031490,GO:0032454,GO:0033169,GO:0045892	chromatin|transcription regulatory region sequence-specific DNA binding|transcription corepressor activity|nucleus|nucleoplasm|nuclear body|chromatin DNA binding|histone demethylase activity (H3-K9 specific)|histone H3-K9 demethylation|negative regulation of transcription, DNA-templated
HSP70.2	1781.44	971.943	2590.94	2.66573	1.41453	0.00369669	0.468934	Up	14.5837	32.9664	396648	Heat shock 70 kDa protein 1B	HSPA1B			path:ssc03040,path:ssc04010,path:ssc04141,path:ssc04144,path:ssc04213,path:ssc04612,path:ssc04915,path:ssc05134,path:ssc05145,path:ssc05162,path:ssc05164	Spliceosome|MAPK signaling pathway|Protein processing in endoplasmic reticulum|Endocytosis|Longevity regulating pathway - multiple species|Antigen processing and presentation|Estrogen signaling pathway|Legionellosis|Toxoplasmosis|Measles|Influenza A
HSPA13	947.3	1297.45	597.152	0.460251	-1.11951	0.0276679	1	Down	16.9997	7.82601	100152073	Heat shock 70 kDa protein 13	HSPA13,Synonyms=STCH	GO:0000166,GO:0005524,GO:0005634,GO:0005737,GO:0005788,GO:0006986,GO:0016020,GO:0016887,GO:0030433,GO:0030968,GO:0031072,GO:0034605,GO:0034620,GO:0034663,GO:0042026,GO:0042623,GO:0044183,GO:0051082,GO:0051085,GO:0051787	nucleotide binding|ATP binding|nucleus|cytoplasm|endoplasmic reticulum lumen|response to unfolded protein|membrane|ATPase activity|ubiquitin-dependent ERAD pathway|endoplasmic reticulum unfolded protein response|heat shock protein binding|cellular response to heat|cellular response to unfolded protein|endoplasmic reticulum chaperone complex|protein refolding|ATPase activity, coupled|protein bindi…
HSPB1	4922.25	2574.78	7269.73	2.82344	1.49745	0.00216809	0.384761	Up	230.255	482.735	493184	Heat shock protein beta-1	HSPB1,Synonyms=HSP27	GO:0001932,GO:0005080,GO:0005622,GO:0005634,GO:0005737,GO:0005819,GO:0005856,GO:0005886,GO:0006469,GO:0008426,GO:0009615,GO:0019901,GO:0030018,GO:0032731,GO:0035556,GO:0035924,GO:0038033,GO:0042535,GO:0042802,GO:0042803,GO:0043122,GO:0043292,GO:0043536,GO:0044183,GO:0045766,GO:0061077,GO:0071901,GO:0099641,GO:1902176,GO:1904115,GO:2001028,GO:2001234	regulation of protein phosphorylation|protein kinase C binding|intracellular|nucleus|cytoplasm|spindle|cytoskeleton|plasma membrane|negative regulation of protein kinase activity|protein kinase C inhibitor activity|response to virus|protein kinase binding|Z disc|positive regulation of interleukin-1 beta production|intracellular signal transduction|cellular response to vascular endothelial growth …	path:ssc04010,path:ssc04370,path:ssc05146	MAPK signaling pathway|VEGF signaling pathway|Amoebiasis
ICOS	236.43	120.693	352.167	2.91788	1.54492	0.0215824	1	Up	2.34256	6.66922	733597	Inducible T-cell costimulator	ICOS	GO:0005887,GO:0009897,GO:0016020,GO:0016021	integral component of plasma membrane|external side of plasma membrane|membrane|integral component of membrane	path:ssc04514,path:ssc04660,path:ssc04672,path:ssc05340	Cell adhesion molecules (CAMs)|T cell receptor signaling pathway|Intestinal immune network for IgA production|Primary immunodeficiency
ID3	1084.95	1483.06	686.834	0.46312	-1.11054	0.0267152	1	Down	102.18	36.8941	100626978	DNA-binding protein inhibitor ID-3	ID3	GO:0000122,GO:0001656,GO:0003700,GO:0005634,GO:0005737,GO:0006351,GO:0007417,GO:0007507,GO:0007623,GO:0008134,GO:0010629,GO:0019904,GO:0030855,GO:0030903,GO:0042476,GO:0043433,GO:0045662,GO:0045668,GO:0045892,GO:0046983,GO:0072750,GO:1901707	negative regulation of transcription by RNA polymerase II|metanephros development|DNA-binding transcription factor activity|nucleus|cytoplasm|transcription, DNA-templated|central nervous system development|heart development|circadian rhythm|transcription factor binding|negative regulation of gene expression|protein domain specific binding|epithelial cell differentiation|notochord development|odon…	path:ssc04350,path:ssc04550	TGF-beta signaling pathway|Signaling pathways regulating pluripotency of stem cells
IDO1	1462.21	875.937	2048.47	2.33861	1.22565	0.0124312	0.791907	Up	28.9242	61.7871	100519877	Indoleamine 2,3-dioxygenase 1	IDO1,Synonyms=IDO, INDO	GO:0002534,GO:0002666,GO:0002678,GO:0002830,GO:0004833,GO:0005737,GO:0006954,GO:0019441,GO:0020037,GO:0030485,GO:0032421,GO:0032496,GO:0032693,GO:0032735,GO:0033555,GO:0033754,GO:0034276,GO:0036269,GO:0042130,GO:0043065,GO:0046007,GO:0046872,GO:0055114,GO:0070233,GO:0070234	cytokine production involved in inflammatory response|positive regulation of T cell tolerance induction|positive regulation of chronic inflammatory response|positive regulation of type 2 immune response|tryptophan 2,3-dioxygenase activity|cytoplasm|inflammatory response|tryptophan catabolic process to kynurenine|heme binding|smooth muscle contractile fiber|stereocilium bundle|response to lipopoly…	path:ssc00380,path:ssc05143	Tryptophan metabolism|African trypanosomiasis
IFI6	6618.31	2359.91	10876.7	4.60895	2.20444	1.31949e-05	0.0113228	Up	148.282	576.872	110261124	Interferon alpha-inducible protein 6	IFI6	GO:0001836,GO:0005739,GO:0006915,GO:0016020,GO:0016021,GO:0043154,GO:0051902,GO:2001240	release of cytochrome c from mitochondria|mitochondrion|apoptotic process|membrane|integral component of membrane|negative regulation of cysteine-type endopeptidase activity involved in apoptotic process|negative regulation of mitochondrial depolarization|negative regulation of extrinsic apoptotic signaling pathway in absence of ligand
IFIT1	1287.21	301.732	2272.68	7.53211	2.91305	2.86099e-08	5.9623e-05	Up	5.79398	41.9401	100153038	Interferon-induced protein with tetratricopeptide repeats 1	IFIT1,Synonyms=G10P1, IFI56, IFNAI1, ISG56	GO:0003723,GO:0005737,GO:0005739,GO:0005829,GO:0008285,GO:0009615,GO:0035457,GO:0042802,GO:0043066,GO:0051607	RNA binding|cytoplasm|mitochondrion|cytosol|negative regulation of cell proliferation|response to virus|cellular response to interferon-alpha|identical protein binding|negative regulation of apoptotic process|defense response to virus	path:ssc05160,path:ssc05168	Hepatitis C|Herpes simplex infection
IFIT2	1844.47	892.396	2796.55	3.13376	1.64789	0.000764959	0.232484	Up	10.5936	32.5386	100155467	Interferon-induced protein with tetratricopeptide repeats 2	IFIT2,Synonyms=CIG-42, G10P2, IFI54, ISG54	GO:0003723,GO:0005737,GO:0005783,GO:0005829,GO:0009615,GO:0032091,GO:0035457,GO:0043065,GO:0051607	RNA binding|cytoplasm|endoplasmic reticulum|cytosol|response to virus|negative regulation of protein binding|cellular response to interferon-alpha|positive regulation of apoptotic process|defense response to virus
IFIT3	4521.3	2726.56	6316.03	2.31648	1.21194	0.0121796	0.78728	Up	46.2561	101.819	100154248	Interferon-induced protein with tetratricopeptide repeats 3	IFIT3
IFITM1	3578.43	1066.12	6090.73	5.71299	2.51425	5.12376e-07	0.000747454	Up	70.582	361.443	100127358	Interferon-induced transmembrane protein 1	IFITM1,Synonyms=CD225, IFI17
IFITM3	4006.15	1293.79	6718.51	5.19289	2.37654	1.93035e-06	0.00234666	Up	109.34	477.614	100518544	Interferon-induced transmembrane protein 3	IFITM3	GO:0016020,GO:0016021	membrane|integral component of membrane
IFNB1	6.01527	0	12.0305	Inf	Inf	0.0469078	1	Up	0	0.74461	445459	Interferon beta-2	IFNB2	GO:0002250,GO:0002286,GO:0002312,GO:0002323,GO:0005125,GO:0005126,GO:0005132,GO:0005576,GO:0005615,GO:0006952,GO:0006959,GO:0008811,GO:0010469,GO:0019221,GO:0030183,GO:0033141,GO:0035458,GO:0042100,GO:0043330,GO:0045071,GO:0045581,GO:0045944,GO:0051607,GO:0060337,GO:2000552,GO:2001235	adaptive immune response|T cell activation involved in immune response|B cell activation involved in immune response|natural killer cell activation involved in immune response|cytokine activity|cytokine receptor binding|type I interferon receptor binding|extracellular region|extracellular space|defense response|humoral immune response|chloramphenicol O-acetyltransferase activity|regulation of sig…	path:ssc04060,path:ssc04151,path:ssc04217,path:ssc04380,path:ssc04620,path:ssc04621,path:ssc04622,path:ssc04623,path:ssc04630,path:ssc04650,path:ssc04668,path:ssc05142,path:ssc05152,path:ssc05160,path:ssc05161,path:ssc05162,path:ssc05163,path:ssc05164,path:ssc05165,path:ssc05167,path:ssc05168,path:ssc05169,path:ssc05170	Cytokine-cytokine receptor interaction|PI3K-Akt signaling pathway|Necroptosis|Osteoclast differentiation|Toll-like receptor signaling pathway|NOD-like receptor signaling pathway|RIG-I-like receptor signaling pathway|Cytosolic DNA-sensing pathway|Jak-STAT signaling pathway|Natural killer cell mediated cytotoxicity|TNF signaling pathway|Chagas disease (American trypanosomiasis)|Tuberculosis|Hepatit…
IGDCC4	7.10895	0	14.2179	Inf	Inf	0.0310918	1	Up	0	0.0462274	100513900	Immunoglobulin superfamily DCC subclass member 4	IGDCC4,Synonyms=DDM36, KIAA1628, NOPE	GO:0016020,GO:0016021	membrane|integral component of membrane
IGF1R	38.1173	12.8008	63.4338	4.95547	2.30902	0.0432754	1	Up	0.0393019	0.18632	397350	Insulin-like growth factor 1 receptor beta chain	IGF1R			path:ssc01521,path:ssc01522,path:ssc04010,path:ssc04014,path:ssc04015,path:ssc04066,path:ssc04068,path:ssc04114,path:ssc04140,path:ssc04144,path:ssc04150,path:ssc04151,path:ssc04152,path:ssc04211,path:ssc04213,path:ssc04510,path:ssc04520,path:ssc04550,path:ssc04730,path:ssc04913,path:ssc04914,path:ssc05200,path:ssc05202,path:ssc05205,path:ssc05214,path:ssc05215,path:ssc05218,path:ssc05224,path:ss…	EGFR tyrosine kinase inhibitor resistance|Endocrine resistance|MAPK signaling pathway|Ras signaling pathway|Rap1 signaling pathway|HIF-1 signaling pathway|FoxO signaling pathway|Oocyte meiosis|Autophagy - animal|Endocytosis|mTOR signaling pathway|PI3K-Akt signaling pathway|AMPK signaling pathway|Longevity regulating pathway|Longevity regulating pathway - multiple species|Focal adhesion|Adherens j…
IGSF9B	44.3207	16.4581	72.1832	4.38587	2.13286	0.0490417	1	Up	0.051841	0.194769	100626754	Protein turtle homolog B	IGSF9B,Synonyms=KIAA1030	GO:0007156,GO:0016020,GO:0016021,GO:0019900,GO:0030425,GO:0043025,GO:0060077,GO:0097151	homophilic cell adhesion via plasma membrane adhesion molecules|membrane|integral component of membrane|kinase binding|dendrite|neuronal cell body|inhibitory synapse|positive regulation of inhibitory postsynaptic potential
IKZF3	345.447	185.611	505.283	2.72227	1.44481	0.0179314	0.947765	Up	0.680533	1.73502	100516292	Zinc finger protein Aiolos	IKZF3,Synonyms=ZNFN1A3	GO:0000977,GO:0001228,GO:0003676,GO:0003700,GO:0005634,GO:0005654,GO:0005737,GO:0005829,GO:0005886,GO:0006366,GO:0009617,GO:0030888,GO:0042802,GO:0042803,GO:0042981,GO:0043565,GO:0044212,GO:0045577,GO:0045619,GO:0045944,GO:0046982	RNA polymerase II regulatory region sequence-specific DNA binding|transcriptional activator activity, RNA polymerase II transcription regulatory region sequence-specific DNA binding|nucleic acid binding|DNA-binding transcription factor activity|nucleus|nucleoplasm|cytoplasm|cytosol|plasma membrane|transcription by RNA polymerase II|response to bacterium|regulation of B cell proliferation|identica…
IL13	13.1242	0	26.2484	Inf	Inf	0.00439188	0.514123	Up	0	0.254286	396721	Interleukin-13	IL13	GO:0002639,GO:0005125,GO:0005126,GO:0005576,GO:0005615,GO:0005737,GO:0006954,GO:0006955,GO:0009897,GO:0010469,GO:0010628,GO:0043032,GO:0043306,GO:0071345,GO:0120162,GO:1903660,GO:2000352	positive regulation of immunoglobulin production|cytokine activity|cytokine receptor binding|extracellular region|extracellular space|cytoplasm|inflammatory response|immune response|external side of plasma membrane|regulation of signaling receptor activity|positive regulation of gene expression|positive regulation of macrophage activation|positive regulation of mast cell degranulation|cellular re…	path:ssc04060,path:ssc04630,path:ssc04657,path:ssc04658,path:ssc04664,path:ssc05162,path:ssc05200,path:ssc05310,path:ssc05321	Cytokine-cytokine receptor interaction|Jak-STAT signaling pathway|IL-17 signaling pathway|Th1 and Th2 cell differentiation|Fc epsilon RI signaling pathway|Measles|Pathways in cancer|Asthma|Inflammatory bowel disease (IBD)
IL18BP	678.617	217.613	1139.62	5.23692	2.38872	1.51703e-05	0.0122947	Up	1.4917	6.61382	100525765	Interleukin-18-binding protein	IL18BP
IL21R	207.403	93.2627	321.543	3.44772	1.78564	0.0108681	0.769633	Up	1.28596	3.43963	100518723	Interleukin-21 receptor	IL21R,Synonyms=NILR,UNQ3121/PRO10273	GO:0004888,GO:0004896,GO:0016020,GO:0016021,GO:0019221	transmembrane signaling receptor activity|cytokine receptor activity|membrane|integral component of membrane|cytokine-mediated signaling pathway	path:ssc04060,path:ssc04630,path:ssc04659,path:ssc05321	Cytokine-cytokine receptor interaction|Jak-STAT signaling pathway|Th17 cell differentiation|Inflammatory bowel disease (IBD)
IL2RB	1228.42	583.349	1873.48	3.2116	1.68329	0.000813082	0.237543	Up	6.70427	17.8712	100621776	Interleukin-2 receptor subunit beta	IL2RB	GO:0004896,GO:0004911,GO:0009897,GO:0009986,GO:0016020,GO:0016021,GO:0019221,GO:0019976,GO:0038110,GO:0043066	cytokine receptor activity|interleukin-2 receptor activity|external side of plasma membrane|cell surface|membrane|integral component of membrane|cytokine-mediated signaling pathway|interleukin-2 binding|interleukin-2-mediated signaling pathway|negative regulation of apoptotic process	path:ssc04060,path:ssc04144,path:ssc04151,path:ssc04630,path:ssc04658,path:ssc04659,path:ssc05162,path:ssc05166,path:ssc05200,path:ssc05202	Cytokine-cytokine receptor interaction|Endocytosis|PI3K-Akt signaling pathway|Jak-STAT signaling pathway|Th1 and Th2 cell differentiation|Th17 cell differentiation|Measles|Human T-cell leukemia virus 1 infection|Pathways in cancer|Transcriptional misregulation in cancer
IL4I1	568.824	294.417	843.231	2.86407	1.51807	0.00590494	0.58431	Up	3.8597	9.5888	100522257	L-amino-acid oxidase	IL4I1,Synonyms=FIG1,UNQ636/PRO1265	GO:0001716,GO:0009063,GO:0016491,GO:0055114	L-amino-acid oxidase activity|cellular amino acid catabolic process|oxidoreductase activity|oxidation-reduction process	path:ssc00250,path:ssc00270,path:ssc00280,path:ssc00350,path:ssc00360,path:ssc00380,path:ssc00400	Alanine, aspartate and glutamate metabolism|Cysteine and methionine metabolism|Valine, leucine and isoleucine degradation|Tyrosine metabolism|Phenylalanine metabolism|Tryptophan metabolism|Phenylalanine, tyrosine and tryptophan biosynthesis
IPP	338.634	483.686	193.582	0.400223	-1.32112	0.0309728	1	Down	6.20014	2.21974	110261238	Actin-binding protein IPP	IPP,Synonyms=KLHL27	GO:0003779	actin binding
IREB2	507.377	736.958	277.796	0.37695	-1.40756	0.0123046	0.78728	Down	8.91598	3.02427	100153993	Iron-responsive element-binding protein 2	IREB2	GO:0001069,GO:0003994,GO:0005737,GO:0005739,GO:0005829,GO:0006099,GO:0006101,GO:0006417,GO:0006782,GO:0006879,GO:0007420,GO:0007568,GO:0009791,GO:0010040,GO:0010041,GO:0010043,GO:0010468,GO:0014732,GO:0014823,GO:0017148,GO:0030316,GO:0030350,GO:0030371,GO:0030424,GO:0032526,GO:0034101,GO:0046688,GO:0050892,GO:0051536,GO:0051539,GO:0055072,GO:0071283,GO:0071287,GO:0071300,GO:0071364,GO:0071456,GO:…	regulatory region RNA binding|aconitate hydratase activity|cytoplasm|mitochondrion|cytosol|tricarboxylic acid cycle|citrate metabolic process|regulation of translation|protoporphyrinogen IX biosynthetic process|cellular iron ion homeostasis|brain development|aging|post-embryonic development|response to iron(II) ion|response to iron(III) ion|response to zinc ion|regulation of gene expression|skele…
IRF4	806.008	373.965	1238.05	3.31061	1.7271	0.00103158	0.251823	Up	3.14824	8.84735	100144625	Interferon regulatory factor 4	Irf4,Synonyms=Spip	GO:0000788,GO:0000978,GO:0001077,GO:0003677,GO:0003700,GO:0005634,GO:0005654,GO:0006351,GO:0006355,GO:0006366,GO:0006479,GO:0016279,GO:0018022,GO:0034122,GO:0042832,GO:0043011,GO:0043388,GO:0043565,GO:0043966,GO:0043967,GO:0044212,GO:0045082,GO:0045086,GO:0045368,GO:0045404,GO:0045893,GO:0045944,GO:0072540,GO:0120162	nuclear nucleosome|RNA polymerase II proximal promoter sequence-specific DNA binding|transcriptional activator activity, RNA polymerase II proximal promoter sequence-specific DNA binding|DNA binding|DNA-binding transcription factor activity|nucleus|nucleoplasm|transcription, DNA-templated|regulation of transcription, DNA-templated|transcription by RNA polymerase II|protein methylation|protein-lys…	path:ssc04659	Th17 cell differentiation
IRF7	1443.81	656.496	2231.12	3.39853	1.76491	0.000393879	0.151208	Up	18.2395	47.9151	100037289	Interferon regulatory factor 7	IRF7	GO:0000978,GO:0000982,GO:0002819,GO:0003677,GO:0003700,GO:0005515,GO:0005634,GO:0005654,GO:0005737,GO:0005829,GO:0006351,GO:0006355,GO:0016064,GO:0032481,GO:0032607,GO:0032608,GO:0032727,GO:0032728,GO:0034124,GO:0034127,GO:0044212,GO:0045351,GO:0045893,GO:0045944,GO:0051607,GO:0060340	RNA polymerase II proximal promoter sequence-specific DNA binding|transcription factor activity, RNA polymerase II proximal promoter sequence-specific DNA binding|regulation of adaptive immune response|DNA binding|DNA-binding transcription factor activity|protein binding|nucleus|nucleoplasm|cytoplasm|cytosol|transcription, DNA-templated|regulation of transcription, DNA-templated|immunoglobulin me…	path:ssc04620,path:ssc04621,path:ssc04622,path:ssc04623,path:ssc05160,path:ssc05161,path:ssc05162,path:ssc05164,path:ssc05167,path:ssc05168,path:ssc05169,path:ssc05203	Toll-like receptor signaling pathway|NOD-like receptor signaling pathway|RIG-I-like receptor signaling pathway|Cytosolic DNA-sensing pathway|Hepatitis C|Hepatitis B|Measles|Influenza A|Kaposi sarcoma-associated herpesvirus infection|Herpes simplex infection|Epstein-Barr virus infection|Viral carcinogenesis
IRF8	1769.73	1169.44	2370.02	2.02662	1.01908	0.0349102	1	Up	16.1125	26.7138	396645	Interferon regulatory factor 8	IRF8,Synonyms=ICSBP1	GO:0000122,GO:0000977,GO:0000978,GO:0001078,GO:0003677,GO:0003700,GO:0005634,GO:0005654,GO:0005737,GO:0006351,GO:0006355,GO:0006909,GO:0006955,GO:0009617,GO:0030099,GO:0032729,GO:0032735,GO:0042742,GO:0042832,GO:0044130,GO:0044212,GO:0045893,GO:0045944,GO:0071222,GO:0071346	negative regulation of transcription by RNA polymerase II|RNA polymerase II regulatory region sequence-specific DNA binding|RNA polymerase II proximal promoter sequence-specific DNA binding|transcriptional repressor activity, RNA polymerase II proximal promoter sequence-specific DNA binding|DNA binding|DNA-binding transcription factor activity|nucleus|nucleoplasm|cytoplasm|transcription, DNA-temp…	path:ssc05133	Pertussis
ISG12(A)	131.008	24.6872	237.33	9.61348	3.26506	0.000121383	0.0623555	Up	2.16912	17.511	100153902			GO:0005739,GO:0006919,GO:0016020,GO:0016021,GO:0097190	mitochondrion|activation of cysteine-type endopeptidase activity involved in apoptotic process|membrane|integral component of membrane|apoptotic signaling pathway
ISG15	7430.49	1583.64	13277.3	8.38408	3.06765	5.81505e-09	1.6966e-05	Up	173.862	1146.8	100145895	Ubiquitin-like protein ISG15	ISG15,Synonyms=G1P2, ISG17, UCRP	GO:0005576,GO:0009617,GO:0019941,GO:0030501,GO:0031386,GO:0031397,GO:0032020,GO:0032649,GO:0034340,GO:0042742,GO:0045071,GO:0045648,GO:0051607	extracellular region|response to bacterium|modification-dependent protein catabolic process|positive regulation of bone mineralization|protein tag|negative regulation of protein ubiquitination|ISG15-protein conjugation|regulation of interferon-gamma production|response to type I interferon|defense response to bacterium|negative regulation of viral genome replication|positive regulation of erythro…	path:ssc04622,path:ssc05165,path:ssc05169	RIG-I-like receptor signaling pathway|Human papillomavirus infection|Epstein-Barr virus infection
ISG20	174.504	38.4023	310.607	8.08824	3.01583	9.96576e-05	0.0559156	Up	0.664346	4.60444	448855	Interferon-stimulated gene 20 kDa protein	ISG20,Synonyms=HEM45	GO:0000175,GO:0000738,GO:0003676,GO:0004527,GO:0005634,GO:0005730,GO:0005737,GO:0006401,GO:0008310,GO:0009615,GO:0015030,GO:0016605,GO:0030619,GO:0030620,GO:0034511,GO:0045071,GO:0051607,GO:0090503	3'-5'-exoribonuclease activity|DNA catabolic process, exonucleolytic|nucleic acid binding|exonuclease activity|nucleus|nucleolus|cytoplasm|RNA catabolic process|single-stranded DNA 3'-5' exodeoxyribonuclease activity|response to virus|Cajal body|PML body|U1 snRNA binding|U2 snRNA binding|U3 snoRNA binding|negative regulation of viral genome replication|defense response to virus|RNA phosphodiester…
ISLR2	8.20264	0	16.4053	Inf	Inf	0.0210487	1	Up	0	0.130547	100157309	Immunoglobulin superfamily containing leucine-rich repeat protein 2	ISLR2,Synonyms=KIAA1465, LINX,UNQ1885/PRO4329	GO:0016020,GO:0016021	membrane|integral component of membrane
ITGA2B	51.7971	18.2868	85.3075	4.66498	2.22187	0.0325554	1	Up	0.237577	0.779771	397059	Integrin alpha-IIb light chain, form 2	ITGA2B,Synonyms=GP2B, ITGAB	GO:0003676,GO:0007155,GO:0007229,GO:0008305,GO:0016020,GO:0016021,GO:0046872	nucleic acid binding|cell adhesion|integrin-mediated signaling pathway|integrin complex|membrane|integral component of membrane|metal ion binding	path:ssc04015,path:ssc04151,path:ssc04510,path:ssc04512,path:ssc04611,path:ssc04640,path:ssc04810,path:ssc05165,path:ssc05200,path:ssc05222,path:ssc05410,path:ssc05412,path:ssc05414,path:ssc05418	Rap1 signaling pathway|PI3K-Akt signaling pathway|Focal adhesion|ECM-receptor interaction|Platelet activation|Hematopoietic cell lineage|Regulation of actin cytoskeleton|Human papillomavirus infection|Pathways in cancer|Small cell lung cancer|Hypertrophic cardiomyopathy (HCM)|Arrhythmogenic right ventricular cardiomyopathy (ARVC)|Dilated cardiomyopathy (DCM)|Fluid shear stress and atherosclerosis
ITGA7	72.2185	21.9442	122.493	5.58202	2.48079	0.0095684	0.734664	Up	0.215963	0.978434	110260578	Integrin alpha-7 70 kDa form	ITGA7,UNQ406/PRO768	GO:0007155,GO:0007229,GO:0008305,GO:0016020,GO:0016021,GO:0034113,GO:0035987	cell adhesion|integrin-mediated signaling pathway|integrin complex|membrane|integral component of membrane|heterotypic cell-cell adhesion|endodermal cell differentiation	path:ssc04151,path:ssc04510,path:ssc04512,path:ssc04810,path:ssc05165,path:ssc05410,path:ssc05412,path:ssc05414	PI3K-Akt signaling pathway|Focal adhesion|ECM-receptor interaction|Regulation of actin cytoskeleton|Human papillomavirus infection|Hypertrophic cardiomyopathy (HCM)|Arrhythmogenic right ventricular cardiomyopathy (ARVC)|Dilated cardiomyopathy (DCM)
ITGAE	394.698	207.555	581.841	2.80331	1.48713	0.0121223	0.78728	Up	1.81485	4.49337	100519919	Integrin alpha-E heavy chain	ITGAE	GO:0007155,GO:0007229,GO:0008305,GO:0009897,GO:0016020,GO:0016021	cell adhesion|integrin-mediated signaling pathway|integrin complex|external side of plasma membrane|membrane|integral component of membrane	path:ssc04810	Regulation of actin cytoskeleton
ITGB3	85.45	32.0019	138.898	4.34031	2.1178	0.0185219	0.961558	Up	0.285657	1.07744	397063	Integrin beta-3	ITGB3,Synonyms=GP3A	GO:0001954,GO:0001968,GO:0005080,GO:0005178,GO:0005925,GO:0007044,GO:0007155,GO:0007160,GO:0007229,GO:0008305,GO:0009897,GO:0009986,GO:0010628,GO:0010763,GO:0016020,GO:0016021,GO:0016324,GO:0016477,GO:0019899,GO:0030334,GO:0030335,GO:0032956,GO:0033627,GO:0033690,GO:0035866,GO:0036120,GO:0042802,GO:0043277,GO:0048008,GO:0048146,GO:0061097,GO:0070527,GO:0071133,GO:1900026,GO:1903053,GO:2000406	positive regulation of cell-matrix adhesion|fibronectin binding|protein kinase C binding|integrin binding|focal adhesion|cell-substrate junction assembly|cell adhesion|cell-matrix adhesion|integrin-mediated signaling pathway|integrin complex|external side of plasma membrane|cell surface|positive regulation of gene expression|positive regulation of fibroblast migration|membrane|integral component …	path:ssc04015,path:ssc04145,path:ssc04151,path:ssc04380,path:ssc04510,path:ssc04512,path:ssc04611,path:ssc04640,path:ssc04810,path:ssc04919,path:ssc05163,path:ssc05165,path:ssc05205,path:ssc05206,path:ssc05410,path:ssc05412,path:ssc05414,path:ssc05418	Rap1 signaling pathway|Phagosome|PI3K-Akt signaling pathway|Osteoclast differentiation|Focal adhesion|ECM-receptor interaction|Platelet activation|Hematopoietic cell lineage|Regulation of actin cytoskeleton|Thyroid hormone signaling pathway|Human cytomegalovirus infection|Human papillomavirus infection|Proteoglycans in cancer|MicroRNAs in cancer|Hypertrophic cardiomyopathy (HCM)|Arrhythmogenic ri…
ITGB7	630.762	270.645	990.879	3.66118	1.87231	0.000631518	0.210704	Up	3.04284	9.01492	397221	Integrin beta-7	ITGB7	GO:0003366,GO:0005178,GO:0005925,GO:0007155,GO:0007160,GO:0007229,GO:0008305,GO:0009986,GO:0016020,GO:0016021,GO:0016477,GO:0033627,GO:0034113,GO:0034446,GO:0034669,GO:0038023,GO:0043113,GO:0043235,GO:0050839,GO:0050900,GO:0050901,GO:0072678	cell-matrix adhesion involved in ameboidal cell migration|integrin binding|focal adhesion|cell adhesion|cell-matrix adhesion|integrin-mediated signaling pathway|integrin complex|cell surface|membrane|integral component of membrane|cell migration|cell adhesion mediated by integrin|heterotypic cell-cell adhesion|substrate adhesion-dependent cell spreading|integrin alpha4-beta7 complex|signaling rec…
ITK	297.191	159.095	435.287	2.73602	1.45208	0.0217846	1	Up	1.25969	3.41193	100523474	Tyrosine-protein kinase ITK/TSK	ITK,Synonyms=EMT, LYK	GO:0000166,GO:0001816,GO:0001865,GO:0002250,GO:0004672,GO:0004713,GO:0004715,GO:0005524,GO:0005634,GO:0005911,GO:0006468,GO:0007202,GO:0016301,GO:0016310,GO:0016740,GO:0018108,GO:0032609,GO:0032633,GO:0035556,GO:0050852	nucleotide binding|cytokine production|NK T cell differentiation|adaptive immune response|protein kinase activity|protein tyrosine kinase activity|non-membrane spanning protein tyrosine kinase activity|ATP binding|nucleus|cell-cell junction|protein phosphorylation|activation of phospholipase C activity|kinase activity|phosphorylation|transferase activity|peptidyl-tyrosine phosphorylation|interfer…	path:ssc04062,path:ssc04660,path:ssc04670	Chemokine signaling pathway|T cell receptor signaling pathway|Leukocyte transendothelial migration
IWS1	857.837	1150.24	565.435	0.491581	-1.0245	0.0459641	1	Down	10.0124	4.52916	110257193	Protein IWS1 homolog	IWS1,Synonyms=IWS1L	GO:0005634,GO:0005654,GO:0010793,GO:0050684,GO:0090239,GO:2001253	nucleus|nucleoplasm|regulation of mRNA export from nucleus|regulation of mRNA processing|regulation of histone H4 acetylation|regulation of histone H3-K36 trimethylation
JAK3	870.281	499.23	1241.33	2.4865	1.31411	0.0107653	0.767577	Up	5.48937	11.0566	100518649	Tyrosine-protein kinase JAK3	JAK3	GO:0000166,GO:0004672,GO:0004713,GO:0004715,GO:0005524,GO:0005856,GO:0006468,GO:0007260,GO:0016020,GO:0016301,GO:0016310,GO:0016740,GO:0018108,GO:0019221,GO:0019903,GO:0030183,GO:0030218,GO:0035556,GO:0035771,GO:0042102,GO:0043029,GO:0070670,GO:1903660	nucleotide binding|protein kinase activity|protein tyrosine kinase activity|non-membrane spanning protein tyrosine kinase activity|ATP binding|cytoskeleton|protein phosphorylation|tyrosine phosphorylation of STAT protein|membrane|kinase activity|phosphorylation|transferase activity|peptidyl-tyrosine phosphorylation|cytokine-mediated signaling pathway|protein phosphatase binding|B cell differentia…	path:ssc04062,path:ssc04151,path:ssc04217,path:ssc04550,path:ssc04630,path:ssc04658,path:ssc04659,path:ssc05162,path:ssc05166,path:ssc05169,path:ssc05200,path:ssc05203,path:ssc05223	Chemokine signaling pathway|PI3K-Akt signaling pathway|Necroptosis|Signaling pathways regulating pluripotency of stem cells|Jak-STAT signaling pathway|Th1 and Th2 cell differentiation|Th17 cell differentiation|Measles|Human T-cell leukemia virus 1 infection|Epstein-Barr virus infection|Pathways in cancer|Viral carcinogenesis|Non-small cell lung cancer
JAML	751.352	334.648	1168.06	3.4904	1.80339	0.000707546	0.21961	Up	2.05396	6.42959	100512978	Junctional adhesion molecule-like {ECO:0000312|HGNC:HGNC:19084}	JAML {ECO:0000312|HGNC:HGNC:19084},Synonyms=AMICA1,UNQ722/PRO1387	GO:0005178,GO:0005886,GO:0005923,GO:0007157,GO:0016020,GO:0016021,GO:0030593,GO:0035696,GO:0042803,GO:0046629,GO:0050839,GO:0050900,GO:0072672	integrin binding|plasma membrane|bicellular tight junction|heterophilic cell-cell adhesion via plasma membrane cell adhesion molecules|membrane|integral component of membrane|neutrophil chemotaxis|monocyte extravasation|protein homodimerization activity|gamma-delta T cell activation|cell adhesion molecule binding|leukocyte migration|neutrophil extravasation
JCHAIN	7326.21	3221.22	11431.2	3.54872	1.8273	0.000274771	0.117893	Up	106.787	367.085	100625252	Immunoglobulin J chain	JCHAIN {ECO:0000312|HGNC:HGNC:5713},Synonyms=IGCJ, IGJ	GO:0002250,GO:0003094,GO:0003697,GO:0005615,GO:0019731,GO:0019862,GO:0030674,GO:0031210,GO:0032461,GO:0034987,GO:0042803,GO:0042834,GO:0045087,GO:0060267,GO:0071748,GO:0071750,GO:0071751,GO:0071752,GO:0071756	adaptive immune response|glomerular filtration|single-stranded DNA binding|extracellular space|antibacterial humoral response|IgA binding|protein binding, bridging|phosphatidylcholine binding|positive regulation of protein oligomerization|immunoglobulin receptor binding|protein homodimerization activity|peptidoglycan binding|innate immune response|positive regulation of respiratory burst|monomeri…
JPH2	6.01527	0	12.0305	Inf	Inf	0.0469078	1	Up	0	0.105121	100155350	Junctophilin-2	JPH2,Synonyms=JP2
KANK1	21.8825	5.48604	38.279	6.97753	2.80272	0.0447847	1	Up	0.0158528	0.0790419	100626649	KN motif and ankyrin repeat domain-containing protein 1	KANK1,Synonyms=ANKRD15, KANK, KIAA0172	GO:0005737,GO:0005886,GO:0008013,GO:0010977,GO:0030177,GO:0030336,GO:0030837,GO:0032587,GO:0035024,GO:0046627,GO:0090263,GO:0090303,GO:1900025,GO:1900028,GO:2000114,GO:2000393	cytoplasm|plasma membrane|beta-catenin binding|negative regulation of neuron projection development|positive regulation of Wnt signaling pathway|negative regulation of cell migration|negative regulation of actin filament polymerization|ruffle membrane|negative regulation of Rho protein signal transduction|negative regulation of insulin receptor signaling pathway|positive regulation of canonical W…
KBTBD2	631.883	855.822	407.945	0.47667	-1.06894	0.0462836	1	Down	10.8235	4.56156	100624023	Kelch repeat and BTB domain-containing protein 2	KBTBD2,Synonyms=BKLHD1, KIAA1489,CGI-73
KCNQ5	9.20665	0.91434	17.499	19.1384	4.2584	0.0489142	1	Up	0.00572538	0.0957111	100154391	Potassium voltage-gated channel subfamily KQT member 5	KCNQ5	GO:0005216,GO:0005249,GO:0005251,GO:0005267,GO:0005516,GO:0005887,GO:0006811,GO:0006813,GO:0008076,GO:0016020,GO:0016021,GO:0030118,GO:0055085,GO:0071805	ion channel activity|voltage-gated potassium channel activity|delayed rectifier potassium channel activity|potassium channel activity|calmodulin binding|integral component of plasma membrane|ion transport|potassium ion transport|voltage-gated potassium channel complex|membrane|integral component of membrane|clathrin coat|transmembrane transport|potassium ion transmembrane transport	path:ssc04725	Cholinergic synapse
KIAA0040	282.947	142.637	423.256	2.96737	1.56918	0.0146424	0.848982	Up	0.377415	0.997206	100519616	Uncharacterized protein KIAA0040	KIAA0040	GO:0016020,GO:0016021	membrane|integral component of membrane
KIAA0895	23.4334	6.40038	40.4664	6.32249	2.66049	0.049475	1	Up	0.0233406	0.144416	100522963	Uncharacterized protein KIAA0895	Kiaa0895
KIAA1614	15.5894	2.74302	28.4358	10.3666	3.37387	0.0385886	1	Up	0.0204951	0.25839	100511579	Uncharacterized protein KIAA1614	KIAA1614	GO:0005080,GO:0005634,GO:0005938,GO:0007163,GO:0016324,GO:0017048,GO:0060341	protein kinase C binding|nucleus|cell cortex|establishment or maintenance of cell polarity|apical plasma membrane|Rho GTPase binding|regulation of cellular localization
KIAA1671	100.51	45.717	155.303	3.39706	1.76429	0.0378316	1	Up	0.180999	0.55575	100154475	Uncharacterized protein KIAA1671	KIAA1671
KIAA2026	360.91	507.459	214.362	0.422423	-1.24324	0.038956	1	Down	2.26683	0.903541	100520352	Uncharacterized protein KIAA2026	KIAA2026
KIT	122.043	60.3464	183.739	3.04474	1.60632	0.0455023	1	Up	0.59545	1.82317	396810	Mast/stem cell growth factor receptor Kit	KIT	GO:0000166,GO:0000187,GO:0001541,GO:0002020,GO:0002318,GO:0002320,GO:0002327,GO:0002371,GO:0002551,GO:0002573,GO:0004672,GO:0004713,GO:0004714,GO:0004888,GO:0005020,GO:0005524,GO:0005615,GO:0005737,GO:0005886,GO:0005887,GO:0005911,GO:0006468,GO:0006687,GO:0006954,GO:0007169,GO:0007283,GO:0007286,GO:0008284,GO:0008360,GO:0008584,GO:0009314,GO:0009897,GO:0009968,GO:0009986,GO:0010628,GO:0016020,GO:…	nucleotide binding|activation of MAPK activity|ovarian follicle development|protease binding|myeloid progenitor cell differentiation|lymphoid progenitor cell differentiation|immature B cell differentiation|dendritic cell cytokine production|mast cell chemotaxis|myeloid leukocyte differentiation|protein kinase activity|protein tyrosine kinase activity|transmembrane receptor protein tyrosine kinase…	path:ssc04010,path:ssc04014,path:ssc04015,path:ssc04072,path:ssc04151,path:ssc04640,path:ssc04916,path:ssc05200,path:ssc05221,path:ssc05224,path:ssc05230	MAPK signaling pathway|Ras signaling pathway|Rap1 signaling pathway|Phospholipase D signaling pathway|PI3K-Akt signaling pathway|Hematopoietic cell lineage|Melanogenesis|Pathways in cancer|Acute myeloid leukemia|Breast cancer|Central carbon metabolism in cancer
KLHL24	505.863	702.213	309.513	0.440768	-1.18191	0.0346441	1	Down	4.20258	1.84857	100513048	Kelch-like protein 24	KLHL24,Synonyms=DRE1	GO:0005737,GO:0005912,GO:0016567,GO:0030057,GO:0031463,GO:0045109,GO:0051865,GO:2000312	cytoplasm|adherens junction|protein ubiquitination|desmosome|Cul3-RING ubiquitin ligase complex|intermediate filament organization|protein autoubiquitination|regulation of kainate selective glutamate receptor activity
KLHL3	14.1282	0.91434	27.3421	29.9037	4.90225	0.012245	0.78728	Up	0.0039888	0.0755223	100519539	Kelch-like protein 3	KLHL3,Synonyms=KIAA1129	GO:0005829,GO:0006511,GO:0016567,GO:0031463,GO:0050801,GO:0070294,GO:0070936,GO:0072156	cytosol|ubiquitin-dependent protein catabolic process|protein ubiquitination|Cul3-RING ubiquitin ligase complex|ion homeostasis|renal sodium ion absorption|protein K48-linked ubiquitination|distal tubule morphogenesis
KLHL30	6.56211	0	13.1242	Inf	Inf	0.0380785	1	Up	0	0.172385	100623077	Kelch-like protein 30	KLHL30
KPNA3	776.952	1066.12	487.784	0.457532	-1.12806	0.0303646	1	Down	11.4363	4.92794	396715	Importin subunit alpha-4	Kpna3,Synonyms=Qip2	GO:0005634,GO:0005737,GO:0006606,GO:0008022,GO:0008565,GO:0015031,GO:0061608	nucleus|cytoplasm|protein import into nucleus|protein C-terminus binding|protein transporter activity|protein transport|nuclear import signal receptor activity
KREMEN1	365.367	160.924	569.81	3.54087	1.8241	0.00276522	0.411622	Up	1.39175	4.29201	100154052	Kremen protein 1	KREMEN1,Synonyms=KREMEN, KRM1	GO:0006915,GO:0016020,GO:0016021,GO:0030279,GO:0060173,GO:0090090	apoptotic process|membrane|integral component of membrane|negative regulation of ossification|limb development|negative regulation of canonical Wnt signaling pathway
KRT8	7.10895	0	14.2179	Inf	Inf	0.0310918	1	Up	0	0.326924	100152077	Keratin, type II cytoskeletal 8	KRT8	GO:0005198,GO:0005737,GO:0005882,GO:0005911,GO:0016327,GO:0030018,GO:0033209,GO:0042383,GO:0045095,GO:0045111,GO:0051707,GO:0060706,GO:0071944,GO:0097110,GO:0097191,GO:0097284	structural molecule activity|cytoplasm|intermediate filament|cell-cell junction|apicolateral plasma membrane|Z disc|tumor necrosis factor-mediated signaling pathway|sarcolemma|keratin filament|intermediate filament cytoskeleton|response to other organism|cell differentiation involved in embryonic placenta development|cell periphery|scaffold protein binding|extrinsic apoptotic signaling pathway|he…
L1CAM	123.845	47.5457	200.144	4.20952	2.07366	0.0107738	0.767577	Up	0.335678	1.20619	100525324	Neural cell adhesion molecule L1	L1CAM,Synonyms=CAML1, MIC5	GO:0005886,GO:0007160,GO:0007411,GO:0009986,GO:0016020,GO:0016021,GO:0016477,GO:0019904,GO:0030424,GO:0031175,GO:0043025,GO:0050808,GO:0061564	plasma membrane|cell-matrix adhesion|axon guidance|cell surface|membrane|integral component of membrane|cell migration|protein domain specific binding|axon|neuron projection development|neuronal cell body|synapse organization|axon development	path:ssc04360,path:ssc04514	Axon guidance|Cell adhesion molecules (CAMs)
L3MBTL3	910.44	1216.07	604.808	0.497346	-1.00768	0.0479841	1	Down	9.56065	4.1967	100524352	Lethal(3)malignant brain tumor-like protein 3	L3MBTL3,Synonyms=KIAA1798, MBT1	GO:0003700,GO:0005634,GO:0005730,GO:0006355,GO:0008270,GO:0030099,GO:0030225,GO:0030851,GO:0043249	DNA-binding transcription factor activity|nucleus|nucleolus|regulation of transcription, DNA-templated|zinc ion binding|myeloid cell differentiation|macrophage differentiation|granulocyte differentiation|erythrocyte maturation
LACC1	739.856	1065.21	414.507	0.389133	-1.36166	0.00982036	0.734664	Down	5.83741	2.26343	100153856	Laccase domain-containing protein 1	LACC1 {ECO:0000303|PubMed:25220867, ECO:0000312|HGNC:HGNC:26789},Synonyms=C13orf31, FAMIN {ECO:0000303|PubMed:27478939}
LAG3	86.5525	37.4879	135.617	3.61762	1.85504	0.0365248	1	Up	1.39999	3.46114	100125962	Lymphocyte activation gene 3 protein	LAG3,Synonyms=FDC	GO:0004888,GO:0007166,GO:0009897,GO:0016020,GO:0016021,GO:0042289,GO:0045085,GO:0045954,GO:0050868	transmembrane signaling receptor activity|cell surface receptor signaling pathway|external side of plasma membrane|membrane|integral component of membrane|MHC class II protein binding|negative regulation of interleukin-2 biosynthetic process|positive regulation of natural killer cell mediated cytotoxicity|negative regulation of T cell activation
LAMA5	12.398	1.82868	22.9674	12.5596	3.65071	0.0441254	1	Up	0.00566138	0.0835825	110257482	Laminin subunit alpha-5	LAMA5,Synonyms=KIAA0533, KIAA1907	GO:0001658,GO:0001738,GO:0001755,GO:0001942,GO:0005102,GO:0005178,GO:0005604,GO:0005615,GO:0007155,GO:0007229,GO:0007517,GO:0009887,GO:0016331,GO:0016477,GO:0030155,GO:0030324,GO:0030334,GO:0031012,GO:0034446,GO:0042127,GO:0042475,GO:0043083,GO:0043259,GO:0045995,GO:0048754,GO:0060271,GO:0060445,GO:0072659	branching involved in ureteric bud morphogenesis|morphogenesis of a polarized epithelium|neural crest cell migration|hair follicle development|signaling receptor binding|integrin binding|basement membrane|extracellular space|cell adhesion|integrin-mediated signaling pathway|muscle organ development|animal organ morphogenesis|morphogenesis of embryonic epithelium|cell migration|regulation of cell …	path:ssc04151,path:ssc04510,path:ssc04512,path:ssc05145,path:ssc05146,path:ssc05165,path:ssc05200,path:ssc05222	PI3K-Akt signaling pathway|Focal adhesion|ECM-receptor interaction|Toxoplasmosis|Amoebiasis|Human papillomavirus infection|Pathways in cancer|Small cell lung cancer
LAMB2	88.0048	33.8306	142.179	4.20268	2.07131	0.0200075	1	Up	0.267027	0.685359	101101688	Laminin subunit beta-2	LAMB2,Synonyms=LAMS	GO:0000904,GO:0005178,GO:0005604,GO:0005608,GO:0007411,GO:0007528,GO:0007601,GO:0014002,GO:0014044,GO:0031175,GO:0043083,GO:0043256,GO:0045202,GO:0048677,GO:0050808,GO:0060041,GO:0072249,GO:0072274	cell morphogenesis involved in differentiation|integrin binding|basement membrane|laminin-3 complex|axon guidance|neuromuscular junction development|visual perception|astrocyte development|Schwann cell development|neuron projection development|synaptic cleft|laminin complex|synapse|axon extension involved in regeneration|synapse organization|retina development in camera-type eye|metanephric glome…	path:ssc04151,path:ssc04510,path:ssc04512,path:ssc05145,path:ssc05146,path:ssc05165,path:ssc05200,path:ssc05222	PI3K-Akt signaling pathway|Focal adhesion|ECM-receptor interaction|Toxoplasmosis|Amoebiasis|Human papillomavirus infection|Pathways in cancer|Small cell lung cancer
LAMC2	22.9762	5.48604	40.4664	7.37624	2.88289	0.0369499	1	Up	0.0157953	0.100365	100624264	Laminin subunit gamma-2	LAMC2	GO:0005604,GO:0008284,GO:0030335,GO:0048731,GO:0070831	basement membrane|positive regulation of cell proliferation|positive regulation of cell migration|system development|basement membrane assembly	path:ssc04151,path:ssc04510,path:ssc04512,path:ssc05145,path:ssc05146,path:ssc05165,path:ssc05200,path:ssc05222	PI3K-Akt signaling pathway|Focal adhesion|ECM-receptor interaction|Toxoplasmosis|Amoebiasis|Human papillomavirus infection|Pathways in cancer|Small cell lung cancer
LAMP3	627.91	310.876	944.944	3.03962	1.60389	0.003171	0.444591	Up	3.21625	9.22235	100624581	Lysosome-associated membrane glycoprotein 3	LAMP3	GO:0005764,GO:0005765,GO:0005769,GO:0005886,GO:0010506,GO:0010628,GO:0016020,GO:0016021,GO:0031982,GO:0035455,GO:0043154,GO:0043231,GO:0048471,GO:1901799,GO:1903900	lysosome|lysosomal membrane|early endosome|plasma membrane|regulation of autophagy|positive regulation of gene expression|membrane|integral component of membrane|vesicle|response to interferon-alpha|negative regulation of cysteine-type endopeptidase activity involved in apoptotic process|intracellular membrane-bounded organelle|perinuclear region of cytoplasm|negative regulation of proteasomal pr…	path:ssc04142	Lysosome
LBH	435.971	199.326	672.616	3.37445	1.75465	0.00270088	0.411622	Up	3.29135	9.52014	102160087	Protein LBH	LBH	GO:0005634,GO:0005737,GO:0006351,GO:0006355,GO:0010468,GO:0030879,GO:0033147,GO:0045893,GO:0060644,GO:1904674,GO:1904677,GO:2000103,GO:2000737	nucleus|cytoplasm|transcription, DNA-templated|regulation of transcription, DNA-templated|regulation of gene expression|mammary gland development|negative regulation of intracellular estrogen receptor signaling pathway|positive regulation of transcription, DNA-templated|mammary gland epithelial cell differentiation|positive regulation of somatic stem cell population maintenance|positive regulatio…
LCK	641.384	301.732	981.036	3.25135	1.70104	0.00174302	0.338115	Up	4.33292	12.481	100233188	Tyrosine-protein kinase Lck	LCK	GO:0000166,GO:0000242,GO:0001772,GO:0001784,GO:0004672,GO:0004713,GO:0004715,GO:0004722,GO:0005102,GO:0005524,GO:0005886,GO:0006468,GO:0006470,GO:0006882,GO:0006919,GO:0007169,GO:0008022,GO:0016301,GO:0016310,GO:0016740,GO:0018108,GO:0019901,GO:0019903,GO:0030154,GO:0030217,GO:0031234,GO:0034116,GO:0038083,GO:0042169,GO:0042493,GO:0042608,GO:0042609,GO:0042610,GO:0042802,GO:0043548,GO:0045121,GO:…	nucleotide binding|pericentriolar material|immunological synapse|phosphotyrosine residue binding|protein kinase activity|protein tyrosine kinase activity|non-membrane spanning protein tyrosine kinase activity|protein serine/threonine phosphatase activity|signaling receptor binding|ATP binding|plasma membrane|protein phosphorylation|protein dephosphorylation|cellular zinc ion homeostasis|activatio…	path:ssc04064,path:ssc04380,path:ssc04650,path:ssc04658,path:ssc04659,path:ssc04660,path:ssc05166,path:ssc05340	NF-kappa B signaling pathway|Osteoclast differentiation|Natural killer cell mediated cytotoxicity|Th1 and Th2 cell differentiation|Th17 cell differentiation|T cell receptor signaling pathway|Human T-cell leukemia virus 1 infection|Primary immunodeficiency
LCN2	993.493	436.14	1550.85	3.55584	1.83019	0.00038217	0.150678	Up	19.9722	61.1644	100153501	Neutrophil gelatinase-associated lipocalin	LCN2,Synonyms=HNL, NGAL	GO:0005506,GO:0005576,GO:0005615,GO:0009615,GO:0009617,GO:0015891,GO:0036094,GO:0045087,GO:0097192,GO:0120162	iron ion binding|extracellular region|extracellular space|response to virus|response to bacterium|siderophore transport|small molecule binding|innate immune response|extrinsic apoptotic signaling pathway in absence of ligand|positive regulation of cold-induced thermogenesis	path:ssc04657	IL-17 signaling pathway
LDLRAD4	96.7543	33.8306	159.678	4.71993	2.23877	0.0104295	0.764553	Up	0.200581	0.851971	100622189	Low-density lipoprotein receptor class A domain-containing protein 4	Ldlrad4,Synonyms=D18Ertd653e	GO:0005654,GO:0010719,GO:0010991,GO:0016020,GO:0016021,GO:0030336,GO:0030512,GO:0043231,GO:0060394,GO:0070412	nucleoplasm|negative regulation of epithelial to mesenchymal transition|negative regulation of SMAD protein complex assembly|membrane|integral component of membrane|negative regulation of cell migration|negative regulation of transforming growth factor beta receptor signaling pathway|intracellular membrane-bounded organelle|negative regulation of pathway-restricted SMAD protein phosphorylation|R-…
LDLRAP1	193.741	98.7487	288.733	2.92392	1.5479	0.0289283	1	Up	1.75856	4.15433	100125967	Low density lipoprotein receptor adapter protein 1 {ECO:0000305}	LDLRAP1 {ECO:0000312|HGNC:HGNC:18640},Synonyms=ARH {ECO:0000303|PubMed:11326085}	GO:0001540,GO:0001784,GO:0005546,GO:0005737,GO:0005769,GO:0005829,GO:0005883,GO:0006898,GO:0009898,GO:0009925,GO:0009967,GO:0030159,GO:0030276,GO:0031623,GO:0034383,GO:0035591,GO:0035612,GO:0035615,GO:0035650,GO:0042632,GO:0042982,GO:0043393,GO:0048260,GO:0050750,GO:0055037,GO:0071345,GO:0090118,GO:1903076,GO:1904707,GO:1905581,GO:1905602	amyloid-beta binding|phosphotyrosine residue binding|phosphatidylinositol-4,5-bisphosphate binding|cytoplasm|early endosome|cytosol|neurofilament|receptor-mediated endocytosis|cytoplasmic side of plasma membrane|basal plasma membrane|positive regulation of signal transduction|receptor signaling complex scaffold activity|clathrin binding|receptor internalization|low-density lipoprotein particle cl…	path:ssc04144,path:ssc04979	Endocytosis|Cholesterol metabolism
LDOC1	26.0779	7.31472	44.8411	6.13026	2.61595	0.0450849	1	Up	0.160487	0.87311	100525445	Protein LDOC1	LDOC1	GO:0001893,GO:0005634,GO:0005730,GO:0060137,GO:0071222,GO:0071225,GO:1903547	maternal placenta development|nucleus|nucleolus|maternal process involved in parturition|cellular response to lipopolysaccharide|cellular response to muramyl dipeptide|regulation of growth hormone activity
LGALS3BP	3609.14	2141.38	5076.89	2.37084	1.2454	0.00960202	0.734664	Up	58.8754	113.836	110255948	Galectin-3-binding protein	LGALS3BP	GO:0005044,GO:0005615,GO:0006898,GO:0016020	scavenger receptor activity|extracellular space|receptor-mediated endocytosis|membrane
LGALS9	6397.66	4236.14	8559.18	2.02052	1.01472	0.0377929	1	Up	75.0321	130.298	396972	Galectin-9	LGALS9
LIF	31.0892	6.40038	55.778	8.71479	3.12347	0.0142768	0.839799	Up	0.0344096	0.23802	399503	Leukemia inhibitory factor	LIF	GO:0001974,GO:0005102,GO:0005125,GO:0005146,GO:0005576,GO:0005615,GO:0005829,GO:0006955,GO:0007260,GO:0007566,GO:0008083,GO:0008284,GO:0008285,GO:0010469,GO:0010628,GO:0019827,GO:0030324,GO:0033138,GO:0033141,GO:0042531,GO:0043410,GO:0045595,GO:0045651,GO:0045835,GO:0045944,GO:0046697,GO:0046888,GO:0048286,GO:0048644,GO:0048666,GO:0048711,GO:0048861,GO:0048863,GO:0050731,GO:0060135,GO:0060426,GO:…	blood vessel remodeling|signaling receptor binding|cytokine activity|leukemia inhibitory factor receptor binding|extracellular region|extracellular space|cytosol|immune response|tyrosine phosphorylation of STAT protein|embryo implantation|growth factor activity|positive regulation of cell proliferation|negative regulation of cell proliferation|regulation of signaling receptor activity|positive re…	path:ssc04060,path:ssc04550,path:ssc04630,path:ssc04668	Cytokine-cytokine receptor interaction|Signaling pathways regulating pluripotency of stem cells|Jak-STAT signaling pathway|TNF signaling pathway
LIMD2	550.008	268.816	831.201	3.09208	1.62858	0.00343132	0.45923	Up	3.00693	8.09353	100512735	LIM domain-containing protein 2 {ECO:0000305}	Limd2	GO:0046872	metal ion binding
LIN7C	865.089	1182.24	547.936	0.463473	-1.10944	0.0307919	1	Down	16.6419	7.45504	100518294	Protein lin-7 homolog C	Lin7c,Synonyms=Mals3, Veli3	GO:0002011,GO:0005737,GO:0005886,GO:0005911,GO:0006887,GO:0007269,GO:0008092,GO:0015031,GO:0016020,GO:0016323,GO:0019904,GO:0030054,GO:0045202,GO:0097016,GO:0097025,GO:0098793,GO:1903361	morphogenesis of an epithelial sheet|cytoplasm|plasma membrane|cell-cell junction|exocytosis|neurotransmitter secretion|cytoskeletal protein binding|protein transport|membrane|basolateral plasma membrane|protein domain specific binding|cell junction|synapse|L27 domain binding|MPP7-DLG1-LIN7 complex|presynapse|protein localization to basolateral plasma membrane
LLGL1	1184.17	727.814	1640.53	2.25405	1.17252	0.0184549	0.961501	Up	12.9102	21.4156	110256128	Lethal(2) giant larvae protein homolog 1	LLGL1,Synonyms=DLG4, HUGL, HUGL1	GO:0005737,GO:0019901,GO:0030864,GO:0030866,GO:0065003	cytoplasm|protein kinase binding|cortical actin cytoskeleton|cortical actin cytoskeleton organization|protein-containing complex assembly	path:ssc04390,path:ssc04530,path:ssc05165	Hippo signaling pathway|Tight junction|Human papillomavirus infection
LOC100038328	324.705	96.0057	553.405	5.76429	2.52714	8.75051e-05	0.0531885	Up	6.5837	26.7743	100038328	Immunoglobulin heavy variable 3-23 {ECO:0000303|PubMed:11340299, ECO:0000303|Ref.8}	IGHV3-23 {ECO:0000303|PubMed:11340299, ECO:0000303|Ref.8}
LOC100038329	652.09	214.87	1089.31	5.06963	2.34188	2.40825e-05	0.0184903	Up	8.7205	36.7548	100038329	Immunoglobulin heavy variable 3-23 {ECO:0000303|PubMed:11340299, ECO:0000303|Ref.8}	IGHV3-23 {ECO:0000303|PubMed:11340299, ECO:0000303|Ref.8}
LOC100125542	260.554	103.32	417.788	4.04361	2.01565	0.00248103	0.393405	Up	2.67375	5.38796	100125542	Immunoglobulin heavy variable 3-23 {ECO:0000303|PubMed:11340299, ECO:0000303|Ref.8}	IGHV3-23 {ECO:0000303|PubMed:11340299, ECO:0000303|Ref.8}
LOC100152306	21.0578	2.74302	39.3727	14.3538	3.84336	0.0119783	0.78728	Up	0.0930901	1.43527	100152306	Interferon alpha-inducible protein 27-like protein 2	IFI27L2,Synonyms=FAM14A
LOC100152327	1308.48	268.816	2348.14	8.73513	3.12683	3.48413e-09	1.6382e-05	Up	5.62557	19.6803	100152327	Immunoglobulin lambda variable 8-61 {ECO:0000303|PubMed:11872955, ECO:0000303|Ref.3}	IGLV8-61 {ECO:0000303|PubMed:11872955, ECO:0000303|Ref.3}
LOC100156062	102.518	47.5457	157.491	3.31241	1.72788	0.0406589	1	Up	0.264804	0.817706	100156062	Apolipoprotein L3	APOL3
LOC100156073	397.001	223.099	570.904	2.55897	1.35556	0.0215876	1	Up	1.55454	3.65287	100156073	Myeloid cell nuclear differentiation antigen	MNDA			path:ssc04621	NOD-like receptor signaling pathway
LOC100157453	14.7648	0	29.5295	Inf	Inf	0.00274077	0.411622	Up	0	0.39042	100157453	Intestinal-type alkaline phosphatase	ALPI			path:ssc04150,path:ssc04152	mTOR signaling pathway|AMPK signaling pathway
LOC100158115	80.8959	33.8306	127.961	3.78241	1.91931	0.0340823	1	Up	0.689959	2.4537	100158115	Acyl-coenzyme A thioesterase 4	ACOT4,Synonyms=PTE2B, PTEIB			path:ssc00062,path:ssc01040	Fatty acid elongation|Biosynthesis of unsaturated fatty acids
LOC100513601	2307.83	1342.25	3273.4	2.43874	1.28614	0.0075729	0.649844	Up	101.374	174.131	100513601	BOLA class I histocompatibility antigen, alpha chain BL3-7
LOC100519082	1689.5	587.92	2791.09	4.74739	2.24713	7.50049e-06	0.00729448	Up	19.9041	80.0201	100519082	Interferon-induced transmembrane protein 1	IFITM1,Synonyms=CD225, IFI17			path:ssc04662	B cell receptor signaling pathway
LOC100520426	10.3003	0.91434	19.6863	21.5307	4.42832	0.0353259	1	Up	0	0.447893	100520426	Leucine carboxyl methyltransferase 1	LCMT1
LOC100521229	6.56211	0	13.1242	Inf	Inf	0.0380785	1	Up	0	0.232357	100521229	Intestinal-type alkaline phosphatase	ALPI			path:ssc00730,path:ssc00790	Thiamine metabolism|Folate biosynthesis
LOC100521447	245.002	351.106	138.898	0.395601	-1.33788	0.0439137	1	Down	3.02371	1.063	100521447	Serine/threonine-protein kinase Sgk3	SGK3			path:ssc04068,path:ssc04151	FoxO signaling pathway|PI3K-Akt signaling pathway
LOC100521659	213.376	10.0577	416.694	41.4302	5.37261	3.10161e-10	4.52464e-06	Up	0.112764	3.88294	100521659	Cytochrome P450 26B1	CYP26B1			path:ssc00830	Retinol metabolism
LOC100621521	69.8605	29.2589	110.462	3.77534	1.91661	0.0421124	1	Up	1.08677	2.95607	100621521	ABI gene family member 3	ABI3,Synonyms=NESH
LOC100621559	155.131	63.0894	247.173	3.91782	1.97005	0.00978811	0.734664	Up	2.23438	7.51796	100621559	T-cell receptor beta-1 chain C region	TRBC1			path:ssc04014,path:ssc04015,path:ssc04020,path:ssc04064,path:ssc04514,path:ssc04612,path:ssc04658,path:ssc04659,path:ssc04660,path:ssc04672,path:ssc04940,path:ssc05142,path:ssc05144,path:ssc05150,path:ssc05162,path:ssc05166,path:ssc05169,path:ssc05170,path:ssc05202,path:ssc05310,path:ssc05320,path:ssc05321,path:ssc05322,path:ssc05323,path:ssc05330,path:ssc05332,path:ssc05416	Ras signaling pathway|Rap1 signaling pathway|Calcium signaling pathway|NF-kappa B signaling pathway|Cell adhesion molecules (CAMs)|Antigen processing and presentation|Th1 and Th2 cell differentiation|Th17 cell differentiation|T cell receptor signaling pathway|Intestinal immune network for IgA production|Type I diabetes mellitus|Chagas disease (American trypanosomiasis)|Malaria|Staphylococcus aure…
LOC100625207	661.017	893.31	428.725	0.479928	-1.05911	0.0466919	1	Down	3.64145	1.65114	100625207	Probable ubiquitin carboxyl-terminal hydrolase FAF-X	USP9X,Synonyms=DFFRX, FAM, USP9
LOC100626247	688.048	188.354	1187.74	6.3059	2.6567	1.86824e-06	0.00234666	Up	15.4458	80.7365	100626247	Interferon-induced transmembrane protein 1	IFITM1,Synonyms=CD225, IFI17
LOC100626606	10.3003	0.91434	19.6863	21.5307	4.42832	0.0353259	1	Up	0	0	100626606	T-cell receptor alpha chain V region CTL-F3				path:ssc04014,path:ssc04015,path:ssc04020,path:ssc04064,path:ssc04514,path:ssc04612,path:ssc04658,path:ssc04659,path:ssc04660,path:ssc04672,path:ssc04940,path:ssc05142,path:ssc05144,path:ssc05150,path:ssc05162,path:ssc05166,path:ssc05169,path:ssc05170,path:ssc05202,path:ssc05310,path:ssc05320,path:ssc05321,path:ssc05322,path:ssc05323,path:ssc05330,path:ssc05332,path:ssc05416	Ras signaling pathway|Rap1 signaling pathway|Calcium signaling pathway|NF-kappa B signaling pathway|Cell adhesion molecules (CAMs)|Antigen processing and presentation|Th1 and Th2 cell differentiation|Th17 cell differentiation|T cell receptor signaling pathway|Intestinal immune network for IgA production|Type I diabetes mellitus|Chagas disease (American trypanosomiasis)|Malaria|Staphylococcus aure…
LOC100737531	95.3107	42.974	147.648	3.43574	1.78062	0.0388975	1	Up	1.00561	3.10176	100737531	Olfactory receptor 51E1	OR51E1,Synonyms=GPR164, OR51E1P, OR52A3P, POGR, PSGR2			path:ssc04740	Olfactory transduction
LOC100738425	73.9663	32.0019	115.931	3.62262	1.85703	0.044962	1	Up	0.163886	0.630054	100738425	Multidrug resistance-associated protein 4	ABCC4,Synonyms=MRP4
LOC100739325	232.002	87.7766	376.228	4.2862	2.0997	0.00229464	0.384761	Up	1.54478	5.11891	100739325	Tyrosine-protein kinase ZAP-70	ZAP70,Synonyms=SRK			path:ssc04014,path:ssc04064,path:ssc04650,path:ssc04658,path:ssc04659,path:ssc04660,path:ssc05340	Ras signaling pathway|NF-kappa B signaling pathway|Natural killer cell mediated cytotoxicity|Th1 and Th2 cell differentiation|Th17 cell differentiation|T cell receptor signaling pathway|Primary immunodeficiency
LOC102158035	645.013	348.363	941.663	2.70311	1.43462	0.00773728	0.656229	Up	5.88412	17.1966	102158035	T-cell receptor alpha chain C region	Tcra
LOC102160313	704	360.25	1047.75	2.9084	1.54023	0.00386194	0.47744	Up	2.80627	7.4567	102160313	T-cell receptor delta chain C region	TRDC
LOC106509652	21.9722	4.5717	39.3727	8.61226	3.10639	0.0290822	1	Up	0.203859	1.48245	106509652
LOC106509717	15.5894	2.74302	28.4358	10.3666	3.37387	0.0385886	1	Up	0.0118958	0.142626	106509717	Interleukin-32	IL32,Synonyms=NK4, TAIF
LOC106510284	648.178	332.82	963.537	2.89507	1.5336	0.00448959	0.515701	Up	2.11018	5.16279	106510284	Apolipoprotein L3	APOL3
LOC110255205	249.707	102.406	397.008	3.8768	1.95487	0.00362333	0.46452	Up	2.48405	7.79813	110255205	ABI gene family member 3	ABI3,Synonyms=NESH
LOC110258087	215.151	320.933	109.369	0.340783	-1.55308	0.0246263	1	Down	6.81141	1.8195	110258087	Endoplasmic reticulum mannosyl-oligosaccharide 1,2-alpha-mannosidase	MAN1B1,UNQ747/PRO1477
LOC110258215	40.7442	2.74302	78.7453	28.7075	4.84336	0.000306837	0.124337	Up	0	3.71483	110258215
LOC110258368	28.9915	5.48604	52.4969	9.56918	3.2584	0.0132472	0.8154	Up	0.0566709	1.18129	110258368
LOC110258821	32.7297	6.40038	59.059	9.22742	3.20593	0.0110364	0.774034	Up	0	0	110258821	Immunoglobulin heavy variable 3-23 {ECO:0000303|PubMed:11340299, ECO:0000303|Ref.8}	IGHV3-23 {ECO:0000303|PubMed:11340299, ECO:0000303|Ref.8}
LOC110258822	130.245	60.3464	200.144	3.31659	1.7297	0.0290586	1	Up	0.351529	0.90636	110258822	Immunoglobulin heavy variable 3-23 {ECO:0000303|PubMed:11340299, ECO:0000303|Ref.8}	IGHV3-23 {ECO:0000303|PubMed:11340299, ECO:0000303|Ref.8}
LOC110258825	107.871	32.0019	183.739	5.74151	2.52143	0.00337537	0.45923	Up	0.627944	1.53149	110258825	Immunoglobulin heavy variable 3-23 {ECO:0000303|PubMed:11340299, ECO:0000303|Ref.8}	IGHV3-23 {ECO:0000303|PubMed:11340299, ECO:0000303|Ref.8}
LOC110258836	91.1434	1.82868	180.458	98.6822	6.62472	6.03359e-08	0.000110023	Up	0	0	110258836	Disintegrin and metalloproteinase domain-containing protein 25	Adam25
LOC110261410	24.3389	2.74302	45.9348	16.7461	4.06575	0.00617772	0.592898	Up	0.0338274	0.214117	110261410
LOC396781	7646.93	3162.7	12131.2	3.8357	1.93949	0.000123959	0.0623555	Up	30.3875	95.8553	396781	Ig gamma-4 chain C region	IGHG4			path:ssc04020,path:ssc04064,path:ssc04072,path:ssc04145,path:ssc04151,path:ssc04640,path:ssc04650,path:ssc04662,path:ssc04664,path:ssc04666,path:ssc04672,path:ssc05140,path:ssc05143,path:ssc05146,path:ssc05150,path:ssc05152,path:ssc05162,path:ssc05169,path:ssc05202,path:ssc05310,path:ssc05320,path:ssc05322,path:ssc05323,path:ssc05330,path:ssc05340,path:ssc05414,path:ssc05416	Calcium signaling pathway|NF-kappa B signaling pathway|Phospholipase D signaling pathway|Phagosome|PI3K-Akt signaling pathway|Hematopoietic cell lineage|Natural killer cell mediated cytotoxicity|B cell receptor signaling pathway|Fc epsilon RI signaling pathway|Fc gamma R-mediated phagocytosis|Intestinal immune network for IgA production|Leishmaniasis|African trypanosomiasis|Amoebiasis|Staphylococ…
LOC445536	68.0319	25.6015	110.462	4.31468	2.10925	0.027563	1	Up	0	0	445536	Immunoglobulin heavy variable 3-23 {ECO:0000303|PubMed:11340299, ECO:0000303|Ref.8}	IGHV3-23 {ECO:0000303|PubMed:11340299, ECO:0000303|Ref.8}
LPAR6	477.267	659.239	295.295	0.447933	-1.15864	0.0405313	1	Down	6.78308	3.10935	100738399	Lysophosphatidic acid receptor 6	Lpar6,Synonyms=P2ry5, P2y5	GO:0004930,GO:0005886,GO:0007165,GO:0007186,GO:0016020,GO:0016021,GO:0043231	G-protein coupled receptor activity|plasma membrane|signal transduction|G-protein coupled receptor signaling pathway|membrane|integral component of membrane|intracellular membrane-bounded organelle	path:ssc04072,path:ssc04080,path:ssc04151,path:ssc05200	Phospholipase D signaling pathway|Neuroactive ligand-receptor interaction|PI3K-Akt signaling pathway|Pathways in cancer
LRP6	943.687	1317.56	569.81	0.432473	-1.20932	0.0176474	0.947479	Down	6.44551	2.65486	100515777	Low-density lipoprotein receptor-related protein 6	LRP6	GO:0001702,GO:0001843,GO:0001933,GO:0003344,GO:0005041,GO:0005102,GO:0005109,GO:0005622,GO:0005769,GO:0005794,GO:0005886,GO:0005901,GO:0006469,GO:0006898,GO:0007268,GO:0009880,GO:0009952,GO:0009986,GO:0014029,GO:0014033,GO:0016020,GO:0016021,GO:0016055,GO:0017147,GO:0019210,GO:0019534,GO:0021587,GO:0021794,GO:0021987,GO:0030326,GO:0030901,GO:0030917,GO:0031410,GO:0034185,GO:0034392,GO:0035261,GO:…	gastrulation with mouth forming second|neural tube closure|negative regulation of protein phosphorylation|pericardium morphogenesis|low-density lipoprotein particle receptor activity|signaling receptor binding|frizzled binding|intracellular|early endosome|Golgi apparatus|plasma membrane|caveola|negative regulation of protein kinase activity|receptor-mediated endocytosis|chemical synaptic transmis…	path:ssc04150,path:ssc04310,path:ssc04928,path:ssc05200,path:ssc05224,path:ssc05225,path:ssc05226	mTOR signaling pathway|Wnt signaling pathway|Parathyroid hormone synthesis, secretion and action|Pathways in cancer|Breast cancer|Hepatocellular carcinoma|Gastric cancer
LRRC1	9.20665	0.91434	17.499	19.1384	4.2584	0.0489142	1	Up	0.00797644	0.130588	100154780	Leucine-rich repeat-containing protein 1	LRRC1,Synonyms=LANO	GO:0004672,GO:0005829,GO:0009506,GO:0046777	protein kinase activity|cytosol|plasmodesma|protein autophosphorylation
LRRC45	562.046	330.077	794.016	2.40555	1.26637	0.0210765	1	Up	4.29998	8.81798	100621449	Leucine-rich repeat-containing protein 45	LRRC45	GO:0005654,GO:0005813,GO:0005829,GO:0005886	nucleoplasm|centrosome|cytosol|plasma membrane
LRRK2	3291.33	4528.72	2053.94	0.453536	-1.14071	0.0173016	0.938463	Down	22.2093	9.47615	780403	Leucine-rich repeat serine/threonine-protein kinase 2	LRRK2,Synonyms=PARK8	GO:0000149,GO:0000165,GO:0000186,GO:0000187,GO:0001933,GO:0001934,GO:0003779,GO:0003924,GO:0004672,GO:0004674,GO:0004708,GO:0005096,GO:0005524,GO:0005525,GO:0005634,GO:0005737,GO:0005739,GO:0005741,GO:0005743,GO:0005759,GO:0005764,GO:0005768,GO:0005783,GO:0005794,GO:0005798,GO:0005802,GO:0005829,GO:0005886,GO:0005902,GO:0006468,GO:0006897,GO:0006979,GO:0007005,GO:0007030,GO:0007040,GO:0007528,GO:…	SNARE binding|MAPK cascade|activation of MAPKK activity|activation of MAPK activity|negative regulation of protein phosphorylation|positive regulation of protein phosphorylation|actin binding|GTPase activity|protein kinase activity|protein serine/threonine kinase activity|MAP kinase kinase activity|GTPase activator activity|ATP binding|GTP binding|nucleus|cytoplasm|mitochondrion|mitochondrial out…	path:ssc05012	Parkinson disease
LSP1	7158.89	4364.14	9953.63	2.28078	1.18952	0.015859	0.889813	Up	58.2585	105.061	110259215	Lymphocyte-specific protein 1	LSP1,Synonyms=WP34			path:ssc04625,path:ssc05152	C-type lectin receptor signaling pathway|Tuberculosis
LTB	149.214	67.6611	230.768	3.41064	1.77004	0.020711	1	Up	2.15881	5.70124	100155581	Lymphotoxin-beta	LTB,Synonyms=TNFC, TNFSF3	GO:0005125,GO:0005164,GO:0005615,GO:0006955,GO:0010467,GO:0010469,GO:0016020,GO:0016021,GO:0043588,GO:0045084,GO:0048535	cytokine activity|tumor necrosis factor receptor binding|extracellular space|immune response|gene expression|regulation of signaling receptor activity|membrane|integral component of membrane|skin development|positive regulation of interleukin-12 biosynthetic process|lymph node development	path:ssc04060,path:ssc04064,path:ssc05323	Cytokine-cytokine receptor interaction|NF-kappa B signaling pathway|Rheumatoid arthritis
LTN1	384.666	544.032	225.299	0.414128	-1.27185	0.0322224	1	Down	3.26627	1.34811	106505847	E3 ubiquitin-protein ligase listerin	LTN1,Synonyms=C21orf10, C21orf98, KIAA0714, RNF160, ZNF294,HSPC087	GO:0004842,GO:0005829,GO:0008270,GO:0016567,GO:0043023,GO:0043161,GO:0046872,GO:0051865,GO:0061630,GO:0072344,GO:1990112,GO:1990116	ubiquitin-protein transferase activity|cytosol|zinc ion binding|protein ubiquitination|ribosomal large subunit binding|proteasome-mediated ubiquitin-dependent protein catabolic process|metal ion binding|protein autoubiquitination|ubiquitin protein ligase activity|rescue of stalled ribosome|RQC complex|ribosome-associated ubiquitin-dependent protein catabolic process
LY6E	676.035	199.326	1152.74	5.78321	2.53187	5.22506e-06	0.00586332	Up	4.03073	18.049	110260192	Lymphocyte antigen 6E	LY6E,Synonyms=9804, RIGE, SCA2, TSA1
LY9	122.312	57.6034	187.02	3.24669	1.69897	0.0348126	1	Up	0.555501	1.9626	100155269	T-lymphocyte surface antigen Ly-9	LY9,CDABP0070	GO:0005886,GO:0016020,GO:0016021,GO:0032740,GO:0072540	plasma membrane|membrane|integral component of membrane|positive regulation of interleukin-17 production|T-helper 17 cell lineage commitment
MAP1A	22.6087	3.65736	41.56	11.3634	3.50632	0.0157942	0.8896	Up	0.0120383	0.126801	100520470	MAP1 light chain LC2	MAP1A,Synonyms=MAP1L	GO:0000226,GO:0003779,GO:0005829,GO:0005874,GO:0005875,GO:0007409,GO:0008017,GO:0015631,GO:0016358,GO:0030425,GO:0042995,GO:0043025,GO:0045202	microtubule cytoskeleton organization|actin binding|cytosol|microtubule|microtubule associated complex|axonogenesis|microtubule binding|tubulin binding|dendrite development|dendrite|cell projection|neuronal cell body|synapse
MAP1LC3A	386.253	226.756	545.749	2.40676	1.2671	0.0324267	1	Up	14.7852	28.137	100322893	Microtubule-associated proteins 1A/1B light chain 3A	Map1lc3a	GO:0000045,GO:0000421,GO:0000422,GO:0005543,GO:0005737,GO:0005776,GO:0005829,GO:0006914,GO:0006995,GO:0008017,GO:0008429,GO:0009267,GO:0016236,GO:0031090,GO:0031625,GO:0044754,GO:0097352	autophagosome assembly|autophagosome membrane|autophagy of mitochondrion|phospholipid binding|cytoplasm|autophagosome|cytosol|autophagy|cellular response to nitrogen starvation|microtubule binding|phosphatidylethanolamine binding|cellular response to starvation|macroautophagy|organelle membrane|ubiquitin protein ligase binding|autolysosome|autophagosome maturation	path:ssc04216	Ferroptosis
MAPK8IP1	328.405	186.525	470.285	2.52129	1.33416	0.0303139	1	Up	1.73731	3.67003	100517574	C-Jun-amino-terminal kinase-interacting protein 1	Mapk8ip1,Synonyms=Ib1, Jip1, Mapk8ip, Prkm8ip	GO:0005078,GO:0005737,GO:0005829,GO:0005886,GO:0006355,GO:0007165,GO:0007258,GO:0016020,GO:0016192,GO:0019894,GO:0019901,GO:0030424,GO:0030425,GO:0043005,GO:0044297,GO:0044302,GO:0045202,GO:0046328,GO:0046330,GO:2000564,GO:2001243	MAP-kinase scaffold activity|cytoplasm|cytosol|plasma membrane|regulation of transcription, DNA-templated|signal transduction|JUN phosphorylation|membrane|vesicle-mediated transport|kinesin binding|protein kinase binding|axon|dendrite|neuron projection|cell body|dentate gyrus mossy fiber|synapse|regulation of JNK cascade|positive regulation of JNK cascade|regulation of CD8-positive, alpha-beta T …	path:ssc04010	MAPK signaling pathway
MARCKSL1	1643	800.047	2485.95	3.10725	1.63564	0.000890523	0.24483	Up	25.0791	67.8732	100628001	MARCKS-related protein	Marcksl1,Synonyms=Mlp, Mrp	GO:0005516,GO:0005886,GO:0008284	calmodulin binding|plasma membrane|positive regulation of cell proliferation	path:ssc04666,path:ssc05140	Fc gamma R-mediated phagocytosis|Leishmaniasis
MARCO	2188.92	3179.16	1198.68	0.377043	-1.4072	0.00363006	0.46452	Down	79.0524	26.7469	100516298	Macrophage receptor MARCO	MARCO,Synonyms=SCARA2	GO:0005044,GO:0006898,GO:0016020,GO:0016021	scavenger receptor activity|receptor-mediated endocytosis|membrane|integral component of membrane	path:ssc04145	Phagosome
MASP1	10.9369	0	21.8737	Inf	Inf	0.00853186	0.69146	Up	0	0.0572057	100152125	Mannan-binding lectin serine protease 1 light chain	MASP1,Synonyms=CRARF, CRARF1, PRSS5	GO:0001867,GO:0004252,GO:0005509,GO:0005576,GO:0005615,GO:0005654,GO:0005829,GO:0006508,GO:0008233,GO:0008236,GO:0016787,GO:0042803,GO:0048306	complement activation, lectin pathway|serine-type endopeptidase activity|calcium ion binding|extracellular region|extracellular space|nucleoplasm|cytosol|proteolysis|peptidase activity|serine-type peptidase activity|hydrolase activity|protein homodimerization activity|calcium-dependent protein binding	path:ssc04610,path:ssc05150	Complement and coagulation cascades|Staphylococcus aureus infection
MB21D2	111.366	52.1174	170.615	3.27367	1.71091	0.0381918	1	Up	0.708102	1.95477	100156951	Protein MB21D2	MB21D2,Synonyms=C3orf59	GO:0044877	protein-containing complex binding
MFGE8	419.744	253.272	586.215	2.31457	1.21074	0.0371367	1	Up	4.68429	8.94582	397545	Lactadherin	MFGE8	GO:0001786,GO:0005178,GO:0005615,GO:0006910,GO:0006911,GO:0008429,GO:0009897,GO:0019897,GO:0043277,GO:0050766	phosphatidylserine binding|integrin binding|extracellular space|phagocytosis, recognition|phagocytosis, engulfment|phosphatidylethanolamine binding|external side of plasma membrane|extrinsic component of plasma membrane|apoptotic cell clearance|positive regulation of phagocytosis
MFNG	251.912	113.378	390.446	3.44375	1.78398	0.0074318	0.64259	Up	3.72398	9.80955	102161832	Beta-1,3-N-acetylglucosaminyltransferase manic fringe	MFNG	GO:0000139,GO:0002315,GO:0005794,GO:0007389,GO:0008375,GO:0008593,GO:0016020,GO:0016740,GO:0016757,GO:0030173,GO:0032092,GO:0033829,GO:0036066,GO:0045747,GO:0046872	Golgi membrane|marginal zone B cell differentiation|Golgi apparatus|pattern specification process|acetylglucosaminyltransferase activity|regulation of Notch signaling pathway|membrane|transferase activity|transferase activity, transferring glycosyl groups|integral component of Golgi membrane|positive regulation of protein binding|O-fucosylpeptide 3-beta-N-acetylglucosaminyltransferase activity|pr…	path:ssc00514,path:ssc04330,path:ssc05165	Other types of O-glycan biosynthesis|Notch signaling pathway|Human papillomavirus infection
MGLL	242.821	128.008	357.635	2.79386	1.48226	0.0261739	1	Up	1.58421	3.81327	100233193	Monoglyceride lipase {ECO:0000312|HGNC:HGNC:17038}	MGLL {ECO:0000312|HGNC:HGNC:17038}	GO:0005654,GO:0009966,GO:0016020,GO:0047372	nucleoplasm|regulation of signal transduction|membrane|acylglycerol lipase activity	path:ssc00561,path:ssc04714,path:ssc04723,path:ssc04923	Glycerolipid metabolism|Thermogenesis|Retrograde endocannabinoid signaling|Regulation of lipolysis in adipocytes
MICAL1	1979.4	1256.3	2702.5	2.15115	1.10511	0.0217922	1	Up	11.6627	19.8158	100153346	[F-actin]-methionine sulfoxide oxidase MICAL1	MICAL1	GO:0001933,GO:0003779,GO:0004497,GO:0005737,GO:0016709,GO:0017124,GO:0017137,GO:0019417,GO:0019901,GO:0030042,GO:0043066,GO:0043154,GO:0046872,GO:0055114,GO:0071949,GO:1903305,GO:1990026	negative regulation of protein phosphorylation|actin binding|monooxygenase activity|cytoplasm|oxidoreductase activity, acting on paired donors, with incorporation or reduction of molecular oxygen, NAD(P)H as one donor, and incorporation of one atom of oxygen|SH3 domain binding|Rab GTPase binding|sulfur oxidation|protein kinase binding|actin filament depolymerization|negative regulation of apoptot…
MID1	15.8584	0	31.7169	Inf	Inf	0.002023	0.378352	Up	0	0.164974	100524415	E3 ubiquitin-protein ligase Midline-1	MID1,Synonyms=FXY, RNF59, TRIM18, XPRF	GO:0005622,GO:0005737,GO:0005874,GO:0005881,GO:0007026,GO:0008017,GO:0008270,GO:0015630,GO:0031625,GO:0032874,GO:0035372,GO:0042802,GO:0042803,GO:0046872,GO:0046982,GO:0051219	intracellular|cytoplasm|microtubule|cytoplasmic microtubule|negative regulation of microtubule depolymerization|microtubule binding|zinc ion binding|microtubule cytoskeleton|ubiquitin protein ligase binding|positive regulation of stress-activated MAPK cascade|protein localization to microtubule|identical protein binding|protein homodimerization activity|metal ion binding|protein heterodimerizatio…	path:ssc04120	Ubiquitin mediated proteolysis
MIS18BP1	260.161	369.393	150.929	0.408585	-1.29129	0.0480057	1	Down	2.66294	1.07421	100620483	Mis18-binding protein 1	Mis18bp1,Synonyms=Kiaa1903, Knl2, M18bp1	GO:0000778,GO:0003677	condensed nuclear chromosome kinetochore|DNA binding
MISP3	138.816	62.1751	215.456	3.46531	1.79298	0.0216467	1	Up	2.20284	6.10239	100513647	Uncharacterized protein MISP3 {ECO:0000305}	MISP3 {ECO:0000312|HGNC:HGNC:26963}
MITF	1548.01	2092.01	1004	0.479923	-1.05913	0.0296766	1	Down	5.6286	2.56238	414902	Microphthalmia-associated transcription factor	MITF,Synonyms=BHLHE32	GO:0000122,GO:0000978,GO:0000981,GO:0001077,GO:0003677,GO:0003682,GO:0003700,GO:0003705,GO:0005634,GO:0006355,GO:0006357,GO:0006366,GO:0010468,GO:0010628,GO:0016055,GO:0030154,GO:0030316,GO:0030318,GO:0030336,GO:0032991,GO:0042127,GO:0043010,GO:0043066,GO:0043473,GO:0044336,GO:0045165,GO:0045670,GO:0045893,GO:0045944,GO:0046849,GO:0046983,GO:0065003,GO:0070888,GO:2000144,GO:2001141	negative regulation of transcription by RNA polymerase II|RNA polymerase II proximal promoter sequence-specific DNA binding|RNA polymerase II transcription factor activity, sequence-specific DNA binding|transcriptional activator activity, RNA polymerase II proximal promoter sequence-specific DNA binding|DNA binding|chromatin binding|DNA-binding transcription factor activity|transcription factor a…	path:ssc04137,path:ssc04380,path:ssc04916,path:ssc05200,path:ssc05202,path:ssc05218	Mitophagy - animal|Osteoclast differentiation|Melanogenesis|Pathways in cancer|Transcriptional misregulation in cancer|Melanoma
MMP25	120.671	57.6034	183.739	3.18973	1.67343	0.0381653	1	Up	0.564025	1.43684	100626072	Matrix metalloproteinase-25	MMP25,Synonyms=MMP20, MMPL1, MT6MMP	GO:0004222,GO:0005886,GO:0006508,GO:0006954,GO:0008233,GO:0008237,GO:0008270,GO:0016021,GO:0016787,GO:0031012,GO:0046872,GO:0060022	metalloendopeptidase activity|plasma membrane|proteolysis|inflammatory response|peptidase activity|metallopeptidase activity|zinc ion binding|integral component of membrane|hydrolase activity|extracellular matrix|metal ion binding|hard palate development	path:ssc04928	Parathyroid hormone synthesis, secretion and action
MORC3	1889.03	2529.06	1248.99	0.493854	-1.01784	0.0346834	1	Down	16.2402	7.62048	100513379	MORC family CW-type zinc finger protein 3	MORC3 {ECO:0000312|HGNC:HGNC:23572},Synonyms=KIAA0136 {ECO:0000312|HGNC:HGNC:23572}, NXP2 {ECO:0000312|HGNC:HGNC:23572}, ZCWCC3 {ECO:0000312|HGNC:HGNC:23572}	GO:0005634,GO:0005654,GO:0006468,GO:0007569,GO:0008270,GO:0009791,GO:0016605,GO:0018105,GO:0046872,GO:0048147,GO:0050821,GO:0051457	nucleus|nucleoplasm|protein phosphorylation|cell aging|zinc ion binding|post-embryonic development|PML body|peptidyl-serine phosphorylation|metal ion binding|negative regulation of fibroblast proliferation|protein stabilization|maintenance of protein location in nucleus
MPEG1	2473.76	3308.08	1639.43	0.495585	-1.0128	0.0342346	1	Down	56.5722	24.9522	100516953	Macrophage-expressed gene 1 protein	MPEG1
MPHOSPH10	185.094	276.131	94.0569	0.340625	-1.55374	0.0307983	1	Down	3.22262	1.07143	100153310	U3 small nucleolar ribonucleoprotein protein MPP10	MPHOSPH10,Synonyms=MPP10	GO:0005634,GO:0005730,GO:0005732,GO:0006364,GO:0010923,GO:0032040,GO:0034457,GO:0042254	nucleus|nucleolus|small nucleolar ribonucleoprotein complex|rRNA processing|negative regulation of phosphatase activity|small-subunit processome|Mpp10 complex|ribosome biogenesis	path:ssc03008	Ribosome biogenesis in eukaryotes
MRC1	12414.3	16912.5	7916.09	0.468061	-1.09523	0.0323003	1	Down	129.346	57.5539	445003	Macrophage mannose receptor 1	MRC1,Synonyms=CLEC13D, CLEC13DL, MRC1L1	GO:0004888,GO:0005537,GO:0005886,GO:0006898,GO:0009986,GO:0010008,GO:0016020,GO:0016021,GO:0038024,GO:0071222,GO:0071346,GO:0071353	transmembrane signaling receptor activity|mannose binding|plasma membrane|receptor-mediated endocytosis|cell surface|endosome membrane|membrane|integral component of membrane|cargo receptor activity|cellular response to lipopolysaccharide|cellular response to interferon-gamma|cellular response to interleukin-4	path:ssc04145,path:ssc05152	Phagosome|Tuberculosis
MSANTD4	163.436	240.471	86.4011	0.359299	-1.47674	0.046654	1	Down	2.98854	1.02539	100525241	Myb/SANT-like DNA-binding domain-containing protein 4	MSANTD4	GO:0005634	nucleus
MSRB3	15.2219	0.91434	29.5295	32.296	5.01328	0.0092143	0.730534	Up	0.0124846	0.33121	100511693	Methionine-R-sulfoxide reductase B3, mitochondrial	Msrb3	GO:0005739,GO:0005783,GO:0006979,GO:0008270,GO:0016671,GO:0030091,GO:0033743,GO:0034599,GO:0055114	mitochondrion|endoplasmic reticulum|response to oxidative stress|zinc ion binding|oxidoreductase activity, acting on a sulfur group of donors, disulfide as acceptor|protein repair|peptide-methionine (R)-S-oxide reductase activity|cellular response to oxidative stress|oxidation-reduction process
MTSS1L	148.094	51.203	244.986	4.78459	2.2584	0.00383947	0.47744	Up	0.49519	1.94186	100513016	MTSS1-like protein	MTSS1L	GO:0001726,GO:0003779,GO:0003785,GO:0005096,GO:0005546,GO:0005886,GO:0007009,GO:0030027,GO:0030864,GO:0032587,GO:0036120,GO:0048365,GO:0061024,GO:0090630,GO:0097178,GO:0097581	ruffle|actin binding|actin monomer binding|GTPase activator activity|phosphatidylinositol-4,5-bisphosphate binding|plasma membrane|plasma membrane organization|lamellipodium|cortical actin cytoskeleton|ruffle membrane|cellular response to platelet-derived growth factor stimulus|Rac GTPase binding|membrane organization|activation of GTPase activity|ruffle assembly|lamellipodium organization
MX1	10986.4	4290.08	17682.7	4.12176	2.04326	8.45666e-05	0.0531885	Up	67.0058	245.609	397128	Interferon-induced GTP-binding protein Mx1, N-terminally processed	MX1	GO:0000166,GO:0000266,GO:0003374,GO:0003924,GO:0005525,GO:0005634,GO:0005737,GO:0005829,GO:0008017,GO:0009615,GO:0016020,GO:0016197,GO:0031965,GO:0031966,GO:0042802,GO:0045071,GO:0045087,GO:0048471,GO:0051607,GO:0061025,GO:0071357,GO:1901253	nucleotide binding|mitochondrial fission|dynamin family protein polymerization involved in mitochondrial fission|GTPase activity|GTP binding|nucleus|cytoplasm|cytosol|microtubule binding|response to virus|membrane|endosomal transport|nuclear membrane|mitochondrial membrane|identical protein binding|negative regulation of viral genome replication|innate immune response|perinuclear region of cytopl…	path:ssc05162,path:ssc05164,path:ssc05165	Measles|Influenza A|Human papillomavirus infection
MX2	4178.52	2669.87	5687.16	2.13013	1.09094	0.0233116	1	Up	45.1039	84.252	396893	Interferon-induced GTP-binding protein Mx2	MX2	GO:0000166,GO:0000266,GO:0002376,GO:0003374,GO:0003924,GO:0005525,GO:0005634,GO:0005643,GO:0005737,GO:0008017,GO:0009615,GO:0016020,GO:0031966,GO:0035455,GO:0045087,GO:0046822,GO:0051607,GO:0051726,GO:0061025	nucleotide binding|mitochondrial fission|immune system process|dynamin family protein polymerization involved in mitochondrial fission|GTPase activity|GTP binding|nucleus|nuclear pore|cytoplasm|microtubule binding|response to virus|membrane|mitochondrial membrane|response to interferon-alpha|innate immune response|regulation of nucleocytoplasmic transport|defense response to virus|regulation of c…
MYBPC3	270.629	134.408	406.851	3.02699	1.59788	0.0140454	0.835231	Up	1.152	2.44369	100628050	Myosin-binding protein C, cardiac-type	MYBPC3	GO:0003007,GO:0005863,GO:0005865,GO:0008307,GO:0017022,GO:0030017,GO:0030018,GO:0030240,GO:0030241,GO:0031430,GO:0031672,GO:0032036,GO:0042802,GO:0045214,GO:0048739,GO:0051015,GO:0051371,GO:0055003,GO:0055008,GO:0055010,GO:0097512	heart morphogenesis|striated muscle myosin thick filament|striated muscle thin filament|structural constituent of muscle|myosin binding|sarcomere|Z disc|skeletal muscle thin filament assembly|skeletal muscle myosin thick filament assembly|M band|A band|myosin heavy chain binding|identical protein binding|sarcomere organization|cardiac muscle fiber development|actin filament binding|muscle alpha-a…	path:ssc05410,path:ssc05414	Hypertrophic cardiomyopathy (HCM)|Dilated cardiomyopathy (DCM)
MYCL	330.709	486.429	174.99	0.359744	-1.47496	0.0170692	0.932604	Down	7.30946	2.23361	100518432	Protein L-Myc	MYCL,Synonyms=BHLHE38, LMYC, MYCL1	GO:0003700,GO:0005634,GO:0006355,GO:0045607,GO:0046983	DNA-binding transcription factor activity|nucleus|regulation of transcription, DNA-templated|regulation of inner ear auditory receptor cell differentiation|protein dimerization activity
MYO18B	22.519	4.5717	40.4664	8.85149	3.14592	0.0262965	1	Up	0.0153883	0.14195	100154025	Unconventional myosin-XVIIIb	MYO18B	GO:0000166,GO:0001570,GO:0001701,GO:0003774,GO:0003779,GO:0005524,GO:0016459,GO:0016461,GO:0030018,GO:0031941,GO:0048739	nucleotide binding|vasculogenesis|in utero embryonic development|motor activity|actin binding|ATP binding|myosin complex|unconventional myosin complex|Z disc|filamentous actin|cardiac muscle fiber development
MYO5C	28.4446	5.48604	51.4032	9.36982	3.22802	0.0145119	0.846797	Up	0.031697	0.268878	100155557	Unconventional myosin-Vc	MYO5C	GO:0000166,GO:0003676,GO:0003774,GO:0003779,GO:0005524,GO:0016459,GO:0051015	nucleotide binding|nucleic acid binding|motor activity|actin binding|ATP binding|myosin complex|actin filament binding
MZB1	328.487	124.35	532.625	4.28326	2.09871	0.000882805	0.24483	Up	8.07244	28.0843	100522482	Marginal zone B- and B1-cell-specific protein	MZB1,Synonyms=MEDA7, PACAP,HSPC190	GO:0002642,GO:0005576,GO:0005788,GO:0008284,GO:0030888,GO:0033622,GO:0034663,GO:0042127,GO:2001274	positive regulation of immunoglobulin biosynthetic process|extracellular region|endoplasmic reticulum lumen|positive regulation of cell proliferation|regulation of B cell proliferation|integrin activation|endoplasmic reticulum chaperone complex|regulation of cell proliferation|negative regulation of glucose import in response to insulin stimulus
NAPEPLD	652.482	913.425	391.539	0.42865	-1.22213	0.0224548	1	Down	8.68984	3.50875	100737731	N-acyl-phosphatidylethanolamine-hydrolyzing phospholipase D	NAPEPLD,Synonyms=C7orf18	GO:0001659,GO:0005794,GO:0005829,GO:0008270,GO:0042802,GO:0043227,GO:0048874,GO:0050729,GO:0070290,GO:0070291,GO:0070292,GO:0090336	temperature homeostasis|Golgi apparatus|cytosol|zinc ion binding|identical protein binding|membrane-bounded organelle|host-mediated regulation of intestinal microbiota composition|positive regulation of inflammatory response|N-acylphosphatidylethanolamine-specific phospholipase D activity|N-acylethanolamine metabolic process|N-acylphosphatidylethanolamine metabolic process|positive regulation of …	path:ssc04723	Retrograde endocannabinoid signaling
NAPSA	22.519	4.5717	40.4664	8.85149	3.14592	0.0262965	1	Up	0.0676951	1.02379	100525581	Napsin-A	NAPSA,Synonyms=NAP1, NAPA	GO:0004175,GO:0004190,GO:0005615,GO:0005764,GO:0006508,GO:0008233,GO:0016787,GO:0030163,GO:0033619,GO:0043129,GO:0097208	endopeptidase activity|aspartic-type endopeptidase activity|extracellular space|lysosome|proteolysis|peptidase activity|hydrolase activity|protein catabolic process|membrane protein proteolysis|surfactant homeostasis|alveolar lamellar body	path:ssc04142	Lysosome
NAV2	9.20665	0.91434	17.499	19.1384	4.2584	0.0489142	1	Up	0.00204111	0.0259728	100521067	Neuron navigator 2	NAV2,Synonyms=HELAD1, KIAA1419, POMFIL2, RAINB1, STEERIN2	GO:0003025,GO:0005614,GO:0005654,GO:0007399,GO:0007605,GO:0007608,GO:0007626,GO:0008201,GO:0021554,GO:0021563,GO:0021564,GO:0022008,GO:0031012	regulation of systemic arterial blood pressure by baroreceptor feedback|interstitial matrix|nucleoplasm|nervous system development|sensory perception of sound|sensory perception of smell|locomotory behavior|heparin binding|optic nerve development|glossopharyngeal nerve development|vagus nerve development|neurogenesis|extracellular matrix
NBL1	287.249	154.523	419.975	2.71787	1.44248	0.0237932	1	Up	2.55971	4.97982	100623582	Neuroblastoma suppressor of tumorigenicity 1	NBL1,Synonyms=DAN, DAND1	GO:0005576,GO:0005615,GO:0007399,GO:0010469,GO:0016015,GO:0030514,GO:0035582,GO:0036122,GO:0038098,GO:0042803,GO:0045666,GO:0048263,GO:0048812,GO:0090027	extracellular region|extracellular space|nervous system development|regulation of signaling receptor activity|morphogen activity|negative regulation of BMP signaling pathway|sequestering of BMP in extracellular matrix|BMP binding|sequestering of BMP from receptor via BMP binding|protein homodimerization activity|positive regulation of neuron differentiation|determination of dorsal identity|neuron…	path:ssc04350	TGF-beta signaling pathway
NFATC2	403.421	191.097	615.745	3.22216	1.68803	0.0044517	0.515408	Up	1.09887	3.0249	100134969	Nuclear factor of activated T-cells, cytoplasmic 2	NFATC2,Synonyms=NFAT1, NFATP	GO:0000122,GO:0000790,GO:0000976,GO:0000978,GO:0000981,GO:0001077,GO:0001078,GO:0001816,GO:0003677,GO:0003682,GO:0003700,GO:0005634,GO:0005654,GO:0005667,GO:0005737,GO:0005829,GO:0006355,GO:0006366,GO:0006974,GO:0008134,GO:0010628,GO:0014904,GO:0016477,GO:0019902,GO:0030890,GO:0033173,GO:0042493,GO:0043565,GO:0044212,GO:0044798,GO:0045893,GO:0045944,GO:0050853,GO:1901741,GO:1905064,GO:1990904	negative regulation of transcription by RNA polymerase II|nuclear chromatin|transcription regulatory region sequence-specific DNA binding|RNA polymerase II proximal promoter sequence-specific DNA binding|RNA polymerase II transcription factor activity, sequence-specific DNA binding|transcriptional activator activity, RNA polymerase II proximal promoter sequence-specific DNA binding|transcriptiona…	path:ssc04022,path:ssc04218,path:ssc04310,path:ssc04360,path:ssc04370,path:ssc04380,path:ssc04625,path:ssc04650,path:ssc04658,path:ssc04659,path:ssc04660,path:ssc04662,path:ssc04921,path:ssc05161,path:ssc05163,path:ssc05166,path:ssc05167,path:ssc05170	cGMP-PKG signaling pathway|Cellular senescence|Wnt signaling pathway|Axon guidance|VEGF signaling pathway|Osteoclast differentiation|C-type lectin receptor signaling pathway|Natural killer cell mediated cytotoxicity|Th1 and Th2 cell differentiation|Th17 cell differentiation|T cell receptor signaling pathway|B cell receptor signaling pathway|Oxytocin signaling pathway|Hepatitis B|Human cytomegalov…
NFE2L2	4777.88	6489.07	3066.69	0.472594	-1.08133	0.0252096	1	Down	27.1635	12.5829	100516343	Nuclear factor erythroid 2-related factor 2	NFE2L2,Synonyms=NRF2	GO:0000785,GO:0000976,GO:0000980,GO:0001102,GO:0001205,GO:0003677,GO:0003700,GO:0005634,GO:0005654,GO:0005737,GO:0005794,GO:0005813,GO:0005829,GO:0005886,GO:0006355,GO:0006366,GO:0006954,GO:0008134,GO:0010499,GO:0010628,GO:0016567,GO:0019904,GO:0030194,GO:0030968,GO:0032993,GO:0034599,GO:0034976,GO:0035690,GO:0036003,GO:0036499,GO:0042149,GO:0043161,GO:0045454,GO:0045893,GO:0045944,GO:0045995,GO:…	chromatin|transcription regulatory region sequence-specific DNA binding|RNA polymerase II distal enhancer sequence-specific DNA binding|RNA polymerase II activating transcription factor binding|transcriptional activator activity, RNA polymerase II distal enhancer sequence-specific DNA binding|DNA binding|DNA-binding transcription factor activity|nucleus|nucleoplasm|cytoplasm|Golgi apparatus|centr…	path:ssc04141,path:ssc05200,path:ssc05225,path:ssc05418	Protein processing in endoplasmic reticulum|Pathways in cancer|Hepatocellular carcinoma|Fluid shear stress and atherosclerosis
NIPBL	955.709	1312.08	599.34	0.456787	-1.13041	0.0260768	1	Down	4.9023	2.24242	100624231	Nipped-B-like protein	NIPBL,Synonyms=IDN3	GO:0000122,GO:0000228,GO:0000785,GO:0000790,GO:0003007,GO:0003151,GO:0003682,GO:0005634,GO:0006302,GO:0006357,GO:0006974,GO:0007049,GO:0007064,GO:0007076,GO:0007420,GO:0007507,GO:0007605,GO:0008022,GO:0010468,GO:0019827,GO:0031065,GO:0032039,GO:0032116,GO:0034087,GO:0034088,GO:0034613,GO:0035115,GO:0035136,GO:0035261,GO:0036033,GO:0040018,GO:0042471,GO:0042634,GO:0042826,GO:0045444,GO:0045778,GO:…	negative regulation of transcription by RNA polymerase II|nuclear chromosome|chromatin|nuclear chromatin|heart morphogenesis|outflow tract morphogenesis|chromatin binding|nucleus|double-strand break repair|regulation of transcription by RNA polymerase II|cellular response to DNA damage stimulus|cell cycle|mitotic sister chromatid cohesion|mitotic chromosome condensation|brain development|heart de…
NKRF	189.746	278.874	100.619	0.360805	-1.47071	0.0391167	1	Down	2.66278	0.878193	100155370	NF-kappa-B-repressing factor	NKRF,Synonyms=ITBA4, NRF	GO:0000978,GO:0001077,GO:0003676,GO:0005634,GO:0005654,GO:0005730,GO:0006366,GO:0045892,GO:0045944	RNA polymerase II proximal promoter sequence-specific DNA binding|transcriptional activator activity, RNA polymerase II proximal promoter sequence-specific DNA binding|nucleic acid binding|nucleus|nucleoplasm|nucleolus|transcription by RNA polymerase II|negative regulation of transcription, DNA-templated|positive regulation of transcription by RNA polymerase II
NLRC3	197.12	103.32	290.92	2.81571	1.4935	0.0339516	1	Up	0.215911	0.530914	100135669	Protein NLRC3	NLRC3,Synonyms=NOD3	GO:0000166,GO:0005524,GO:0005737,GO:0005815,GO:0005829,GO:0007249,GO:0032088,GO:0032715,GO:0032720,GO:0035556,GO:0042110,GO:0043124,GO:0048471,GO:0050728,GO:1900226,GO:1901223	nucleotide binding|ATP binding|cytoplasm|microtubule organizing center|cytosol|I-kappaB kinase/NF-kappaB signaling|negative regulation of NF-kappaB transcription factor activity|negative regulation of interleukin-6 production|negative regulation of tumor necrosis factor production|intracellular signal transduction|T cell activation|negative regulation of I-kappaB kinase/NF-kappaB signaling|perinu…
NLRP12L	651.909	896.967	406.851	0.453585	-1.14056	0.0328581	1	Down	5.35971	2.21561	102162088	NACHT, LRR and PYD domains-containing protein 12	NLRP12,Synonyms=NALP12, PYPAF7, RNO
NNAT	240.284	137.151	343.417	2.50394	1.3242	0.0466787	1	Up	2.51237	5.5692	449004	Neuronatin	NNAT	GO:0005737,GO:0007275,GO:0007420,GO:0032024	cytoplasm|multicellular organism development|brain development|positive regulation of insulin secretion
NOC3L	177.429	270.645	84.2138	0.31116	-1.68427	0.0211662	1	Down	1.30861	0.424975	100158153	Nucleolar complex protein 3 homolog	NOC3L,Synonyms=AD24, C10orf117, FAD24	GO:0003682,GO:0005634,GO:0005730,GO:0005739,GO:0016607,GO:0045444	chromatin binding|nucleus|nucleolus|mitochondrion|nuclear speck|fat cell differentiation
NOL8	571.061	779.017	363.104	0.466104	-1.10127	0.0437267	1	Down	5.59596	2.38884	100623374	Nucleolar protein 8	NOL8 {ECO:0000312|HGNC:HGNC:23387},Synonyms=C9orf34, NOP132	GO:0003676,GO:0003723,GO:0005730,GO:0006364,GO:1902570	nucleic acid binding|RNA binding|nucleolus|rRNA processing|protein localization to nucleolus
NOP58	814.289	1103.61	524.969	0.475684	-1.07192	0.0382077	1	Down	6.71408	3.23569	100156132	Nucleolar protein 58	NOP58,Synonyms=NOL5, NOP5,HSPC120	GO:0001094,GO:0001650,GO:0005634,GO:0005730,GO:0005732,GO:0005829,GO:0015030,GO:0030515,GO:0031428,GO:0032040,GO:0048254,GO:0051117,GO:0070761	TFIID-class transcription factor binding|fibrillar center|nucleus|nucleolus|small nucleolar ribonucleoprotein complex|cytosol|Cajal body|snoRNA binding|box C/D snoRNP complex|small-subunit processome|snoRNA localization|ATPase binding|pre-snoRNP complex	path:ssc03008	Ribosome biogenesis in eukaryotes
NPAS1	118.932	53.0317	184.833	3.48533	1.80129	0.0268532	1	Up	1.468	3.91184	100517221	Neuronal PAS domain-containing protein 1	NPAS1,Synonyms=BHLHE11, MOP5, PASD5	GO:0000122,GO:0000981,GO:0001964,GO:0005634,GO:0006355,GO:0006357,GO:0042711,GO:0045892,GO:0045944,GO:0046982,GO:0046983	negative regulation of transcription by RNA polymerase II|RNA polymerase II transcription factor activity, sequence-specific DNA binding|startle response|nucleus|regulation of transcription, DNA-templated|regulation of transcription by RNA polymerase II|maternal behavior|negative regulation of transcription, DNA-templated|positive regulation of transcription by RNA polymerase II|protein heterodim…
NRARP	28.7224	8.22906	49.2158	5.98074	2.58032	0.0411718	1	Up	0.253884	1.22617	100620133	Notch-regulated ankyrin repeat-containing protein	Nrarp	GO:0000122,GO:0001569,GO:0001938,GO:0002040,GO:0002043,GO:0007219,GO:0022407,GO:0032525,GO:0045581,GO:0045746,GO:0090263,GO:1902367	negative regulation of transcription by RNA polymerase II|branching involved in blood vessel morphogenesis|positive regulation of endothelial cell proliferation|sprouting angiogenesis|blood vessel endothelial cell proliferation involved in sprouting angiogenesis|Notch signaling pathway|regulation of cell-cell adhesion|somite rostral/caudal axis specification|negative regulation of T cell differen…
NRIP1	279.344	396.823	161.865	0.407903	-1.2937	0.0437009	1	Down	0.495121	0.197628	106505834	Nuclear receptor-interacting protein 1	NRIP1	GO:0000118,GO:0000122,GO:0000790,GO:0000978,GO:0001543,GO:0003712,GO:0003713,GO:0003714,GO:0005102,GO:0005634,GO:0005730,GO:0006357,GO:0007623,GO:0016607,GO:0019915,GO:0030331,GO:0030728,GO:0032922,GO:0035257,GO:0035259,GO:0042826,GO:0042974,GO:0045944,GO:0046965,GO:0071392	histone deacetylase complex|negative regulation of transcription by RNA polymerase II|nuclear chromatin|RNA polymerase II proximal promoter sequence-specific DNA binding|ovarian follicle rupture|transcription coregulator activity|transcription coactivator activity|transcription corepressor activity|signaling receptor binding|nucleus|nucleolus|regulation of transcription by RNA polymerase II|circa…
NTS	37.6601	11.8864	63.4338	5.33666	2.41594	0.0360877	1	Up	0.52579	2.75529	100739079	Tail peptide	NTS	GO:0005184,GO:0005576,GO:0010469,GO:0043679	neuropeptide hormone activity|extracellular region|regulation of signaling receptor activity|axon terminus	path:ssc04080	Neuroactive ligand-receptor interaction
NUAK2	79.7037	29.2589	130.149	4.44817	2.15321	0.0189835	0.978558	Up	0.377126	1.65848	100625699	NUAK family SNF1-like kinase 2	NUAK2 {ECO:0000250|UniProtKB:Q9H093}	GO:0000287,GO:0004672,GO:0004674,GO:0005524,GO:0006468,GO:0030036,GO:0042149,GO:0043066	magnesium ion binding|protein kinase activity|protein serine/threonine kinase activity|ATP binding|protein phosphorylation|actin cytoskeleton organization|cellular response to glucose starvation|negative regulation of apoptotic process
NUPR1	457.305	260.587	654.024	2.50981	1.32758	0.0203084	1	Up	11.3183	24.7116	110260086	Nuclear protein 1 {ECO:0000305}	Nupr1 {ECO:0000312|MGI:MGI:1891834}	GO:0002526,GO:0003677,GO:0003682,GO:0005634,GO:0005829,GO:0006473,GO:0008283,GO:0008584,GO:0009636,GO:0031401,GO:0032993,GO:0035914,GO:0042771,GO:0043065,GO:0045786,GO:0048147,GO:0065003,GO:2000194	acute inflammatory response|DNA binding|chromatin binding|nucleus|cytosol|protein acetylation|cell proliferation|male gonad development|response to toxic substance|positive regulation of protein modification process|protein-DNA complex|skeletal muscle cell differentiation|intrinsic apoptotic signaling pathway in response to DNA damage by p53 class mediator|positive regulation of apoptotic process…	path:ssc05202	Transcriptional misregulation in cancer
NXN	240.796	115.207	366.385	3.18023	1.66913	0.0129606	0.805597	Up	2.6116	6.48822	100523510	Nucleoredoxin	NXN	GO:0004791,GO:0005634,GO:0030178,GO:0031397,GO:0045454,GO:0072358,GO:0098869	thioredoxin-disulfide reductase activity|nucleus|negative regulation of Wnt signaling pathway|negative regulation of protein ubiquitination|cell redox homeostasis|cardiovascular system development|cellular oxidant detoxification
OAS2	4385.94	2433.97	6337.91	2.60394	1.38069	0.00440536	0.514123	Up	24.0248	54.9823	595128	2'-5'-oligoadenylate synthase 2	OAS2	GO:0001730,GO:0003723,GO:0003725,GO:0005524,GO:0005634,GO:0005654,GO:0005829,GO:0006401,GO:0006955,GO:0009617,GO:0016740,GO:0016779,GO:0043231,GO:0048471,GO:0051607,GO:0060337,GO:0060700,GO:1903487	2'-5'-oligoadenylate synthetase activity|RNA binding|double-stranded RNA binding|ATP binding|nucleus|nucleoplasm|cytosol|RNA catabolic process|immune response|response to bacterium|transferase activity|nucleotidyltransferase activity|intracellular membrane-bounded organelle|perinuclear region of cytoplasm|defense response to virus|type I interferon signaling pathway|regulation of ribonuclease act…	path:ssc04621,path:ssc05160,path:ssc05162,path:ssc05164,path:ssc05168,path:ssc05169	NOD-like receptor signaling pathway|Hepatitis C|Measles|Influenza A|Herpes simplex infection|Epstein-Barr virus infection
OASL	19.8745	3.65736	36.0916	9.86822	3.30279	0.026934	1	Up	0	1.00338	595119	2'-5'-oligoadenylate synthase-like protein 1	Oasl	GO:0003723,GO:0003725,GO:0005524,GO:0005634,GO:0005654,GO:0005829,GO:0006955,GO:0016740,GO:0045071,GO:0051607,GO:0060700	RNA binding|double-stranded RNA binding|ATP binding|nucleus|nucleoplasm|cytosol|immune response|transferase activity|negative regulation of viral genome replication|defense response to virus|regulation of ribonuclease activity	path:ssc05165	Human papillomavirus infection
OSBPL10	17.1403	3.65736	30.6232	8.37303	3.06575	0.0467796	1	Up	0.0404013	0.261524	110255179	Oxysterol-binding protein-related protein 10	OSBPL10,Synonyms=ORP10, OSBP9	GO:0001786,GO:0005794,GO:0005829,GO:0006869,GO:0008289,GO:0015248,GO:0015485,GO:0015918,GO:0016020,GO:0032934,GO:0043231	phosphatidylserine binding|Golgi apparatus|cytosol|lipid transport|lipid binding|sterol transporter activity|cholesterol binding|sterol transport|membrane|sterol binding|intracellular membrane-bounded organelle
P2RX5	94.3067	42.0596	146.554	3.48443	1.80092	0.0373918	1	Up	0.442877	1.24431	100519563	P2X purinoceptor 5	P2RX5,Synonyms=P2X5			path:ssc04020,path:ssc04080	Calcium signaling pathway|Neuroactive ligand-receptor interaction
P2RY10	162.275	85.0336	239.517	2.81673	1.49402	0.044027	1	Up	2.53589	6.26159	100157702	Putative P2Y purinoceptor 10	P2RY10	GO:0004930,GO:0005887,GO:0007186,GO:0016020,GO:0016021,GO:0035025,GO:0035589,GO:0045028,GO:0051482	G-protein coupled receptor activity|integral component of plasma membrane|G-protein coupled receptor signaling pathway|membrane|integral component of membrane|positive regulation of Rho protein signal transduction|G-protein coupled purinergic nucleotide receptor signaling pathway|G-protein coupled purinergic nucleotide receptor activity|positive regulation of cytosolic calcium ion concentration i…	path:ssc04080	Neuroactive ligand-receptor interaction
PALLD	579.313	298.989	859.637	2.87514	1.52363	0.00557861	0.563287	Up	2.17326	4.79411	100627292	Palladin	Palld,Synonyms=Kiaa0992	GO:0003334,GO:0003382,GO:0005634,GO:0005829,GO:0005884,GO:0005886,GO:0015629,GO:0030036	keratinocyte development|epithelial cell morphogenesis|nucleus|cytosol|actin filament|plasma membrane|actin cytoskeleton|actin cytoskeleton organization
PAPLN	7.10895	0	14.2179	Inf	Inf	0.0310918	1	Up	0	0.111147	100523451	Papilin	PAPLN,UNQ2420/PRO4977	GO:0004867,GO:0006508,GO:0008233,GO:0010951	serine-type endopeptidase inhibitor activity|proteolysis|peptidase activity|negative regulation of endopeptidase activity
PARP12	6699.48	4041.38	9357.57	2.31544	1.21129	0.0137505	0.828893	Up	54.3719	104.575	100515805	Poly [ADP-ribose] polymerase 12	PARP12,Synonyms=ZC3HDC1	GO:0003950,GO:0046872	NAD+ ADP-ribosyltransferase activity|metal ion binding
PARVA	428.414	203.898	652.93	3.20224	1.67908	0.0041445	0.495574	Up	2.25619	6.76927	100518536	Alpha-parvin	PARVA,Synonyms=MXRA2	GO:0002040,GO:0003148,GO:0003779,GO:0005634,GO:0005737,GO:0005925,GO:0007155,GO:0007163,GO:0015629,GO:0030027,GO:0030031,GO:0031532,GO:0034113,GO:0034446,GO:0060271,GO:0070252,GO:0071670	sprouting angiogenesis|outflow tract septum morphogenesis|actin binding|nucleus|cytoplasm|focal adhesion|cell adhesion|establishment or maintenance of cell polarity|actin cytoskeleton|lamellipodium|cell projection assembly|actin cytoskeleton reorganization|heterotypic cell-cell adhesion|substrate adhesion-dependent cell spreading|cilium assembly|actin-mediated cell contraction|smooth muscle cell …	path:ssc04510	Focal adhesion
PDE1B	205.511	106.978	304.045	2.84213	1.50697	0.030561	1	Up	0.804514	2.20056	100521662	Calcium/calmodulin-dependent 3',5'-cyclic nucleotide phosphodiesterase 1B	PDE1B,Synonyms=PDE1B1	GO:0001505,GO:0001975,GO:0004114,GO:0004115,GO:0007165,GO:0007626,GO:0008081,GO:0008542,GO:0016787,GO:0030224,GO:0036006,GO:0042053,GO:0042428,GO:0046872,GO:0047555,GO:0097011	regulation of neurotransmitter levels|response to amphetamine|3',5'-cyclic-nucleotide phosphodiesterase activity|3',5'-cyclic-AMP phosphodiesterase activity|signal transduction|locomotory behavior|phosphoric diester hydrolase activity|visual learning|hydrolase activity|monocyte differentiation|cellular response to macrophage colony-stimulating factor stimulus|regulation of dopamine metabolic proc…	path:ssc00230,path:ssc04020,path:ssc04740,path:ssc04742,path:ssc04924,path:ssc05032	Purine metabolism|Calcium signaling pathway|Olfactory transduction|Taste transduction|Renin secretion|Morphine addiction
PDE2A	23.5142	0	47.0285	Inf	Inf	0.000288244	0.12014	Up	0	0.277632	100737701	cGMP-dependent 3',5'-cyclic phosphodiesterase	PDE2A	GO:0000122,GO:0004114,GO:0004115,GO:0004118,GO:0005634,GO:0005737,GO:0005741,GO:0005743,GO:0005783,GO:0005794,GO:0005829,GO:0005886,GO:0007165,GO:0007193,GO:0008081,GO:0008144,GO:0016787,GO:0019933,GO:0019934,GO:0030552,GO:0030553,GO:0030911,GO:0033159,GO:0035690,GO:0036006,GO:0042734,GO:0042803,GO:0043116,GO:0043117,GO:0043951,GO:0046069,GO:0046872,GO:0047555,GO:0048471,GO:0050729,GO:0061028,GO:…	negative regulation of transcription by RNA polymerase II|3',5'-cyclic-nucleotide phosphodiesterase activity|3',5'-cyclic-AMP phosphodiesterase activity|cGMP-stimulated cyclic-nucleotide phosphodiesterase activity|nucleus|cytoplasm|mitochondrial outer membrane|mitochondrial inner membrane|endoplasmic reticulum|Golgi apparatus|cytosol|plasma membrane|signal transduction|adenylate cyclase-inhibitin…	path:ssc00230,path:ssc04022,path:ssc04740,path:ssc04925,path:ssc05032	Purine metabolism|cGMP-PKG signaling pathway|Olfactory transduction|Aldosterone synthesis and secretion|Morphine addiction
PDGFRL	43.2182	10.9721	75.4643	6.87785	2.78196	0.0136677	0.82732	Up	0.271275	1.93211	100736738	Platelet-derived growth factor receptor-like protein	PDGFRL
PDK4	235.168	356.593	113.743	0.318973	-1.6485	0.0149163	0.85333	Down	4.59703	1.43192	100286778	[Pyruvate dehydrogenase (acetyl-transferring)] kinase isozyme 4, mitochondrial	PDK4,Synonyms=PDHK4	GO:0004672,GO:0005524,GO:0006468,GO:0006885,GO:0008286,GO:0009267,GO:0010510,GO:0010565,GO:0010906,GO:0016301,GO:0016310,GO:0042304,GO:0042593,GO:0042594,GO:0045124,GO:0046320,GO:0071398,GO:0072593,GO:2000811	protein kinase activity|ATP binding|protein phosphorylation|regulation of pH|insulin receptor signaling pathway|cellular response to starvation|regulation of acetyl-CoA biosynthetic process from pyruvate|regulation of cellular ketone metabolic process|regulation of glucose metabolic process|kinase activity|phosphorylation|regulation of fatty acid biosynthetic process|glucose homeostasis|response …
PDZD8	602.211	823.82	380.603	0.461997	-1.11404	0.0395467	1	Down	5.06326	2.25399	100153734	PDZ domain-containing protein 8	PDZD8,Synonyms=PDZK8
PERP	14.4957	2.74302	26.2484	9.56918	3.2584	0.0493848	1	Up	0.170036	1.22731	100513507	p53 apoptosis effector related to PMP-22	PERP,Synonyms=KCP1, KRTCAP1, PIGPC1, THW	GO:0002934,GO:0005739,GO:0005794,GO:0005887,GO:0007219,GO:0016020,GO:0016021,GO:0034113,GO:0045862,GO:0072332,GO:0097186,GO:0097202	desmosome organization|mitochondrion|Golgi apparatus|integral component of plasma membrane|Notch signaling pathway|membrane|integral component of membrane|heterotypic cell-cell adhesion|positive regulation of proteolysis|intrinsic apoptotic signaling pathway by p53 class mediator|amelogenesis|activation of cysteine-type endopeptidase activity	path:ssc04115	p53 signaling pathway
PGAM2	40.7618	13.7151	67.8085	4.94408	2.3057	0.0394526	1	Up	0.223146	0.963724	100188980	Phosphoglycerate mutase 2	PGAM2	GO:0003824,GO:0004082,GO:0004619,GO:0006096,GO:0006941,GO:0007219,GO:0016853,GO:0016868	catalytic activity|bisphosphoglycerate mutase activity|phosphoglycerate mutase activity|glycolytic process|striated muscle contraction|Notch signaling pathway|isomerase activity|intramolecular transferase activity, phosphotransferases	path:ssc00010,path:ssc00260,path:ssc04922,path:ssc05230	Glycolysis / Gluconeogenesis|Glycine, serine and threonine metabolism|Glucagon signaling pathway|Central carbon metabolism in cancer
PHLDA2	110.075	42.974	177.177	4.12289	2.04366	0.0147239	0.848982	Up	4.62785	14.6119	100379631	Pleckstrin homology-like domain family A member 2	PHLDA2,Synonyms=IPL
PIK3C2A	607.23	884.167	330.293	0.373564	-1.42057	0.00907505	0.723425	Down	4.86497	1.76916	100514626	Phosphatidylinositol 4-phosphate 3-kinase C2 domain-containing subunit alpha	PIK3C2A	GO:0005634,GO:0005737,GO:0005886,GO:0005942,GO:0006897,GO:0014065,GO:0016020,GO:0016301,GO:0016303,GO:0016310,GO:0016477,GO:0016740,GO:0031982,GO:0035004,GO:0035005,GO:0035091,GO:0036092,GO:0046854,GO:0048015,GO:0090050	nucleus|cytoplasm|plasma membrane|phosphatidylinositol 3-kinase complex|endocytosis|phosphatidylinositol 3-kinase signaling|membrane|kinase activity|1-phosphatidylinositol-3-kinase activity|phosphorylation|cell migration|transferase activity|vesicle|phosphatidylinositol 3-kinase activity|1-phosphatidylinositol-4-phosphate 3-kinase activity|phosphatidylinositol binding|phosphatidylinositol-3-phosp…	path:ssc00562,path:ssc04070	Inositol phosphate metabolism|Phosphatidylinositol signaling system
PIK3C2B	68.3906	21.9442	114.837	5.23315	2.38768	0.0136176	0.82732	Up	0.0990362	0.502846	100512551	Phosphatidylinositol 4-phosphate 3-kinase C2 domain-containing subunit beta	PIK3C2B	GO:0001727,GO:0005622,GO:0005654,GO:0005737,GO:0005829,GO:0005886,GO:0005942,GO:0009267,GO:0014065,GO:0016020,GO:0016236,GO:0016301,GO:0016303,GO:0016310,GO:0016477,GO:0016740,GO:0030139,GO:0035005,GO:0035091,GO:0036092,GO:0043491,GO:0046854,GO:0048015,GO:1905037	lipid kinase activity|intracellular|nucleoplasm|cytoplasm|cytosol|plasma membrane|phosphatidylinositol 3-kinase complex|cellular response to starvation|phosphatidylinositol 3-kinase signaling|membrane|macroautophagy|kinase activity|1-phosphatidylinositol-3-kinase activity|phosphorylation|cell migration|transferase activity|endocytic vesicle|1-phosphatidylinositol-4-phosphate 3-kinase activity|pho…	path:ssc00562,path:ssc04070	Inositol phosphate metabolism|Phosphatidylinositol signaling system
PIK3CB	725.309	973.772	476.847	0.48969	-1.03006	0.0497098	1	Down	8.31225	3.75599	100622559	Phosphatidylinositol 4,5-bisphosphate 3-kinase catalytic subunit beta isoform	PIK3CB,Synonyms=PIK3C1	GO:0000166,GO:0001935,GO:0001952,GO:0005524,GO:0005622,GO:0005634,GO:0005730,GO:0005737,GO:0005886,GO:0005942,GO:0006468,GO:0006874,GO:0007156,GO:0009611,GO:0010628,GO:0014065,GO:0016020,GO:0016301,GO:0016303,GO:0016310,GO:0016477,GO:0016740,GO:0030168,GO:0030496,GO:0033031,GO:0035004,GO:0035005,GO:0036092,GO:0040016,GO:0043560,GO:0046854,GO:0046934,GO:0048015,GO:0060055	nucleotide binding|endothelial cell proliferation|regulation of cell-matrix adhesion|ATP binding|intracellular|nucleus|nucleolus|cytoplasm|plasma membrane|phosphatidylinositol 3-kinase complex|protein phosphorylation|cellular calcium ion homeostasis|homophilic cell adhesion via plasma membrane adhesion molecules|response to wounding|positive regulation of gene expression|phosphatidylinositol 3-ki…	path:ssc00562,path:ssc01521,path:ssc01522,path:ssc01524,path:ssc04012,path:ssc04014,path:ssc04015,path:ssc04024,path:ssc04062,path:ssc04066,path:ssc04068,path:ssc04070,path:ssc04071,path:ssc04072,path:ssc04140,path:ssc04150,path:ssc04151,path:ssc04152,path:ssc04210,path:ssc04211,path:ssc04213,path:ssc04218,path:ssc04360,path:ssc04370,path:ssc04380,path:ssc04510,path:ssc04550,path:ssc04611,path:ss…	Inositol phosphate metabolism|EGFR tyrosine kinase inhibitor resistance|Endocrine resistance|Platinum drug resistance|ErbB signaling pathway|Ras signaling pathway|Rap1 signaling pathway|cAMP signaling pathway|Chemokine signaling pathway|HIF-1 signaling pathway|FoxO signaling pathway|Phosphatidylinositol signaling system|Sphingolipid signaling pathway|Phospholipase D signaling pathway|Autophagy - …
PIK3R1	2071.98	2832.62	1311.33	0.462938	-1.11111	0.02095	1	Down	7.31683	3.17538	100623707	Phosphatidylinositol 3-kinase regulatory subunit alpha	PIK3R1	GO:0001678,GO:0001784,GO:0001953,GO:0005158,GO:0005159,GO:0005168,GO:0005634,GO:0005737,GO:0005801,GO:0005829,GO:0005911,GO:0005942,GO:0006468,GO:0006606,GO:0007162,GO:0007165,GO:0008134,GO:0008286,GO:0008625,GO:0008630,GO:0014065,GO:0016020,GO:0019903,GO:0030183,GO:0030335,GO:0032760,GO:0032869,GO:0032991,GO:0033120,GO:0034644,GO:0034976,GO:0035014,GO:0036312,GO:0042307,GO:0043066,GO:0043125,GO:…	cellular glucose homeostasis|phosphotyrosine residue binding|negative regulation of cell-matrix adhesion|insulin receptor binding|insulin-like growth factor receptor binding|neurotrophin TRKA receptor binding|nucleus|cytoplasm|cis-Golgi network|cytosol|cell-cell junction|phosphatidylinositol 3-kinase complex|protein phosphorylation|protein import into nucleus|negative regulation of cell adhesion|…	path:ssc01521,path:ssc01522,path:ssc01524,path:ssc04012,path:ssc04014,path:ssc04015,path:ssc04024,path:ssc04062,path:ssc04066,path:ssc04068,path:ssc04070,path:ssc04071,path:ssc04072,path:ssc04140,path:ssc04150,path:ssc04151,path:ssc04152,path:ssc04210,path:ssc04211,path:ssc04213,path:ssc04218,path:ssc04360,path:ssc04370,path:ssc04380,path:ssc04510,path:ssc04550,path:ssc04611,path:ssc04620,path:ss…	EGFR tyrosine kinase inhibitor resistance|Endocrine resistance|Platinum drug resistance|ErbB signaling pathway|Ras signaling pathway|Rap1 signaling pathway|cAMP signaling pathway|Chemokine signaling pathway|HIF-1 signaling pathway|FoxO signaling pathway|Phosphatidylinositol signaling system|Sphingolipid signaling pathway|Phospholipase D signaling pathway|Autophagy - animal|mTOR signaling pathway|…
PITPNM2	247.572	135.322	359.822	2.659	1.41089	0.0330729	1	Up	0.411566	0.925422	100152515	Membrane-associated phosphatidylinositol transfer protein 2	PITPNM2,Synonyms=KIAA1457, NIR3	GO:0005509,GO:0005548,GO:0005622,GO:0005737,GO:0008525,GO:0008526,GO:0015914,GO:0030971,GO:0031210,GO:0035091,GO:0046872,GO:0048015	calcium ion binding|phospholipid transporter activity|intracellular|cytoplasm|phosphatidylcholine transporter activity|phosphatidylinositol transporter activity|phospholipid transport|receptor tyrosine kinase binding|phosphatidylcholine binding|phosphatidylinositol binding|metal ion binding|phosphatidylinositol-mediated signaling
PJA2	1905.83	2552.84	1258.83	0.493111	-1.02002	0.0342431	1	Down	20.3844	9.53935	100514278	E3 ubiquitin-protein ligase Praja-2	PJA2,Synonyms=KIAA0438, RNF131	GO:0004842,GO:0005622,GO:0005737,GO:0005886,GO:0006954,GO:0010738,GO:0016567,GO:0034137,GO:0034236,GO:0034237,GO:0035329,GO:0043030,GO:0045087,GO:0045111,GO:0046330,GO:0061630,GO:1900745	ubiquitin-protein transferase activity|intracellular|cytoplasm|plasma membrane|inflammatory response|regulation of protein kinase A signaling|protein ubiquitination|positive regulation of toll-like receptor 2 signaling pathway|protein kinase A catalytic subunit binding|protein kinase A regulatory subunit binding|hippo signaling|regulation of macrophage activation|innate immune response|intermedia…
PLA2G4A	479.05	691.241	266.859	0.386058	-1.37311	0.0156603	0.888919	Down	3.5731	1.39685	100520687	Lysophospholipase	PLA2G4A,Synonyms=CPLA2, PLA2G4	GO:0004620,GO:0004623,GO:0005509,GO:0005544,GO:0005634,GO:0005737,GO:0005783,GO:0005794,GO:0005811,GO:0005829,GO:0006629,GO:0009395,GO:0016042,GO:0016787,GO:0042127,GO:0046456,GO:0046475,GO:0046872,GO:0047498,GO:0050482,GO:0071236,GO:0102567,GO:0102568	phospholipase activity|phospholipase A2 activity|calcium ion binding|calcium-dependent phospholipid binding|nucleus|cytoplasm|endoplasmic reticulum|Golgi apparatus|lipid droplet|cytosol|lipid metabolic process|phospholipid catabolic process|lipid catabolic process|hydrolase activity|regulation of cell proliferation|icosanoid biosynthetic process|glycerophospholipid catabolic process|metal ion bin…	path:ssc00564,path:ssc00565,path:ssc00590,path:ssc00591,path:ssc00592,path:ssc04010,path:ssc04014,path:ssc04072,path:ssc04217,path:ssc04270,path:ssc04370,path:ssc04611,path:ssc04664,path:ssc04724,path:ssc04726,path:ssc04730,path:ssc04750,path:ssc04912,path:ssc04913,path:ssc04921,path:ssc05231	Glycerophospholipid metabolism|Ether lipid metabolism|Arachidonic acid metabolism|Linoleic acid metabolism|alpha-Linolenic acid metabolism|MAPK signaling pathway|Ras signaling pathway|Phospholipase D signaling pathway|Necroptosis|Vascular smooth muscle contraction|VEGF signaling pathway|Platelet activation|Fc epsilon RI signaling pathway|Glutamatergic synapse|Serotonergic synapse|Long-term depres…
PLAC8	108.122	18.2868	197.957	10.8251	3.43631	0.000143841	0.069945	Up	1.18052	12.8303	100525175	Placenta-specific gene 8 protein	PLAC8,BM-004	GO:0003682,GO:0008284,GO:0009409,GO:0040015,GO:0042742,GO:0043066,GO:0045944,GO:0050873,GO:0120162	chromatin binding|positive regulation of cell proliferation|response to cold|negative regulation of multicellular organism growth|defense response to bacterium|negative regulation of apoptotic process|positive regulation of transcription by RNA polymerase II|brown fat cell differentiation|positive regulation of cold-induced thermogenesis
PLAU	503.217	757.073	249.36	0.329374	-1.6022	0.00466941	0.523528	Down	13.7636	3.96862	396985	Urokinase-type plasminogen activator chain B	PLAU	GO:0001666,GO:0004252,GO:0005576,GO:0005615,GO:0006508,GO:0008233,GO:0008236,GO:0009986,GO:0010469,GO:0014909,GO:0014910,GO:0016787,GO:0030335,GO:0031639,GO:0033628,GO:0042127,GO:0042730,GO:2000097	response to hypoxia|serine-type endopeptidase activity|extracellular region|extracellular space|proteolysis|peptidase activity|serine-type peptidase activity|cell surface|regulation of signaling receptor activity|smooth muscle cell migration|regulation of smooth muscle cell migration|hydrolase activity|positive regulation of cell migration|plasminogen activation|regulation of cell adhesion mediat…	path:ssc04064,path:ssc04610,path:ssc05202,path:ssc05205,path:ssc05206,path:ssc05215	NF-kappa B signaling pathway|Complement and coagulation cascades|Transcriptional misregulation in cancer|Proteoglycans in cancer|MicroRNAs in cancer|Prostate cancer
PLCG1	340.221	166.41	514.032	3.08895	1.62712	0.0082331	0.678556	Up	0.543557	1.43191	100152497	1-phosphatidylinositol 4,5-bisphosphate phosphodiesterase gamma-1	PLCG1	GO:0001701,GO:0001726,GO:0004435,GO:0005168,GO:0005509,GO:0005515,GO:0005622,GO:0005737,GO:0005829,GO:0005886,GO:0005911,GO:0006629,GO:0007165,GO:0007173,GO:0008081,GO:0008180,GO:0009395,GO:0010634,GO:0016042,GO:0016477,GO:0016787,GO:0019722,GO:0019901,GO:0030027,GO:0030971,GO:0035254,GO:0035556,GO:0042995,GO:0043536,GO:0045766,GO:0050852,GO:0051281,GO:0071364,GO:1905564,GO:2000353	in utero embryonic development|ruffle|phosphatidylinositol phospholipase C activity|neurotrophin TRKA receptor binding|calcium ion binding|protein binding|intracellular|cytoplasm|cytosol|plasma membrane|cell-cell junction|lipid metabolic process|signal transduction|epidermal growth factor receptor signaling pathway|phosphoric diester hydrolase activity|COP9 signalosome|phospholipid catabolic proc…	path:ssc00562,path:ssc01521,path:ssc04012,path:ssc04014,path:ssc04015,path:ssc04020,path:ssc04064,path:ssc04066,path:ssc04070,path:ssc04072,path:ssc04360,path:ssc04370,path:ssc04650,path:ssc04658,path:ssc04659,path:ssc04660,path:ssc04664,path:ssc04666,path:ssc04670,path:ssc04722,path:ssc04750,path:ssc04919,path:ssc04933,path:ssc05167,path:ssc05170,path:ssc05200,path:ssc05205,path:ssc05206,path:ss…	Inositol phosphate metabolism|EGFR tyrosine kinase inhibitor resistance|ErbB signaling pathway|Ras signaling pathway|Rap1 signaling pathway|Calcium signaling pathway|NF-kappa B signaling pathway|HIF-1 signaling pathway|Phosphatidylinositol signaling system|Phospholipase D signaling pathway|Axon guidance|VEGF signaling pathway|Natural killer cell mediated cytotoxicity|Th1 and Th2 cell differentiat…
PLCL1	997.313	1339.51	655.118	0.489073	-1.03188	0.040901	1	Down	2.59392	1.25836	100521161	Inactive phospholipase C-like protein 1	PLCL1	GO:0004435,GO:0005622,GO:0005886,GO:0006629,GO:0007165,GO:0007214,GO:0008081,GO:0016042,GO:0016787,GO:0032228,GO:0033135,GO:0035556,GO:0050811,GO:0070679,GO:0120163,GO:1900122	phosphatidylinositol phospholipase C activity|intracellular|plasma membrane|lipid metabolic process|signal transduction|gamma-aminobutyric acid signaling pathway|phosphoric diester hydrolase activity|lipid catabolic process|hydrolase activity|regulation of synaptic transmission, GABAergic|regulation of peptidyl-serine phosphorylation|intracellular signal transduction|GABA receptor binding|inosito…	path:ssc04727	GABAergic synapse
PLEK2	93.0161	32.9162	153.116	4.65169	2.21775	0.0119781	0.78728	Up	0.517466	1.77751	100154251	Pleckstrin-2	PLEK2	GO:0005622,GO:0005886,GO:0016020,GO:0030036,GO:0031346,GO:0031532,GO:0035556,GO:0043325,GO:0080025	intracellular|plasma membrane|membrane|actin cytoskeleton organization|positive regulation of cell projection organization|actin cytoskeleton reorganization|intracellular signal transduction|phosphatidylinositol-3,4-bisphosphate binding|phosphatidylinositol-3,5-bisphosphate binding
PLEKHA4	624.043	400.481	847.606	2.11647	1.08166	0.044027	1	Up	4.76729	8.26005	100522871	Pleckstrin homology domain-containing family A member 4	PLEKHA4,Synonyms=PEPP1	GO:0032266	phosphatidylinositol-3-phosphate binding
PLEKHA7	19.0498	0.91434	37.1853	40.669	5.34586	0.00357713	0.46452	Up	0.00271877	0.0886905	100514820	Pleckstrin homology domain-containing family A member 7	PLEKHA7	GO:0005634,GO:0005813,GO:0005829,GO:0005911,GO:0005915,GO:0030054,GO:0044331,GO:0045218,GO:0070097,GO:0090136	nucleus|centrosome|cytosol|cell-cell junction|zonula adherens|cell junction|cell-cell adhesion mediated by cadherin|zonula adherens maintenance|delta-catenin binding|epithelial cell-cell adhesion
PLEKHM2	9612.26	6329.97	12894.6	2.03706	1.02649	0.040327	1	Up	70.813	120.975	100522681	Pleckstrin homology domain-containing family M member 2	PLEKHM2,Synonyms=KIAA0842, SKIP	GO:0007030,GO:0010008,GO:0019894,GO:0032418,GO:0032880,GO:1903527	Golgi organization|endosome membrane|kinesin binding|lysosome localization|regulation of protein localization|positive regulation of membrane tubulation	path:ssc05132	Salmonella infection
PLEKHN1	299.612	134.408	464.816	3.45825	1.79004	0.00503421	0.532167	Up	2.22788	6.45869	100739230	Pleckstrin homology domain-containing family N member 1	PLEKHN1	GO:0001666,GO:0001786,GO:0005739,GO:0005856,GO:0031966,GO:0043065,GO:0061158,GO:0070300,GO:1901612,GO:1901981	response to hypoxia|phosphatidylserine binding|mitochondrion|cytoskeleton|mitochondrial membrane|positive regulation of apoptotic process|3'-UTR-mediated mRNA destabilization|phosphatidic acid binding|cardiolipin binding|phosphatidylinositol phosphate binding
PLK1	32.371	10.0577	54.6843	5.43703	2.44282	0.0432833	1	Up	0.0920323	0.511621	396953	Serine/threonine-protein kinase PLK1	PLK1,Synonyms=PLK	GO:0000070,GO:0000086,GO:0000122,GO:0000166,GO:0000278,GO:0000281,GO:0000287,GO:0000776,GO:0000780,GO:0000785,GO:0000795,GO:0000922,GO:0000942,GO:0001578,GO:0004672,GO:0004674,GO:0005524,GO:0005634,GO:0005813,GO:0005814,GO:0005819,GO:0005876,GO:0006468,GO:0007094,GO:0007098,GO:0007346,GO:0008017,GO:0010800,GO:0010997,GO:0015630,GO:0016301,GO:0016310,GO:0016321,GO:0016567,GO:0016740,GO:0018105,GO:…	mitotic sister chromatid segregation|G2/M transition of mitotic cell cycle|negative regulation of transcription by RNA polymerase II|nucleotide binding|mitotic cell cycle|mitotic cytokinesis|magnesium ion binding|kinetochore|condensed nuclear chromosome, centromeric region|chromatin|synaptonemal complex|spindle pole|condensed nuclear chromosome outer kinetochore|microtubule bundle formation|prote…	path:ssc04068,path:ssc04110,path:ssc04114,path:ssc04914	FoxO signaling pathway|Cell cycle|Oocyte meiosis|Progesterone-mediated oocyte maturation
PLSCR3	627.272	367.565	886.979	2.41312	1.2709	0.018349	0.959409	Up	6.95545	13.4011	102163020	Phospholipid scramblase 3	PLSCR3	GO:0005739,GO:0005886,GO:0017121,GO:0017128,GO:0042593,GO:0042632,GO:0048306,GO:0071222	mitochondrion|plasma membrane|phospholipid scrambling|phospholipid scramblase activity|glucose homeostasis|cholesterol homeostasis|calcium-dependent protein binding|cellular response to lipopolysaccharide
PLVAP	313.82	184.697	442.943	2.39822	1.26196	0.0423569	1	Up	3.21843	6.58667	110259322	Plasmalemma vesicle-associated protein	PLVAP,Synonyms=FELS, PV1	GO:0000165,GO:0002693,GO:0005622,GO:0005901,GO:0009986,GO:0016020,GO:0016021,GO:0033209	MAPK cascade|positive regulation of cellular extravasation|intracellular|caveola|cell surface|membrane|integral component of membrane|tumor necrosis factor-mediated signaling pathway
PLXNA4	58.7988	8.22906	109.369	13.2905	3.73233	0.000654035	0.212023	Up	0.0233775	0.26618	100620243	Plexin-A4	PLXNA4,Synonyms=KIAA1550, PLXNA4A, PLXNA4B,UNQ2820/PRO34003	GO:0002116,GO:0005887,GO:0007162,GO:0007165,GO:0007399,GO:0007411,GO:0008045,GO:0008360,GO:0016020,GO:0016021,GO:0017154,GO:0021602,GO:0021610,GO:0021612,GO:0021615,GO:0021636,GO:0021637,GO:0021644,GO:0021784,GO:0021785,GO:0021793,GO:0021960,GO:0030334,GO:0043087,GO:0048485,GO:0048812,GO:0048841,GO:0050772,GO:0050923,GO:0071526,GO:1902287	semaphorin receptor complex|integral component of plasma membrane|negative regulation of cell adhesion|signal transduction|nervous system development|axon guidance|motor neuron axon guidance|regulation of cell shape|membrane|integral component of membrane|semaphorin receptor activity|cranial nerve morphogenesis|facial nerve morphogenesis|facial nerve structural organization|glossopharyngeal nerve…	path:ssc04360	Axon guidance
POU2AF1	162.258	74.0615	250.454	3.3817	1.75775	0.0187555	0.970229	Up	4.0201	11.1186	100512063	POU domain class 2-associating factor 1	POU2AF1,Synonyms=OBF1	GO:0000978,GO:0000979,GO:0003677,GO:0003713,GO:0045944,GO:0090575	RNA polymerase II proximal promoter sequence-specific DNA binding|RNA polymerase II core promoter sequence-specific DNA binding|DNA binding|transcription coactivator activity|positive regulation of transcription by RNA polymerase II|RNA polymerase II transcription factor complex
PPIG	470.408	701.299	239.517	0.341534	-1.5499	0.00684174	0.623796	Down	3.97469	1.38437	100155786	Peptidyl-prolyl cis-trans isomerase G	PPIG	GO:0000413,GO:0003755,GO:0005829,GO:0006457,GO:0016018,GO:0016607	protein peptidyl-prolyl isomerization|peptidyl-prolyl cis-trans isomerase activity|cytosol|protein folding|cyclosporin A binding|nuclear speck
PPP1R12B	231.491	109.721	353.26	3.21963	1.6869	0.0129775	0.805597	Up	0.281759	0.753956	100525832	Protein phosphatase 1 regulatory subunit 12B	PPP1R12B,Synonyms=MYPT2	GO:0004857,GO:0005737,GO:0007165,GO:0019208,GO:0019901,GO:0030018,GO:0031672,GO:0043086,GO:0050790	enzyme inhibitor activity|cytoplasm|signal transduction|phosphatase regulator activity|protein kinase binding|Z disc|A band|negative regulation of catalytic activity|regulation of catalytic activity	path:ssc04270,path:ssc04510,path:ssc04810,path:ssc04921,path:ssc05205	Vascular smooth muscle contraction|Focal adhesion|Regulation of actin cytoskeleton|Oxytocin signaling pathway|Proteoglycans in cancer
PPP1R12C	1276.28	708.613	1843.95	2.6022	1.37973	0.00549709	0.560936	Up	7.27373	15.0637	100626700	Protein phosphatase 1 regulatory subunit 12C	PPP1R12C {ECO:0000312|HGNC:HGNC:14947},Synonyms=LENG3, MBS85 {ECO:0000303|PubMed:12923170}	GO:0004857,GO:0005737,GO:0007165,GO:0019208,GO:0019901,GO:0043086,GO:0050790	enzyme inhibitor activity|cytoplasm|signal transduction|phosphatase regulator activity|protein kinase binding|negative regulation of catalytic activity|regulation of catalytic activity	path:ssc04270,path:ssc04510,path:ssc04810,path:ssc04921,path:ssc05205	Vascular smooth muscle contraction|Focal adhesion|Regulation of actin cytoskeleton|Oxytocin signaling pathway|Proteoglycans in cancer
PPP1R14A	633.718	352.021	915.415	2.60046	1.37876	0.0105843	0.767577	Up	5.49414	12.5563	397610	Protein phosphatase 1 regulatory subunit 14A	CPI17	GO:0005737,GO:0035690,GO:0042325	cytoplasm|cellular response to drug|regulation of phosphorylation	path:ssc04270	Vascular smooth muscle contraction
PPP1R16B	942.914	438.883	1446.95	3.29688	1.7211	0.000858802	0.24483	Up	3.07448	8.72102	100517865	Protein phosphatase 1 regulatory inhibitor subunit 16B	PPP1R16B	GO:0001938,GO:0005634,GO:0005886,GO:0014066,GO:0016607,GO:0019888,GO:0035304,GO:0035307,GO:0035308,GO:0042995,GO:0043666,GO:0048471,GO:0061028,GO:1902309,GO:1903589	positive regulation of endothelial cell proliferation|nucleus|plasma membrane|regulation of phosphatidylinositol 3-kinase signaling|nuclear speck|protein phosphatase regulator activity|regulation of protein dephosphorylation|positive regulation of protein dephosphorylation|negative regulation of protein dephosphorylation|cell projection|regulation of phosphoprotein phosphatase activity|perinuclea…
PPP6R2	1088.68	630.894	1546.47	2.45124	1.29351	0.0100926	0.748636	Up	6.35969	12.9857	100517282	Serine/threonine-protein phosphatase 6 regulatory subunit 2	PPP6R2,Synonyms=KIAA0685, PP6R2, SAPS2	GO:0005829,GO:0043231	cytosol|intracellular membrane-bounded organelle
PPWD1	270.389	382.194	158.584	0.414932	-1.26905	0.0495891	1	Down	2.71319	1.13323	100512505	Peptidylprolyl isomerase domain and WD repeat-containing protein 1	PPWD1,Synonyms=KIAA0073	GO:0000413,GO:0003755,GO:0016018,GO:0016604,GO:0016853,GO:0071013	protein peptidyl-prolyl isomerization|peptidyl-prolyl cis-trans isomerase activity|cyclosporin A binding|nuclear body|isomerase activity|catalytic step 2 spliceosome
PRF1	321.459	117.95	524.969	4.45078	2.15406	0.000703506	0.21961	Up	2.59232	9.25894	396595	Perforin-1	PRF1,Synonyms=PFP	GO:0001771,GO:0001913,GO:0002357,GO:0002418,GO:0005509,GO:0005829,GO:0016021,GO:0019835,GO:0022829,GO:0031410,GO:0042802,GO:0044194,GO:0051260,GO:0051607,GO:0051712,GO:0055085	immunological synapse formation|T cell mediated cytotoxicity|defense response to tumor cell|immune response to tumor cell|calcium ion binding|cytosol|integral component of membrane|cytolysis|wide pore channel activity|cytoplasmic vesicle|identical protein binding|cytolytic granule|protein homooligomerization|defense response to virus|positive regulation of killing of cells of other organism|trans…	path:ssc04210,path:ssc04650,path:ssc04940,path:ssc05320,path:ssc05330,path:ssc05332,path:ssc05416	Apoptosis|Natural killer cell mediated cytotoxicity|Type I diabetes mellitus|Autoimmune thyroid disease|Allograft rejection|Graft-versus-host disease|Viral myocarditis
PRKCA	189.707	84.1193	295.295	3.51043	1.81165	0.011691	0.78728	Up	0.440843	1.35061	397184	Protein kinase C alpha type	Prkca,Synonyms=Pkca	GO:0000166,GO:0001938,GO:0002159,GO:0004672,GO:0004674,GO:0005524,GO:0005737,GO:0005783,GO:0005829,GO:0005886,GO:0006468,GO:0010595,GO:0016301,GO:0016310,GO:0016740,GO:0018105,GO:0019899,GO:0030335,GO:0031666,GO:0034351,GO:0035403,GO:0035408,GO:0035556,GO:0043536,GO:0045766,GO:0045785,GO:0045931,GO:0070555,GO:0090330	nucleotide binding|positive regulation of endothelial cell proliferation|desmosome assembly|protein kinase activity|protein serine/threonine kinase activity|ATP binding|cytoplasm|endoplasmic reticulum|cytosol|plasma membrane|protein phosphorylation|positive regulation of endothelial cell migration|kinase activity|phosphorylation|transferase activity|peptidyl-serine phosphorylation|enzyme binding|…	path:ssc01521,path:ssc04010,path:ssc04012,path:ssc04014,path:ssc04015,path:ssc04020,path:ssc04066,path:ssc04070,path:ssc04071,path:ssc04072,path:ssc04150,path:ssc04151,path:ssc04261,path:ssc04270,path:ssc04310,path:ssc04360,path:ssc04370,path:ssc04510,path:ssc04540,path:ssc04650,path:ssc04664,path:ssc04666,path:ssc04670,path:ssc04713,path:ssc04720,path:ssc04723,path:ssc04724,path:ssc04725,path:ss…	EGFR tyrosine kinase inhibitor resistance|MAPK signaling pathway|ErbB signaling pathway|Ras signaling pathway|Rap1 signaling pathway|Calcium signaling pathway|HIF-1 signaling pathway|Phosphatidylinositol signaling system|Sphingolipid signaling pathway|Phospholipase D signaling pathway|mTOR signaling pathway|PI3K-Akt signaling pathway|Adrenergic signaling in cardiomyocytes|Vascular smooth muscle c…
PRMT9	568.451	800.047	336.855	0.421044	-1.24796	0.0228434	1	Down	11.8593	4.50289	100521981	Putative protein arginine N-methyltransferase 9	PRMT9,Synonyms=PRMT10	GO:0005737,GO:0005829,GO:0006355,GO:0006397,GO:0006479,GO:0008168,GO:0008469,GO:0016274,GO:0016740,GO:0019918,GO:0032259,GO:0034969,GO:0035241,GO:0035242,GO:0035243,GO:0035246,GO:0035247	cytoplasm|cytosol|regulation of transcription, DNA-templated|mRNA processing|protein methylation|methyltransferase activity|histone-arginine N-methyltransferase activity|protein-arginine N-methyltransferase activity|transferase activity|peptidyl-arginine methylation, to symmetrical-dimethyl arginine|methylation|histone arginine methylation|protein-arginine omega-N monomethyltransferase activity|p…
PRR7	20.4213	3.65736	37.1853	10.1673	3.34586	0.0241738	1	Up	0.0156607	0.138714	110259392	Proline-rich protein 7	Prr7	GO:0016020,GO:0016021	membrane|integral component of membrane
PRSS22	60.0982	22.8585	97.338	4.25829	2.09027	0.0348292	1	Up	0.116921	0.575168	100519474	Brain-specific serine protease 4	PRSS22,Synonyms=BSSP4, PRSS26,SP001LA, UNQ302/PRO343	GO:0004252,GO:0006508,GO:0008233,GO:0008236,GO:0016787	serine-type endopeptidase activity|proteolysis|peptidase activity|serine-type peptidase activity|hydrolase activity
PSTPIP1	104.428	44.8026	164.053	3.66168	1.8725	0.0265408	1	Up	0.743317	2.39499	100152628	Proline-serine-threonine phosphatase-interacting protein 1	PSTPIP1,Synonyms=CD2BP1	GO:0005737,GO:0005856,GO:0005884,GO:0005886,GO:0008092,GO:0030041,GO:0042802,GO:0051015	cytoplasm|cytoskeleton|actin filament|plasma membrane|cytoskeletal protein binding|actin filament polymerization|identical protein binding|actin filament binding	path:ssc04621	NOD-like receptor signaling pathway
PTCH2	13.5814	0.91434	26.2484	28.7075	4.84336	0.0141544	0.835972	Up	0.00526119	0.101966	100623280	Protein patched homolog 2	PTCH2,UNQ560/PRO1121/PRO57079	GO:0001709,GO:0005119,GO:0008158,GO:0008544,GO:0009957,GO:0016020,GO:0016021,GO:0042633,GO:0043588,GO:0045606,GO:0097108	cell fate determination|smoothened binding|hedgehog receptor activity|epidermis development|epidermal cell fate specification|membrane|integral component of membrane|hair cycle|skin development|positive regulation of epidermal cell differentiation|hedgehog family protein binding	path:ssc04340,path:ssc05200,path:ssc05217	Hedgehog signaling pathway|Pathways in cancer|Basal cell carcinoma
PTPN18	447.838	267.902	627.775	2.34331	1.22855	0.032095	1	Up	4.56508	8.63991	100521585	Tyrosine-protein phosphatase non-receptor type 18	PTPN18,Synonyms=BDP1	GO:0004721,GO:0004725,GO:0004726,GO:0005634,GO:0005737,GO:0006470,GO:0016311,GO:0016787,GO:0016791,GO:0035335	phosphoprotein phosphatase activity|protein tyrosine phosphatase activity|non-membrane spanning protein tyrosine phosphatase activity|nucleus|cytoplasm|protein dephosphorylation|dephosphorylation|hydrolase activity|phosphatase activity|peptidyl-tyrosine dephosphorylation
PTPN7	313.865	156.352	471.378	3.01485	1.59209	0.0111205	0.7762	Up	1.79854	4.43126	106504126	Tyrosine-protein phosphatase non-receptor type 7	PTPN7	GO:0004721,GO:0004725,GO:0005737,GO:0005829,GO:0006470,GO:0009898,GO:0016311,GO:0016787,GO:0016791,GO:0035335	phosphoprotein phosphatase activity|protein tyrosine phosphatase activity|cytoplasm|cytosol|protein dephosphorylation|cytoplasmic side of plasma membrane|dephosphorylation|hydrolase activity|phosphatase activity|peptidyl-tyrosine dephosphorylation	path:ssc04010	MAPK signaling pathway
PVRIG	161.873	61.2608	262.484	4.28471	2.0992	0.00559889	0.563287	Up	1.50945	5.70699	100512708	Transmembrane protein PVRIG	PVRIG,Synonyms=C7orf15	GO:0005886,GO:0016020,GO:0016021,GO:0019902,GO:0038023,GO:0050860	plasma membrane|membrane|integral component of membrane|phosphatase binding|signaling receptor activity|negative regulation of T cell receptor signaling pathway
PYGB	284.578	137.151	432.006	3.14986	1.65529	0.0101098	0.748636	Up	1.28373	3.42065	100621536	Glycogen phosphorylase, brain form	PYGB	GO:0004645,GO:0005737,GO:0005975,GO:0005980,GO:0008184,GO:0016740,GO:0016757,GO:0030170,GO:0102250,GO:0102499	phosphorylase activity|cytoplasm|carbohydrate metabolic process|glycogen catabolic process|glycogen phosphorylase activity|transferase activity|transferase activity, transferring glycosyl groups|pyridoxal phosphate binding|linear malto-oligosaccharide phosphorylase activity|SHG alpha-glucan phosphorylase activity	path:ssc00500,path:ssc04217,path:ssc04910,path:ssc04922,path:ssc04931	Starch and sucrose metabolism|Necroptosis|Insulin signaling pathway|Glucagon signaling pathway|Insulin resistance
RAB39B	7.6558	0	15.3116	Inf	Inf	0.0255208	1	Up	0	0.162239	100516775	Ras-related protein Rab-39B	RAB39B	GO:0003924,GO:0005525,GO:0005622,GO:0005794,GO:0006886,GO:0010506,GO:0016192,GO:0031489,GO:0031982,GO:0032482,GO:0043005,GO:0050808	GTPase activity|GTP binding|intracellular|Golgi apparatus|intracellular protein transport|regulation of autophagy|vesicle-mediated transport|myosin V binding|vesicle|Rab protein signal transduction|neuron projection|synapse organization
RAC2	1851.79	1191.38	2512.2	2.10863	1.07631	0.0257611	1	Up	9.34048	16.7431	100621675	Ras-related C3 botulinum toxin substrate 2	RAC2	GO:0000166,GO:0003924,GO:0005525,GO:0005622,GO:0005635,GO:0005737,GO:0005829,GO:0005884,GO:0006935,GO:0007015,GO:0007186,GO:0007264,GO:0007266,GO:0008284,GO:0010592,GO:0010810,GO:0016020,GO:0016601,GO:0019887,GO:0030027,GO:0030031,GO:0030036,GO:0042129,GO:0043304,GO:0045859,GO:0048812,GO:0060263,GO:0060753,GO:0071593,GO:0090023,GO:1902622	nucleotide binding|GTPase activity|GTP binding|intracellular|nuclear envelope|cytoplasm|cytosol|actin filament|chemotaxis|actin filament organization|G-protein coupled receptor signaling pathway|small GTPase mediated signal transduction|Rho protein signal transduction|positive regulation of cell proliferation|positive regulation of lamellipodium assembly|regulation of cell-substrate adhesion|memb…	path:ssc04010,path:ssc04014,path:ssc04015,path:ssc04024,path:ssc04062,path:ssc04071,path:ssc04310,path:ssc04360,path:ssc04370,path:ssc04510,path:ssc04520,path:ssc04650,path:ssc04662,path:ssc04664,path:ssc04666,path:ssc04670,path:ssc04810,path:ssc05163,path:ssc05170,path:ssc05200,path:ssc05210,path:ssc05212,path:ssc05231,path:ssc05416,path:ssc05418	MAPK signaling pathway|Ras signaling pathway|Rap1 signaling pathway|cAMP signaling pathway|Chemokine signaling pathway|Sphingolipid signaling pathway|Wnt signaling pathway|Axon guidance|VEGF signaling pathway|Focal adhesion|Adherens junction|Natural killer cell mediated cytotoxicity|B cell receptor signaling pathway|Fc epsilon RI signaling pathway|Fc gamma R-mediated phagocytosis|Leukocyte transe…
RASA1	815.91	1148.41	483.409	0.420937	-1.24832	0.0161712	0.903854	Down	5.37344	2.07357	100627579	Ras GTPase-activating protein 1	RASA1,Synonyms=GAP, RASA	GO:0001726,GO:0001784,GO:0001953,GO:0005096,GO:0005102,GO:0005886,GO:0007162,GO:0007165,GO:0030833,GO:0043066,GO:0043087,GO:0043547,GO:0046580,GO:0048514,GO:0051020	ruffle|phosphotyrosine residue binding|negative regulation of cell-matrix adhesion|GTPase activator activity|signaling receptor binding|plasma membrane|negative regulation of cell adhesion|signal transduction|regulation of actin filament polymerization|negative regulation of apoptotic process|regulation of GTPase activity|positive regulation of GTPase activity|negative regulation of Ras protein s…	path:ssc04010,path:ssc04014,path:ssc04360	MAPK signaling pathway|Ras signaling pathway|Axon guidance
RASAL3	674.917	411.453	938.382	2.28065	1.18945	0.025283	1	Up	5.4353	10.7378	100524424	RAS protein activator like-3	RASAL3	GO:0005737,GO:0007165,GO:0043087,GO:0046580,GO:0051142,GO:0098562	cytoplasm|signal transduction|regulation of GTPase activity|negative regulation of Ras protein signal transduction|positive regulation of NK T cell proliferation|cytoplasmic side of membrane	path:ssc04014	Ras signaling pathway
RASGRP1	375.764	222.185	529.344	2.38245	1.25245	0.0355501	1	Up	0.675008	1.47174	100522721	RAS guanyl-releasing protein 1	RASGRP1,Synonyms=RASGRP	GO:0001786,GO:0001816,GO:0001934,GO:0002437,GO:0005085,GO:0005088,GO:0005096,GO:0005509,GO:0005622,GO:0005794,GO:0005829,GO:0005886,GO:0007264,GO:0007265,GO:0008270,GO:0014066,GO:0019992,GO:0031210,GO:0032252,GO:0032725,GO:0032760,GO:0032816,GO:0032825,GO:0033089,GO:0035556,GO:0042629,GO:0042803,GO:0043087,GO:0043303,GO:0043406,GO:0043547,GO:0045954,GO:0046330,GO:0046579,GO:0046872,GO:0047496,GO:…	phosphatidylserine binding|cytokine production|positive regulation of protein phosphorylation|inflammatory response to antigenic stimulus|guanyl-nucleotide exchange factor activity|Ras guanyl-nucleotide exchange factor activity|GTPase activator activity|calcium ion binding|intracellular|Golgi apparatus|cytosol|plasma membrane|small GTPase mediated signal transduction|Ras protein signal transducti…	path:ssc04010,path:ssc04014,path:ssc04611,path:ssc04660,path:ssc05200	MAPK signaling pathway|Ras signaling pathway|Platelet activation|T cell receptor signaling pathway|Pathways in cancer
RBP7	28.7224	8.22906	49.2158	5.98074	2.58032	0.0411718	1	Up	0.592699	2.87305	100270723	Retinoid-binding protein 7	RBP7	GO:0005501,GO:0008289	retinoid binding|lipid binding
RCVRN	60.2688	15.5438	104.994	6.75472	2.7559	0.00701401	0.631608	Up	0.122939	0.758294	100516153	Recoverin	RCVRN,Synonyms=RCV1	GO:0005509,GO:0007601,GO:0007602,GO:0051924	calcium ion binding|visual perception|phototransduction|regulation of calcium ion transport	path:ssc04744	Phototransduction
RELB	1235.17	815.591	1654.75	2.02889	1.02069	0.0389353	1	Up	15.6016	25.8245	100622609	Transcription factor RelB	RELB	GO:0000980,GO:0003677,GO:0003700,GO:0005634,GO:0005654,GO:0005737,GO:0005813,GO:0005829,GO:0006355,GO:0006357,GO:0010628,GO:0017053,GO:0019882,GO:0019901,GO:0030098,GO:0032688,GO:0032922,GO:0032991,GO:0038061,GO:0042088,GO:0042802,GO:0043011,GO:0045063,GO:0045892	RNA polymerase II distal enhancer sequence-specific DNA binding|DNA binding|DNA-binding transcription factor activity|nucleus|nucleoplasm|cytoplasm|centrosome|cytosol|regulation of transcription, DNA-templated|regulation of transcription by RNA polymerase II|positive regulation of gene expression|transcriptional repressor complex|antigen processing and presentation|protein kinase binding|lymphocy…	path:ssc04010,path:ssc04064,path:ssc04380,path:ssc04625,path:ssc05166,path:ssc05169	MAPK signaling pathway|NF-kappa B signaling pathway|Osteoclast differentiation|C-type lectin receptor signaling pathway|Human T-cell leukemia virus 1 infection|Epstein-Barr virus infection
REM2	49.7803	10.9721	88.5885	8.074	3.01328	0.00600812	0.58431	Up	0.11223	0.686748	100622301	GTP-binding protein REM 2	REM2	GO:0003924,GO:0005525,GO:0007165,GO:0016020,GO:1901842	GTPase activity|GTP binding|signal transduction|membrane|negative regulation of high voltage-gated calcium channel activity
RGS1	980.04	629.066	1331.02	2.11586	1.08124	0.0325404	1	Up	12.4574	25.8002	397336	Regulator of G-protein signaling 1	RGS1,Synonyms=1R20, BL34, IER1	GO:0001965,GO:0005096,GO:0005829,GO:0007165,GO:0007186,GO:0008277,GO:0009617,GO:0031234,GO:0043547,GO:0061737	G-protein alpha-subunit binding|GTPase activator activity|cytosol|signal transduction|G-protein coupled receptor signaling pathway|regulation of G-protein coupled receptor protein signaling pathway|response to bacterium|extrinsic component of cytoplasmic side of plasma membrane|positive regulation of GTPase activity|leukotriene signaling pathway
RGS18	85.1809	34.7449	135.617	3.90322	1.96466	0.0280804	1	Up	0.627695	2.41004	100511770	Regulator of G-protein signaling 18	RGS18,Synonyms=RGS13	GO:0005096,GO:0005737,GO:0007186,GO:0008277,GO:0043547	GTPase activator activity|cytoplasm|G-protein coupled receptor signaling pathway|regulation of G-protein coupled receptor protein signaling pathway|positive regulation of GTPase activity
RHOC	7060.73	4478.44	9643.02	2.15321	1.10649	0.0244869	1	Up	163.184	288.335	100520019	Rho-related GTP-binding protein RhoC	RHOC,Synonyms=ARHC	GO:0000166,GO:0000281,GO:0003924,GO:0005525,GO:0005622,GO:0005634,GO:0005737,GO:0005886,GO:0005938,GO:0007015,GO:0007264,GO:0007266,GO:0008360,GO:0016477,GO:0019901,GO:0030334,GO:0030335,GO:0030950,GO:0032153,GO:0032154,GO:0032420,GO:0032464,GO:0032956,GO:0043231,GO:0043297,GO:0044319,GO:0051017,GO:0051496,GO:0060193,GO:1902766	nucleotide binding|mitotic cytokinesis|GTPase activity|GTP binding|intracellular|nucleus|cytoplasm|plasma membrane|cell cortex|actin filament organization|small GTPase mediated signal transduction|Rho protein signal transduction|regulation of cell shape|cell migration|protein kinase binding|regulation of cell migration|positive regulation of cell migration|establishment or maintenance of actin cy…
RHPN2	123.379	41.1453	205.613	4.99724	2.32113	0.00477305	0.523528	Up	0.465553	1.95747	100620673	Rhophilin-2	RHPN2
RIPOR2	140.277	64.0038	216.55	3.38339	1.75847	0.0237444	1	Up	0.0924196	0.31906	100154661	Protein FAM65B	FAM65B,Synonyms=C6orf32, DIFF48, KIAA0386, PL48
RND1	56.8981	16.4581	97.338	5.91429	2.5642	0.0126682	0.800289	Up	0.441508	1.98369	100737739	Rho-related GTP-binding protein Rho6	RND1,Synonyms=RHO6	GO:0000166,GO:0003924,GO:0005102,GO:0005525,GO:0005622,GO:0005886,GO:0005912,GO:0007015,GO:0007162,GO:0007264,GO:0015629,GO:0016322,GO:0043231	nucleotide binding|GTPase activity|signaling receptor binding|GTP binding|intracellular|plasma membrane|adherens junction|actin filament organization|negative regulation of cell adhesion|small GTPase mediated signal transduction|actin cytoskeleton|neuron remodeling|intracellular membrane-bounded organelle	path:ssc04360	Axon guidance
RNF165	16.2259	1.82868	30.6232	16.7461	4.06575	0.0173222	0.938463	Up	0.0124273	0.185692	100738135	E3 ubiquitin-protein ligase RNF165 {ECO:0000305}	Rnf165 {ECO:0000312|MGI:MGI:2444521},Synonyms=Ark2c {ECO:0000303|PubMed:23610558}, Gm96 {ECO:0000312|MGI:MGI:2444521}	GO:0000209,GO:0005634,GO:0007409,GO:0008045,GO:0008270,GO:0010259,GO:0030163,GO:0030513,GO:0032991,GO:0035136,GO:0046872,GO:0060173,GO:0060384,GO:0061061,GO:0061630	protein polyubiquitination|nucleus|axonogenesis|motor neuron axon guidance|zinc ion binding|multicellular organism aging|protein catabolic process|positive regulation of BMP signaling pathway|protein-containing complex|forelimb morphogenesis|metal ion binding|limb development|innervation|muscle structure development|ubiquitin protein ligase activity
RNF19A	1481.57	1983.2	979.942	0.494121	-1.01706	0.0371517	1	Down	13.4724	6.21945	654326	E3 ubiquitin-protein ligase RNF19A	RNF19A,Synonyms=RNF19	GO:0000151,GO:0000209,GO:0004842,GO:0005737,GO:0005815,GO:0005856,GO:0006511,GO:0016020,GO:0016021,GO:0016567,GO:0016740,GO:0031624,GO:0032436,GO:0046872,GO:0061630	ubiquitin ligase complex|protein polyubiquitination|ubiquitin-protein transferase activity|cytoplasm|microtubule organizing center|cytoskeleton|ubiquitin-dependent protein catabolic process|membrane|integral component of membrane|protein ubiquitination|transferase activity|ubiquitin conjugating enzyme binding|positive regulation of proteasomal ubiquitin-dependent protein catabolic process|metal i…
RORC	54.2535	15.5438	92.9633	5.98074	2.58032	0.0134213	0.819864	Up	0.141737	0.732551	100622477	Nuclear receptor ROR-gamma	RORC,Synonyms=NR1F3, RORG, RZRG	GO:0000122,GO:0000978,GO:0001078,GO:0001223,GO:0003677,GO:0003700,GO:0003707,GO:0004879,GO:0005634,GO:0006351,GO:0006355,GO:0008142,GO:0008270,GO:0016604,GO:0030522,GO:0036315,GO:0043401,GO:0043565,GO:0046872,GO:0098531	negative regulation of transcription by RNA polymerase II|RNA polymerase II proximal promoter sequence-specific DNA binding|transcriptional repressor activity, RNA polymerase II proximal promoter sequence-specific DNA binding|transcription coactivator binding|DNA binding|DNA-binding transcription factor activity|steroid hormone receptor activity|nuclear receptor activity|nucleus|transcription, DN…	path:ssc04659,path:ssc04710,path:ssc05321	Th17 cell differentiation|Circadian rhythm|Inflammatory bowel disease (IBD)
RPLP1	13223.9	8283.92	18163.9	2.19267	1.13269	0.0278356	1	Up	1384.84	2519.11	100170119	60S acidic ribosomal protein P1	RPLP1,Synonyms=RRP1			path:ssc03010	Ribosome
RPS19	9884.56	6425.07	13344.1	2.07687	1.05441	0.0356592	1	Up	167.398	250.556	100518254	40S ribosomal protein S19	RPS19			path:ssc03010	Ribosome
RPS2	26101	16625.4	35576.5	2.13988	1.09753	0.0496253	1	Up	142.482	262.729	100624157	40S ribosomal protein S2	RPS2			path:ssc03010	Ribosome
RPS27	6842.37	4485.75	9198.99	2.05071	1.03613	0.0346155	1	Up	189.139	332.695	100519021	40S ribosomal protein S27	Rps27 {ECO:0000312|RGD:621045},Synonyms=S27-1 {ECO:0000312|EMBL:AAD56582.1}			path:ssc03010	Ribosome
RPS28	3313.48	2200.82	4426.14	2.01114	1.00801	0.0349305	1	Up	240.563	403.081	414420	40S ribosomal protein S28	Rps28	GO:0000028,GO:0002181,GO:0003735,GO:0005622,GO:0005737,GO:0005783,GO:0005791,GO:0005829,GO:0005840,GO:0006364,GO:0006412,GO:0022627,GO:0030490,GO:0042254,GO:0042274,GO:0042788,GO:0098556	ribosomal small subunit assembly|cytoplasmic translation|structural constituent of ribosome|intracellular|cytoplasm|endoplasmic reticulum|rough endoplasmic reticulum|cytosol|ribosome|rRNA processing|translation|cytosolic small ribosomal subunit|maturation of SSU-rRNA|ribosome biogenesis|ribosomal small subunit biogenesis|polysomal ribosome|cytoplasmic side of rough endoplasmic reticulum membrane	path:ssc03010	Ribosome
RSAD2	4000.12	886.91	7113.33	8.02036	3.00367	4.49191e-09	1.6382e-05	Up	13.7277	98.7056	396752	Radical S-adenosyl methionine domain-containing protein 2	RSAD2 {ECO:0000250|UniProtKB:Q8WXG1},Synonyms=CIG6 {ECO:0000303|Ref.1}, IRG6 {ECO:0000303|Ref.1}	GO:0001650,GO:0003824,GO:0005739,GO:0005741,GO:0005743,GO:0005783,GO:0005789,GO:0005811,GO:0009615,GO:0034157,GO:0034165,GO:0035710,GO:0043367,GO:0043621,GO:0045071,GO:0050709,GO:0051536,GO:0051539,GO:0051607,GO:2000553	fibrillar center|catalytic activity|mitochondrion|mitochondrial outer membrane|mitochondrial inner membrane|endoplasmic reticulum|endoplasmic reticulum membrane|lipid droplet|response to virus|positive regulation of toll-like receptor 7 signaling pathway|positive regulation of toll-like receptor 9 signaling pathway|CD4-positive, alpha-beta T cell activation|CD4-positive, alpha-beta T cell differe…	path:ssc05164	Influenza A
RUNX2	176.852	81.3762	272.328	3.34653	1.74266	0.017042	0.932604	Up	0.685128	2.02143	100737965	Runt-related transcription factor 2	Runx2,Synonyms=Aml3, Cbfa1, Osf2, Pebp2a	GO:0000790,GO:0000978,GO:0000981,GO:0001077,GO:0001501,GO:0001649,GO:0001958,GO:0002051,GO:0002062,GO:0002063,GO:0002076,GO:0003677,GO:0003682,GO:0003700,GO:0005524,GO:0005634,GO:0005654,GO:0005667,GO:0005737,GO:0006355,GO:0006357,GO:0006366,GO:0008284,GO:0010628,GO:0019904,GO:0030097,GO:0030182,GO:0030217,GO:0030278,GO:0030509,GO:0032332,GO:0035115,GO:0040036,GO:0042475,GO:0042487,GO:0043425,GO:…	nuclear chromatin|RNA polymerase II proximal promoter sequence-specific DNA binding|RNA polymerase II transcription factor activity, sequence-specific DNA binding|transcriptional activator activity, RNA polymerase II proximal promoter sequence-specific DNA binding|skeletal system development|osteoblast differentiation|endochondral ossification|osteoblast fate commitment|chondrocyte differentiatio…	path:ssc04928,path:ssc05202	Parathyroid hormone synthesis, secretion and action|Transcriptional misregulation in cancer
S100A2	286.417	90.5196	482.315	5.32829	2.41367	0.000260882	0.115326	Up	8.97757	44.9434	100152729	Protein S100-A2	S100A2	GO:0005509,GO:0042802,GO:0043542,GO:0046872,GO:0046914	calcium ion binding|identical protein binding|endothelial cell migration|metal ion binding|transition metal ion binding
S100A4	1168.67	724.157	1613.19	2.22767	1.15554	0.0203178	1	Up	49.2435	90.3466	100156358	Protein S100-A4	S100A4,Synonyms=CAPL, MTS1	GO:0005509,GO:0005634,GO:0042802,GO:0043123,GO:0046872,GO:0046914,GO:0048471,GO:0050786	calcium ion binding|nucleus|identical protein binding|positive regulation of I-kappaB kinase/NF-kappaB signaling|metal ion binding|transition metal ion binding|perinuclear region of cytoplasm|RAGE receptor binding
S1PR1	140.097	65.8325	214.362	3.25618	1.70318	0.0282823	1	Up	1.15838	2.94549	100621202	Sphingosine 1-phosphate receptor 1	S1PR1,Synonyms=EDG1	GO:0001525,GO:0001664,GO:0001955,GO:0003245,GO:0003376,GO:0004930,GO:0005654,GO:0006935,GO:0007165,GO:0007186,GO:0007193,GO:0007420,GO:0008284,GO:0009897,GO:0016020,GO:0016021,GO:0016477,GO:0030032,GO:0030155,GO:0030500,GO:0030595,GO:0031226,GO:0031532,GO:0038036,GO:0043231,GO:0045124,GO:0061384,GO:0072678	angiogenesis|G-protein coupled receptor binding|blood vessel maturation|cardiac muscle tissue growth involved in heart morphogenesis|sphingosine-1-phosphate receptor signaling pathway|G-protein coupled receptor activity|nucleoplasm|chemotaxis|signal transduction|G-protein coupled receptor signaling pathway|adenylate cyclase-inhibiting G-protein coupled receptor signaling pathway|brain development…	path:ssc04068,path:ssc04071,path:ssc04080	FoxO signaling pathway|Sphingolipid signaling pathway|Neuroactive ligand-receptor interaction
S1PR4	155.114	52.1174	258.11	4.95247	2.30815	0.00283194	0.417297	Up	0.666993	2.86745	100517997	Sphingosine 1-phosphate receptor 4	S1PR4,Synonyms=EDG6	GO:0003376,GO:0004930,GO:0005739,GO:0007186,GO:0007189,GO:0016020,GO:0016021,GO:0038036	sphingosine-1-phosphate receptor signaling pathway|G-protein coupled receptor activity|mitochondrion|G-protein coupled receptor signaling pathway|adenylate cyclase-activating G-protein coupled receptor signaling pathway|membrane|integral component of membrane|sphingosine-1-phosphate receptor activity	path:ssc04068,path:ssc04071,path:ssc04080	FoxO signaling pathway|Sphingolipid signaling pathway|Neuroactive ligand-receptor interaction
SACS	826.05	1106.35	545.749	0.493287	-1.0195	0.0480563	1	Down	3.00052	1.27775	100624042	Sacsin	SACS,Synonyms=KIAA0730	GO:0005634,GO:0005737,GO:0005739,GO:0030544,GO:0051087,GO:0070628,GO:0090084	nucleus|cytoplasm|mitochondrion|Hsp70 protein binding|chaperone binding|proteasome binding|negative regulation of inclusion body assembly
SATB1	78.4307	31.0876	125.774	4.04579	2.01642	0.027852	1	Up	0.264333	1.14624	100155111	DNA-binding protein SATB1	SATB1	GO:0000122,GO:0000785,GO:0000977,GO:0001227,GO:0003677,GO:0003682,GO:0003700,GO:0005634,GO:0005654,GO:0005720,GO:0006325,GO:0006338,GO:0006355,GO:0008544,GO:0016363,GO:0016571,GO:0016604,GO:0016605,GO:0042110,GO:0043367,GO:0043374,GO:0043565,GO:0050798,GO:0060004	negative regulation of transcription by RNA polymerase II|chromatin|RNA polymerase II regulatory region sequence-specific DNA binding|transcriptional repressor activity, RNA polymerase II transcription regulatory region sequence-specific DNA binding|DNA binding|chromatin binding|DNA-binding transcription factor activity|nucleus|nucleoplasm|nuclear heterochromatin|chromatin organization|chromatin …
SCRIB	1081.64	669.297	1493.97	2.23216	1.15844	0.0209084	1	Up	8.01197	13.3285	110260417	Protein scribble homolog	Scrib,Synonyms=Kiaa0147, Lap4, Scrib1	GO:0001843,GO:0001921,GO:0002093,GO:0005654,GO:0005886,GO:0005911,GO:0005913,GO:0008104,GO:0008283,GO:0016080,GO:0016323,GO:0016331,GO:0016477,GO:0021747,GO:0030054,GO:0031252,GO:0034750,GO:0035089,GO:0035748,GO:0042060,GO:0042734,GO:0043065,GO:0044291,GO:0045211,GO:0045930,GO:0048488,GO:0050918,GO:0060088,GO:0060561,GO:0060603,GO:0071896,GO:0090630,GO:0098609	neural tube closure|positive regulation of receptor recycling|auditory receptor cell morphogenesis|nucleoplasm|plasma membrane|cell-cell junction|cell-cell adherens junction|protein localization|cell proliferation|synaptic vesicle targeting|basolateral plasma membrane|morphogenesis of embryonic epithelium|cell migration|cochlear nucleus development|cell junction|cell leading edge|Scrib-APC-beta-c…	path:ssc04390,path:ssc04530,path:ssc05165,path:ssc05203	Hippo signaling pathway|Tight junction|Human papillomavirus infection|Viral carcinogenesis
SCUBE2	26.7056	0.91434	52.4969	57.4151	5.84336	0.000635522	0.210704	Up	0.00432629	0.178301	100519613	Signal peptide, CUB and EGF-like domain-containing protein 2	SCUBE2,Synonyms=CEGP1
SCX	18.503	0.91434	36.0916	39.4729	5.30279	0.00407819	0.491675	Up	0.0519055	0.915732	110260416	Basic helix-loop-helix transcription factor scleraxis	SCX,Synonyms=BHLHA41, BHLHA48, SCXA, SCXB	GO:0046983	protein dimerization activity
SDC4	395.63	220.356	570.904	2.59083	1.37341	0.0200736	1	Up	1.27876	3.26616	397528	Syndecan-4	SDC4	GO:0001843,GO:0005576,GO:0009986,GO:0010762,GO:0016020,GO:0016021,GO:0042060,GO:0042130,GO:0042802,GO:0060122,GO:0070053,GO:1903543,GO:1903553	neural tube closure|extracellular region|cell surface|regulation of fibroblast migration|membrane|integral component of membrane|wound healing|negative regulation of T cell proliferation|identical protein binding|inner ear receptor cell stereocilium organization|thrombospondin receptor activity|positive regulation of exosomal secretion|positive regulation of extracellular exosome assembly	path:ssc04512,path:ssc04514,path:ssc05205,path:ssc05418	ECM-receptor interaction|Cell adhesion molecules (CAMs)|Proteoglycans in cancer|Fluid shear stress and atherosclerosis
SEPT1	313.318	156.352	470.285	3.00786	1.58874	0.0113178	0.780676	Up	4.26355	11.804	100514708	Septin-1	SEPT1	GO:0000166,GO:0000281,GO:0000921,GO:0003924,GO:0005525,GO:0005940,GO:0007056,GO:0008021,GO:0015630,GO:0017157,GO:0030496,GO:0031105,GO:0032160,GO:0032947,GO:0051311,GO:0060271,GO:0072687	nucleotide binding|mitotic cytokinesis|septin ring assembly|GTPase activity|GTP binding|septin ring|spindle assembly involved in female meiosis|synaptic vesicle|microtubule cytoskeleton|regulation of exocytosis|midbody|septin complex|septin filament array|protein-containing complex scaffold activity|meiotic metaphase plate congression|cilium assembly|meiotic spindle	path:ssc05100	Bacterial invasion of epithelial cells
SEPT5	910.449	597.064	1223.83	2.04975	1.03545	0.0421188	1	Up	10.0363	17.4452	100156312	Septin-5	Sept5,QflA-14636			path:ssc05012	Parkinson disease
SERPINB2	539.07	324.591	753.549	2.32154	1.21508	0.0278744	1	Up	7.14063	14.6167	100519286	Plasminogen activator inhibitor 2	SERPINB2,Synonyms=PAI2, PLANH2	GO:0004867,GO:0005615,GO:0010951,GO:0043066	serine-type endopeptidase inhibitor activity|extracellular space|negative regulation of endopeptidase activity|negative regulation of apoptotic process	path:ssc04610	Complement and coagulation cascades
SERPINB9	895.844	355.678	1436.01	4.03738	2.01342	0.000123583	0.0623555	Up	10.1807	36.1386	100126851	Serpin B9	SERPINB9,Synonyms=PI9	GO:0002020,GO:0002448,GO:0004867,GO:0005615,GO:0005622,GO:0005634,GO:0005654,GO:0005737,GO:0005794,GO:0005829,GO:0006508,GO:0006915,GO:0006955,GO:0008233,GO:0009617,GO:0010628,GO:0010951,GO:0033668,GO:0042270,GO:0043027,GO:0043066,GO:0043154,GO:0071391	protease binding|mast cell mediated immunity|serine-type endopeptidase inhibitor activity|extracellular space|intracellular|nucleus|nucleoplasm|cytoplasm|Golgi apparatus|cytosol|proteolysis|apoptotic process|immune response|peptidase activity|response to bacterium|positive regulation of gene expression|negative regulation of endopeptidase activity|negative regulation by symbiont of host apoptotic…	path:ssc05146	Amoebiasis
SETD7	1695.59	2282.19	1109	0.485935	-1.04116	0.0316373	1	Down	14.2778	6.2988	100626704	Histone-lysine N-methyltransferase SETD7	SETD7,Synonyms=KIAA1717, KMT7, SET7, SET9	GO:0002039,GO:0005634,GO:0005694,GO:0005730,GO:0006325,GO:0006355,GO:0006974,GO:0008168,GO:0016279,GO:0016740,GO:0018022,GO:0018024,GO:0018026,GO:0018027,GO:0032259,GO:0034968,GO:0051570,GO:0070828	p53 binding|nucleus|chromosome|nucleolus|chromatin organization|regulation of transcription, DNA-templated|cellular response to DNA damage stimulus|methyltransferase activity|protein-lysine N-methyltransferase activity|transferase activity|peptidyl-lysine methylation|histone-lysine N-methyltransferase activity|peptidyl-lysine monomethylation|peptidyl-lysine dimethylation|methylation|histone lysin…	path:ssc00310,path:ssc04068	Lysine degradation|FoxO signaling pathway
SFMBT2	197.184	85.9479	308.419	3.58844	1.84336	0.00962109	0.734664	Up	0.56332	1.74905	100621009	Scm-like with four MBT domains protein 2	SFMBT2,Synonyms=KIAA1617	GO:0003714,GO:0005634,GO:0006355,GO:0010629,GO:0016235,GO:0016607,GO:0042393,GO:0043231,GO:0043565,GO:1903507	transcription corepressor activity|nucleus|regulation of transcription, DNA-templated|negative regulation of gene expression|aggresome|nuclear speck|histone binding|intracellular membrane-bounded organelle|sequence-specific DNA binding|negative regulation of nucleic acid-templated transcription
SFTPC	262.741	103.32	422.163	4.08596	2.03067	0.00226591	0.384761	Up	4.9541	17.1871	733580	Pulmonary surfactant-associated protein C	SFTPC,Synonyms=SFTP2	GO:0005576,GO:0007585,GO:0016020,GO:0016021,GO:0042802	extracellular region|respiratory gaseous exchange|membrane|integral component of membrane|identical protein binding
SH2D2A	166.184	78.6332	253.735	3.22682	1.69011	0.0226396	1	Up	1.6598	4.63795	100153265	SH2 domain-containing protein 2A	SH2D2A,Synonyms=SCAP, TSAD, VRAP	GO:0005737,GO:0016020,GO:0016021	cytoplasm|membrane|integral component of membrane	path:ssc04370	VEGF signaling pathway
SIGIRR	148.847	65.8325	231.861	3.52199	1.81639	0.017861	0.947479	Up	2.57055	5.67066	100626800	Single Ig IL-1-related receptor	SIGIRR,UNQ301/PRO342	GO:0001960,GO:0006953,GO:0007165,GO:0016020,GO:0016021,GO:0043433,GO:0045079	negative regulation of cytokine-mediated signaling pathway|acute-phase response|signal transduction|membrane|integral component of membrane|negative regulation of DNA-binding transcription factor activity|negative regulation of chemokine biosynthetic process
SIGLEC1	2373.32	1377	3369.64	2.4471	1.29107	0.00731935	0.63937	Up	10.053	20.6253	397623	Sialoadhesin	SIGLEC1,Synonyms=SA, SN	GO:0016020,GO:0016021	membrane|integral component of membrane	path:ssc04514	Cell adhesion molecules (CAMs)
SIT1	312.736	134.408	491.065	3.65354	1.86929	0.00315923	0.444591	Up	5.17418	15.7757	100153191	Signaling threshold-regulating transmembrane adapter 1	SIT1,Synonyms=SIT	GO:0005886,GO:0007165,GO:0016020,GO:0016021,GO:0019900,GO:0043029,GO:0050863	plasma membrane|signal transduction|membrane|integral component of membrane|kinase binding|T cell homeostasis|regulation of T cell activation
SKAP1	263.162	138.065	388.258	2.81214	1.49167	0.0223915	1	Up	3.17365	8.04996	100521471	Src kinase-associated phosphoprotein 1	SKAP1,Synonyms=SCAP1, SKAP55	GO:0000226,GO:0001726,GO:0001772,GO:0001954,GO:0002821,GO:0005634,GO:0005737,GO:0005829,GO:0005886,GO:0005911,GO:0016477,GO:0019901,GO:0019903,GO:0033625,GO:0033634,GO:0034116,GO:0035371,GO:0042101,GO:0042169,GO:0042803,GO:0044853,GO:0045785,GO:0045893,GO:0045944,GO:0050852,GO:0051010,GO:0071364,GO:0072659,GO:1903039	microtubule cytoskeleton organization|ruffle|immunological synapse|positive regulation of cell-matrix adhesion|positive regulation of adaptive immune response|nucleus|cytoplasm|cytosol|plasma membrane|cell-cell junction|cell migration|protein kinase binding|protein phosphatase binding|positive regulation of integrin activation|positive regulation of cell-cell adhesion mediated by integrin|positiv…	path:ssc04015	Rap1 signaling pathway
SLA-2	16225.2	10300	22150.4	2.15052	1.10468	0.0355057	1	Up	214.596	391.713	100135031	Patr class I histocompatibility antigen, A-126 alpha chain	Patr-A			path:ssc04144,path:ssc04145,path:ssc04218,path:ssc04514,path:ssc04612,path:ssc04650,path:ssc04940,path:ssc05163,path:ssc05165,path:ssc05166,path:ssc05167,path:ssc05168,path:ssc05169,path:ssc05170,path:ssc05203,path:ssc05320,path:ssc05330,path:ssc05332,path:ssc05416	Endocytosis|Phagosome|Cellular senescence|Cell adhesion molecules (CAMs)|Antigen processing and presentation|Natural killer cell mediated cytotoxicity|Type I diabetes mellitus|Human cytomegalovirus infection|Human papillomavirus infection|Human T-cell leukemia virus 1 infection|Kaposi sarcoma-associated herpesvirus infection|Herpes simplex infection|Epstein-Barr virus infection|Human immunodefici…
SLA-5	257.435	90.5196	424.35	4.68793	2.22895	0.0009402	0.249375	Up	7.37114	21.911	100135029	BOLA class I histocompatibility antigen, alpha chain BL3-7		GO:0001916,GO:0002376,GO:0002474,GO:0002476,GO:0005102,GO:0005886,GO:0006955,GO:0016020,GO:0016021,GO:0019882,GO:0042605,GO:0042612	positive regulation of T cell mediated cytotoxicity|immune system process|antigen processing and presentation of peptide antigen via MHC class I|antigen processing and presentation of endogenous peptide antigen via MHC class Ib|signaling receptor binding|plasma membrane|immune response|membrane|integral component of membrane|antigen processing and presentation|peptide antigen binding|MHC class I …	path:ssc04144,path:ssc04145,path:ssc04218,path:ssc04514,path:ssc04612,path:ssc04650,path:ssc04940,path:ssc05163,path:ssc05165,path:ssc05166,path:ssc05167,path:ssc05168,path:ssc05169,path:ssc05170,path:ssc05203,path:ssc05320,path:ssc05330,path:ssc05332,path:ssc05416	Endocytosis|Phagosome|Cellular senescence|Cell adhesion molecules (CAMs)|Antigen processing and presentation|Natural killer cell mediated cytotoxicity|Type I diabetes mellitus|Human cytomegalovirus infection|Human papillomavirus infection|Human T-cell leukemia virus 1 infection|Kaposi sarcoma-associated herpesvirus infection|Herpes simplex infection|Epstein-Barr virus infection|Human immunodefici…
SLA2	222.122	121.607	322.637	2.65311	1.40768	0.0386862	1	Up	0.497608	1.20223	100154129	Src-like-adapter 2	SLA2,Synonyms=C20orf156, SLAP2	GO:0000122,GO:0005070,GO:0005654,GO:0005770,GO:0005794,GO:0005886,GO:0009966,GO:0009967,GO:0031410,GO:0042110,GO:0043231,GO:0047485,GO:0050849	negative regulation of transcription by RNA polymerase II|SH3/SH2 adaptor activity|nucleoplasm|late endosome|Golgi apparatus|plasma membrane|regulation of signal transduction|positive regulation of signal transduction|cytoplasmic vesicle|T cell activation|intracellular membrane-bounded organelle|protein N-terminus binding|negative regulation of calcium-mediated signaling
SLC11A1	7703.71	4524.15	10883.3	2.40559	1.26639	0.0106802	0.767577	Up	109.543	220.638	396764	Natural resistance-associated macrophage protein 1	SLC11A1,Synonyms=NRAMP1	GO:0001818,GO:0001819,GO:0002309,GO:0002369,GO:0002606,GO:0002827,GO:0005384,GO:0005764,GO:0005770,GO:0005886,GO:0006826,GO:0006828,GO:0006876,GO:0006879,GO:0006909,GO:0006954,GO:0007035,GO:0009617,GO:0010008,GO:0010628,GO:0015707,GO:0016020,GO:0016021,GO:0030001,GO:0030670,GO:0032147,GO:0032496,GO:0032623,GO:0032632,GO:0032729,GO:0034341,GO:0042060,GO:0042116,GO:0042742,GO:0042803,GO:0042832,GO:…	negative regulation of cytokine production|positive regulation of cytokine production|T cell proliferation involved in immune response|T cell cytokine production|positive regulation of dendritic cell antigen processing and presentation|positive regulation of T-helper 1 type immune response|manganese ion transmembrane transporter activity|lysosome|late endosome|plasma membrane|iron ion transport|m…	path:ssc04142	Lysosome
SLC16A6	1273.37	1730.85	815.889	0.471382	-1.08503	0.0280553	1	Down	21.7232	9.15446	100739042	Monocarboxylate transporter 7	Slc16a6,Synonyms=Mct7	GO:0005887,GO:0008028,GO:0015718,GO:0016020,GO:0016021,GO:0055085	integral component of plasma membrane|monocarboxylic acid transmembrane transporter activity|monocarboxylic acid transport|membrane|integral component of membrane|transmembrane transport
SLC16A7	954.059	1306.59	601.527	0.460379	-1.11911	0.0275998	1	Down	4.47576	2.01546	100158241	Monocarboxylate transporter 2	SLC16A7,Synonyms=MCT2	GO:0005887,GO:0008028,GO:0015129,GO:0015718,GO:0016020,GO:0016021,GO:0035873,GO:0050833,GO:0055085,GO:1901475	integral component of plasma membrane|monocarboxylic acid transmembrane transporter activity|lactate transmembrane transporter activity|monocarboxylic acid transport|membrane|integral component of membrane|lactate transmembrane transport|pyruvate transmembrane transporter activity|transmembrane transport|pyruvate transmembrane transport
SLC1A4	80.7077	30.1732	131.242	4.34963	2.12089	0.0202482	1	Up	0.210212	0.849876	396600	Neutral amino acid transporter A	SLC1A4	GO:0005254,GO:0005813,GO:0005815,GO:0005882,GO:0015175,GO:0015180,GO:0015184,GO:0015193,GO:0015194,GO:0015195,GO:0015293,GO:0015808,GO:0015811,GO:0015824,GO:0015825,GO:0015826,GO:0016020,GO:0016021,GO:0034589,GO:0034590,GO:0035524,GO:0050890,GO:0055085,GO:1902476	chloride channel activity|centrosome|microtubule organizing center|intermediate filament|neutral amino acid transmembrane transporter activity|L-alanine transmembrane transporter activity|L-cystine transmembrane transporter activity|L-proline transmembrane transporter activity|L-serine transmembrane transporter activity|L-threonine transmembrane transporter activity|symporter activity|L-alanine t…
SLC22A23	554.005	317.276	790.735	2.49226	1.31746	0.0168239	0.92614	Up	2.04563	4.39025	100152838	Solute carrier family 22 member 23	Slc22a23	GO:0016020,GO:0016021,GO:0022857,GO:0055085	membrane|integral component of membrane|transmembrane transporter activity|transmembrane transport
SLC24A4	17.6871	3.65736	31.7169	8.67207	3.11638	0.0418205	1	Up	0.0218106	0.14885	100156914	Sodium/potassium/calcium exchanger 4	SLC24A4 {ECO:0000312|HGNC:HGNC:10978},Synonyms=NCKX4	GO:0005262,GO:0005887,GO:0006811,GO:0006874,GO:0007608,GO:0008273,GO:0016020,GO:0016021,GO:0035725,GO:0055085,GO:0070588	calcium channel activity|integral component of plasma membrane|ion transport|cellular calcium ion homeostasis|sensory perception of smell|calcium, potassium:sodium antiporter activity|membrane|integral component of membrane|sodium ion transmembrane transport|transmembrane transport|calcium ion transmembrane transport	path:ssc04740	Olfactory transduction
SLC35G1	842.346	1152.07	532.625	0.462321	-1.11303	0.0308108	1	Down	17.2636	7.3354	100156133	Solute carrier family 35 member G1	SLC35G1,Synonyms=C10orf60, POST, TMEM20	GO:0005789,GO:0005886,GO:0016020,GO:0016021,GO:0051480,GO:1990034	endoplasmic reticulum membrane|plasma membrane|membrane|integral component of membrane|regulation of cytosolic calcium ion concentration|calcium ion export across plasma membrane
SLC38A1	245.483	139.894	351.073	2.50956	1.32744	0.0449674	1	Up	1.59401	3.54357	100154364	Sodium-coupled neutral amino acid transporter 1	SLC38A1,Synonyms=ATA1, NAT2, SAT1, SNAT1	GO:0003333,GO:0005886,GO:0005887,GO:0006868,GO:0015171,GO:0015186,GO:0016020,GO:0016021,GO:0030424	amino acid transmembrane transport|plasma membrane|integral component of plasma membrane|glutamine transport|amino acid transmembrane transporter activity|L-glutamine transmembrane transporter activity|membrane|integral component of membrane|axon	path:ssc04724,path:ssc04727	Glutamatergic synapse|GABAergic synapse
SLC4A11	157.336	74.0615	240.611	3.2488	1.69991	0.0239114	1	Up	0.331275	0.985877	100157069	Sodium bicarbonate transporter-like protein 11	SLC4A11,Synonyms=BTR1	GO:0005272,GO:0005452,GO:0005887,GO:0006814,GO:0006820,GO:0015106,GO:0015252,GO:0015698,GO:0015701,GO:0016020,GO:0016021,GO:0030003,GO:0035445,GO:0035725,GO:0042044,GO:0046713,GO:0046715,GO:0046983,GO:0050801,GO:0051453,GO:1902600	sodium channel activity|inorganic anion exchanger activity|integral component of plasma membrane|sodium ion transport|anion transport|bicarbonate transmembrane transporter activity|proton channel activity|inorganic anion transport|bicarbonate transport|membrane|integral component of membrane|cellular cation homeostasis|borate transmembrane transport|sodium ion transmembrane transport|fluid transp…
SLC6A12	109.071	42.0596	176.083	4.18652	2.06575	0.0139955	0.835231	Up	0.418985	1.36623	100512716	Sodium- and chloride-dependent betaine transporter	SLC6A12	GO:0005328,GO:0005332,GO:0005886,GO:0005887,GO:0006836,GO:0015293,GO:0015812,GO:0016020,GO:0016021,GO:0042165,GO:0043005,GO:0055085	neurotransmitter:sodium symporter activity|gamma-aminobutyric acid:sodium symporter activity|plasma membrane|integral component of plasma membrane|neurotransmitter transport|symporter activity|gamma-aminobutyric acid transport|membrane|integral component of membrane|neurotransmitter binding|neuron projection|transmembrane transport
SLFN11	706.32	442.54	970.099	2.19211	1.13232	0.0318243	1	Up	3.24386	6.73427	100625890	Schlafen family member 13	SLFN13
SMAD3	207.878	105.149	310.607	2.95396	1.56265	0.0247118	1	Up	0.846121	2.14342	397260	Mothers against decapentaplegic homolog 3	Smad3,Synonyms=Madh3	GO:0000122,GO:0000790,GO:0000977,GO:0000978,GO:0000983,GO:0000987,GO:0001102,GO:0001228,GO:0001501,GO:0001649,GO:0001657,GO:0001666,GO:0001701,GO:0001707,GO:0001756,GO:0001889,GO:0001947,GO:0002076,GO:0002520,GO:0003682,GO:0003690,GO:0003700,GO:0003712,GO:0005160,GO:0005518,GO:0005622,GO:0005634,GO:0005637,GO:0005654,GO:0005667,GO:0005737,GO:0005829,GO:0005886,GO:0006355,GO:0006357,GO:0006366,GO:…	negative regulation of transcription by RNA polymerase II|nuclear chromatin|RNA polymerase II regulatory region sequence-specific DNA binding|RNA polymerase II proximal promoter sequence-specific DNA binding|transcription factor activity, RNA polymerase II core promoter sequence-specific DNA binding|proximal promoter sequence-specific DNA binding|RNA polymerase II activating transcription factor …	path:ssc04068,path:ssc04110,path:ssc04144,path:ssc04218,path:ssc04350,path:ssc04371,path:ssc04390,path:ssc04520,path:ssc04550,path:ssc04659,path:ssc04926,path:ssc04933,path:ssc05142,path:ssc05166,path:ssc05200,path:ssc05210,path:ssc05212,path:ssc05225,path:ssc05226,path:ssc05321	FoxO signaling pathway|Cell cycle|Endocytosis|Cellular senescence|TGF-beta signaling pathway|Apelin signaling pathway|Hippo signaling pathway|Adherens junction|Signaling pathways regulating pluripotency of stem cells|Th17 cell differentiation|Relaxin signaling pathway|AGE-RAGE signaling pathway in diabetic complications|Chagas disease (American trypanosomiasis)|Human T-cell leukemia virus 1 infec…
SMARCAD1	354.071	504.716	203.425	0.40305	-1.31097	0.0304701	1	Down	3.73659	1.42356	100515330	SWI/SNF-related matrix-associated actin-dependent regulator of chromatin subfamily A containing DEAD/H box 1	SMARCAD1,Synonyms=KIAA1122	GO:0000018,GO:0000729,GO:0000792,GO:0003677,GO:0005524,GO:0005634,GO:0005654,GO:0035861,GO:0043044,GO:0043596,GO:0051304,GO:0070932,GO:0070933	regulation of DNA recombination|DNA double-strand break processing|heterochromatin|DNA binding|ATP binding|nucleus|nucleoplasm|site of double-strand break|ATP-dependent chromatin remodeling|nuclear replication fork|chromosome separation|histone H3 deacetylation|histone H4 deacetylation	path:ssc04550	Signaling pathways regulating pluripotency of stem cells
SMCHD1	892.842	1211.5	574.185	0.473945	-1.07721	0.0351776	1	Down	5.70936	2.51622	100627122	Structural maintenance of chromosomes flexible hinge domain-containing protein 1	SMCHD1,Synonyms=KIAA0650	GO:0000784,GO:0001740,GO:0005524,GO:0005694,GO:0006302,GO:0009048,GO:0016887,GO:0035861,GO:0042803,GO:0043584,GO:0045739,GO:0051276,GO:0060820,GO:0060821,GO:0070868,GO:2000042,GO:2001034	nuclear chromosome, telomeric region|Barr body|ATP binding|chromosome|double-strand break repair|dosage compensation by inactivation of X chromosome|ATPase activity|site of double-strand break|protein homodimerization activity|nose development|positive regulation of DNA repair|chromosome organization|inactivation of X chromosome by heterochromatin assembly|inactivation of X chromosome by DNA meth…
SOCS4	350.225	493.743	206.707	0.418652	-1.25618	0.0383609	1	Down	3.81499	1.59013	100302366	Suppressor of cytokine signaling 4	SOCS4	GO:0005622,GO:0007175,GO:0016567,GO:0032436,GO:0035556	intracellular|negative regulation of epidermal growth factor-activated receptor activity|protein ubiquitination|positive regulation of proteasomal ubiquitin-dependent protein catabolic process|intracellular signal transduction	path:ssc04630,path:ssc04910,path:ssc04917,path:ssc04930	Jak-STAT signaling pathway|Insulin signaling pathway|Prolactin signaling pathway|Type II diabetes mellitus
SOX13	28.2653	7.31472	49.2158	6.72833	2.75025	0.0320205	1	Up	0.048021	0.248767	100524269	Transcription factor SOX-13	SOX13	GO:0000977,GO:0003677,GO:0005634,GO:0005654,GO:0006355,GO:0043565,GO:0045165,GO:0045586,GO:0045892,GO:0045944	RNA polymerase II regulatory region sequence-specific DNA binding|DNA binding|nucleus|nucleoplasm|regulation of transcription, DNA-templated|sequence-specific DNA binding|cell fate commitment|regulation of gamma-delta T cell differentiation|negative regulation of transcription, DNA-templated|positive regulation of transcription by RNA polymerase II
SPATA13	851.432	395.909	1306.95	3.30115	1.72297	0.00097729	0.251823	Up	2.57832	7.25325	100522756	Spermatogenesis-associated protein 13	Spata13			path:ssc04810	Regulation of actin cytoskeleton
SPOCK2	1027.25	459.913	1594.59	3.46716	1.79376	0.000469472	0.171216	Up	4.18484	12.2693	100158017	Testican-2	SPOCK2,Synonyms=KIAA0275, TICN2,UNQ269/PRO306	GO:0005509,GO:0005518,GO:0005539,GO:0005615,GO:0010811,GO:0019800,GO:0030198,GO:0050840,GO:1990830	calcium ion binding|collagen binding|glycosaminoglycan binding|extracellular space|positive regulation of cell-substrate adhesion|peptide cross-linking via chondroitin 4-sulfate glycosaminoglycan|extracellular matrix organization|extracellular matrix binding|cellular response to leukemia inhibitory factor
SRRM4	9.20665	0.91434	17.499	19.1384	4.2584	0.0489142	1	Up	0	0.0718525	100156965	Serine/arginine repetitive matrix protein 4	SRRM4,Synonyms=KIAA1853	GO:0000381,GO:0003729,GO:0005634,GO:0006397,GO:0007399,GO:0007605,GO:0030154,GO:0043484	regulation of alternative mRNA splicing, via spliceosome|mRNA binding|nucleus|mRNA processing|nervous system development|sensory perception of sound|cell differentiation|regulation of RNA splicing
ST3GAL5	195.928	98.7487	293.108	2.96822	1.5696	0.0263983	1	Up	1.49955	3.86323	100625751	Lactosylceramide alpha-2,3-sialyltransferase	ST3GAL5,Synonyms=SIAT9,UNQ2510/PRO5998	GO:0003836,GO:0005794,GO:0006486,GO:0008373,GO:0016020,GO:0016021,GO:0016740,GO:0016757,GO:0047291,GO:0097503	beta-galactoside (CMP) alpha-2,3-sialyltransferase activity|Golgi apparatus|protein glycosylation|sialyltransferase activity|membrane|integral component of membrane|transferase activity|transferase activity, transferring glycosyl groups|lactosylceramide alpha-2,3-sialyltransferase activity|sialylation	path:ssc00604	Glycosphingolipid biosynthesis - ganglio series
ST6GALNAC4	286.354	107.892	464.816	4.30816	2.10707	0.0012479	0.275823	Up	2.89302	10.2522	396676	Alpha-N-acetyl-neuraminyl-2,3-beta-galactosyl-1,3-N-acetyl-galactosaminide alpha-2,6-sialyltransferase	ST6GALNAC4,Synonyms=SIAT3C, SIAT7D	GO:0005794,GO:0006486,GO:0008373,GO:0016020,GO:0016021,GO:0016740,GO:0016757,GO:0097503	Golgi apparatus|protein glycosylation|sialyltransferase activity|membrane|integral component of membrane|transferase activity|transferase activity, transferring glycosyl groups|sialylation	path:ssc00604	Glycosphingolipid biosynthesis - ganglio series
ST6GALNAC6	98.4933	38.4023	158.584	4.12956	2.04599	0.0177512	0.947479	Up	0.691484	2.53554	100523532	Alpha-N-acetylgalactosaminide alpha-2,6-sialyltransferase 6	ST6GALNAC6,Synonyms=SIAT7F,UNQ708/PRO1359			path:ssc00604	Glycosphingolipid biosynthesis - ganglio series
STAT4	363.823	221.27	506.376	2.2885	1.1944	0.0463179	1	Up	2.79579	5.66323	397261	Signal transducer and activator of transcription 4	STAT4	GO:0003677,GO:0003700,GO:0005634,GO:0005737,GO:0006355,GO:0007165,GO:0019221,GO:0042802,GO:0045944	DNA binding|DNA-binding transcription factor activity|nucleus|cytoplasm|regulation of transcription, DNA-templated|signal transduction|cytokine-mediated signaling pathway|identical protein binding|positive regulation of transcription by RNA polymerase II	path:ssc04217,path:ssc04630,path:ssc04658,path:ssc05161,path:ssc05200,path:ssc05321	Necroptosis|Jak-STAT signaling pathway|Th1 and Th2 cell differentiation|Hepatitis B|Pathways in cancer|Inflammatory bowel disease (IBD)
STK17B	3766.79	5139.5	2394.08	0.465819	-1.10216	0.0216296	1	Down	54.5488	25.157	100153033	Serine/threonine-protein kinase 17B	STK17B,Synonyms=DRAK2	GO:0000166,GO:0004672,GO:0004674,GO:0005524,GO:0005634,GO:0006468,GO:0035556,GO:2000271	nucleotide binding|protein kinase activity|protein serine/threonine kinase activity|ATP binding|nucleus|protein phosphorylation|intracellular signal transduction|positive regulation of fibroblast apoptotic process
STK38L	357.997	509.287	206.707	0.405874	-1.3009	0.0312914	1	Down	4.16223	1.76207	100516734	Serine/threonine-protein kinase 38-like	STK38L {ECO:0000312|EMBL:AAH28603.1},Synonyms=KIAA0965 {ECO:0000312|EMBL:BAA76809.2}, NDR2 {ECO:0000303|PubMed:15037617}	GO:0000166,GO:0000287,GO:0004672,GO:0004674,GO:0005524,GO:0005622,GO:0005737,GO:0005829,GO:0006468,GO:0015629,GO:0016301,GO:0016310,GO:0016740,GO:0018105,GO:0035556,GO:0051128	nucleotide binding|magnesium ion binding|protein kinase activity|protein serine/threonine kinase activity|ATP binding|intracellular|cytoplasm|cytosol|protein phosphorylation|actin cytoskeleton|kinase activity|phosphorylation|transferase activity|peptidyl-serine phosphorylation|intracellular signal transduction|regulation of cellular component organization
STX1A	53.348	19.2011	87.4948	4.55675	2.18801	0.0334916	1	Up	0.36533	1.33219	100512594	Syntaxin-1A	STX1A	GO:0000149,GO:0001956,GO:0005484,GO:0005886,GO:0005887,GO:0006886,GO:0006887,GO:0006906,GO:0008021,GO:0010807,GO:0012505,GO:0016020,GO:0016021,GO:0016192,GO:0017156,GO:0017157,GO:0019855,GO:0019869,GO:0019900,GO:0030424,GO:0030672,GO:0031201,GO:0031629,GO:0031965,GO:0032940,GO:0042734,GO:0043005,GO:0048278,GO:0048787,GO:0070044,GO:0098967,GO:2000463	SNARE binding|positive regulation of neurotransmitter secretion|SNAP receptor activity|plasma membrane|integral component of plasma membrane|intracellular protein transport|exocytosis|vesicle fusion|synaptic vesicle|regulation of synaptic vesicle priming|endomembrane system|membrane|integral component of membrane|vesicle-mediated transport|calcium ion regulated exocytosis|regulation of exocytosis…	path:ssc04130,path:ssc04721,path:ssc04911,path:ssc05031	SNARE interactions in vesicular transport|Synaptic vesicle cycle|Insulin secretion|Amphetamine addiction
SYNDIG1L	9.29633	0	18.5927	Inf	Inf	0.0145038	0.846797	Up	0	0.230646	100514113	Synapse differentiation-inducing gene protein 1-like	SYNDIG1L,Synonyms=TMEM90A	GO:0005794,GO:0016020,GO:0016021	Golgi apparatus|membrane|integral component of membrane
SYNPO	81.1737	36.5736	125.774	3.43892	1.78196	0.0478285	1	Up	0.322127	0.991951	110259543	Synaptopodin	SYNPO,Synonyms=KIAA1029	GO:0003779,GO:0008542,GO:0015629,GO:0032233,GO:0048169,GO:0097444,GO:0098886,GO:1905355	actin binding|visual learning|actin cytoskeleton|positive regulation of actin filament bundle assembly|regulation of long-term neuronal synaptic plasticity|spine apparatus|modification of dendritic spine|spine apparatus assembly	path:ssc04530	Tight junction
TBC1D10C	281.522	106.978	456.067	4.26319	2.09193	0.00140897	0.297884	Up	1.89501	7.82614	100512518	Carabin	TBC1D10C	GO:0005096,GO:0005622,GO:0005829,GO:0005886,GO:0006886,GO:0017137,GO:0031527,GO:0042147,GO:0050869,GO:0070373,GO:0070885,GO:0090630	GTPase activator activity|intracellular|cytosol|plasma membrane|intracellular protein transport|Rab GTPase binding|filopodium membrane|retrograde transport, endosome to Golgi|negative regulation of B cell activation|negative regulation of ERK1 and ERK2 cascade|negative regulation of calcineurin-NFAT signaling cascade|activation of GTPase activity
TBK1	626.146	858.565	393.727	0.458587	-1.12473	0.0365011	1	Down	11.0195	4.62973	100125828	Serine/threonine-protein kinase TBK1	TBK1,Synonyms=NAK	GO:0002218,GO:0003676,GO:0004672,GO:0004674,GO:0005524,GO:0005654,GO:0005737,GO:0006468,GO:0010629,GO:0016235,GO:0016239,GO:0016301,GO:0016310,GO:0018105,GO:0018107,GO:0019903,GO:0032727,GO:0032728,GO:0042802,GO:0043123,GO:0044565,GO:0045359,GO:0045944,GO:0050830,GO:0051219,GO:1904417	activation of innate immune response|nucleic acid binding|protein kinase activity|protein serine/threonine kinase activity|ATP binding|nucleoplasm|cytoplasm|protein phosphorylation|negative regulation of gene expression|aggresome|positive regulation of macroautophagy|kinase activity|phosphorylation|peptidyl-serine phosphorylation|peptidyl-threonine phosphorylation|protein phosphatase binding|posi…	path:ssc04014,path:ssc04137,path:ssc04620,path:ssc04621,path:ssc04622,path:ssc04623,path:ssc04657,path:ssc05160,path:ssc05161,path:ssc05162,path:ssc05163,path:ssc05164,path:ssc05165,path:ssc05167,path:ssc05168,path:ssc05169,path:ssc05170	Ras signaling pathway|Mitophagy - animal|Toll-like receptor signaling pathway|NOD-like receptor signaling pathway|RIG-I-like receptor signaling pathway|Cytosolic DNA-sensing pathway|IL-17 signaling pathway|Hepatitis C|Hepatitis B|Measles|Human cytomegalovirus infection|Influenza A|Human papillomavirus infection|Kaposi sarcoma-associated herpesvirus infection|Herpes simplex infection|Epstein-Barr …
TCF7	473.29	225.842	720.739	3.19134	1.67416	0.0035162	0.464226	Up	1.79928	5.34467	100512951	Transcription factor 7	Tcf7,Synonyms=Tcf-1, Tcf1	GO:0003677,GO:0005634,GO:0005654,GO:0005667,GO:0006355,GO:0006357,GO:0008013,GO:0016055,GO:0016604,GO:0033153,GO:0043565,GO:0044212,GO:0060070,GO:0071353	DNA binding|nucleus|nucleoplasm|transcription factor complex|regulation of transcription, DNA-templated|regulation of transcription by RNA polymerase II|beta-catenin binding|Wnt signaling pathway|nuclear body|T cell receptor V(D)J recombination|sequence-specific DNA binding|transcription regulatory region DNA binding|canonical Wnt signaling pathway|cellular response to interleukin-4	path:ssc04310,path:ssc04390,path:ssc04520,path:ssc04916,path:ssc04934,path:ssc05165,path:ssc05200,path:ssc05210,path:ssc05213,path:ssc05215,path:ssc05216,path:ssc05217,path:ssc05221,path:ssc05224,path:ssc05225,path:ssc05226,path:ssc05412	Wnt signaling pathway|Hippo signaling pathway|Adherens junction|Melanogenesis|Cushing syndrome|Human papillomavirus infection|Pathways in cancer|Colorectal cancer|Endometrial cancer|Prostate cancer|Thyroid cancer|Basal cell carcinoma|Acute myeloid leukemia|Breast cancer|Hepatocellular carcinoma|Gastric cancer|Arrhythmogenic right ventricular cardiomyopathy (ARVC)
TEKT2	7.10895	0	14.2179	Inf	Inf	0.0310918	1	Up	0	0.272784	100525228	Tektin-2	TEKT2	GO:0005815,GO:0030317,GO:0036126,GO:0036159,GO:0060271,GO:0060294	microtubule organizing center|flagellated sperm motility|sperm flagellum|inner dynein arm assembly|cilium assembly|cilium movement involved in cell motility
TES	101.604	45.717	157.491	3.44491	1.78446	0.0352872	1	Up	0.73541	2.40699	100125376	Testin	TES	GO:0005737,GO:0005829,GO:0005886,GO:0005925,GO:0008270,GO:0008285,GO:0030054,GO:0032991,GO:0042127,GO:0046872	cytoplasm|cytosol|plasma membrane|focal adhesion|zinc ion binding|negative regulation of cell proliferation|cell junction|protein-containing complex|regulation of cell proliferation|metal ion binding
TESC	158.716	82.2906	235.142	2.85746	1.51474	0.0425123	1	Up	0.16998	0.454663	100155189	Calcineurin B homologous protein 3	TESC,Synonyms=CHP3	GO:0005509,GO:0005634,GO:0005737,GO:0005829,GO:0005886,GO:0008285,GO:0010628,GO:0030027,GO:0030854,GO:0032417,GO:0033628,GO:0045654,GO:0045893,GO:0050821,GO:0051604,GO:0071300,GO:0072659	calcium ion binding|nucleus|cytoplasm|cytosol|plasma membrane|negative regulation of cell proliferation|positive regulation of gene expression|lamellipodium|positive regulation of granulocyte differentiation|positive regulation of sodium:proton antiporter activity|regulation of cell adhesion mediated by integrin|positive regulation of megakaryocyte differentiation|positive regulation of transcrip…
TFEC	1472.28	1988.69	955.881	0.480659	-1.05691	0.0305247	1	Down	5.13798	2.61079	100517204	Transcription factor EC	TFEC	GO:0005654,GO:0006355,GO:0034605,GO:0046983	nucleoplasm|regulation of transcription, DNA-templated|cellular response to heat|protein dimerization activity
TGFBR1	1821.15	2429.4	1212.9	0.499258	-1.00214	0.0378106	1	Down	23.6619	11.1849	396665	TGF-beta receptor type-1	TGFBR1	GO:0000166,GO:0000186,GO:0001501,GO:0001525,GO:0001701,GO:0001822,GO:0001824,GO:0001837,GO:0001937,GO:0002088,GO:0003222,GO:0003223,GO:0004672,GO:0004674,GO:0004675,GO:0005024,GO:0005025,GO:0005102,GO:0005114,GO:0005524,GO:0005768,GO:0005886,GO:0005923,GO:0006355,GO:0006468,GO:0007165,GO:0007178,GO:0007179,GO:0007507,GO:0008284,GO:0008354,GO:0008584,GO:0009791,GO:0009952,GO:0009986,GO:0010468,GO:…	nucleotide binding|activation of MAPKK activity|skeletal system development|angiogenesis|in utero embryonic development|kidney development|blastocyst development|epithelial to mesenchymal transition|negative regulation of endothelial cell proliferation|lens development in camera-type eye|ventricular trabecula myocardium morphogenesis|ventricular compact myocardium morphogenesis|protein kinase act…	path:ssc04010,path:ssc04060,path:ssc04068,path:ssc04144,path:ssc04218,path:ssc04350,path:ssc04371,path:ssc04380,path:ssc04390,path:ssc04520,path:ssc04659,path:ssc04926,path:ssc04933,path:ssc05142,path:ssc05161,path:ssc05166,path:ssc05200,path:ssc05210,path:ssc05212,path:ssc05220,path:ssc05225,path:ssc05226	MAPK signaling pathway|Cytokine-cytokine receptor interaction|FoxO signaling pathway|Endocytosis|Cellular senescence|TGF-beta signaling pathway|Apelin signaling pathway|Osteoclast differentiation|Hippo signaling pathway|Adherens junction|Th17 cell differentiation|Relaxin signaling pathway|AGE-RAGE signaling pathway in diabetic complications|Chagas disease (American trypanosomiasis)|Hepatitis B|Hu…
TIAM2	38.6641	12.8008	64.5274	5.04091	2.33368	0.0404648	1	Up	0.033074	0.122462	100155014	T-lymphoma invasion and metastasis-inducing protein 2	TIAM2,Synonyms=KIAA2016, STEF	GO:0005085,GO:0005089,GO:0005096,GO:0005622,GO:0005737,GO:0007165,GO:0016020,GO:0035023,GO:0035556,GO:0043547	guanyl-nucleotide exchange factor activity|Rho guanyl-nucleotide exchange factor activity|GTPase activator activity|intracellular|cytoplasm|signal transduction|membrane|regulation of Rho protein signal transduction|intracellular signal transduction|positive regulation of GTPase activity
TIGIT	161.407	54.8604	267.953	4.88427	2.28814	0.00275369	0.411622	Up	0.534679	2.36165	100624099	T-cell immunoreceptor with Ig and ITIM domains	TIGIT,Synonyms=VSIG9, VSTM3	GO:0005102,GO:0009986,GO:0016020,GO:0016021,GO:0032695,GO:0032733,GO:0042802,GO:0050868	signaling receptor binding|cell surface|membrane|integral component of membrane|negative regulation of interleukin-12 production|positive regulation of interleukin-10 production|identical protein binding|negative regulation of T cell activation	path:ssc04514	Cell adhesion molecules (CAMs)
TIMP1	133.715	64.0038	203.425	3.17834	1.66827	0.0336588	1	Up	3.86689	10.1105	396862	Metalloproteinase inhibitor 1	TIMP1	GO:0002020,GO:0002248,GO:0005125,GO:0005576,GO:0005604,GO:0005615,GO:0008191,GO:0008270,GO:0008284,GO:0009725,GO:0010033,GO:0010469,GO:0010951,GO:0030414,GO:0031012,GO:0034097,GO:0043086,GO:0051045,GO:1901164,GO:1905049,GO:2001044	protease binding|connective tissue replacement involved in inflammatory response wound healing|cytokine activity|extracellular region|basement membrane|extracellular space|metalloendopeptidase inhibitor activity|zinc ion binding|positive regulation of cell proliferation|response to hormone|response to organic substance|regulation of signaling receptor activity|negative regulation of endopeptidase…	path:ssc04066	HIF-1 signaling pathway
TLE4	109.448	49.3743	169.521	3.43339	1.77963	0.0322438	1	Up	0.353797	1.28034	100156044	Transducin-like enhancer protein 4	Tle4,Synonyms=Grg4	GO:0000122,GO:0003682,GO:0003705,GO:0003714,GO:0005634,GO:0005667,GO:0006355,GO:0016055,GO:0045892,GO:0070491,GO:0090090,GO:1903507,GO:1990830,GO:1990907	negative regulation of transcription by RNA polymerase II|chromatin binding|transcription factor activity, RNA polymerase II distal enhancer sequence-specific binding|transcription corepressor activity|nucleus|transcription factor complex|regulation of transcription, DNA-templated|Wnt signaling pathway|negative regulation of transcription, DNA-templated|repressing transcription factor binding|neg…
TLR4	10070.1	13515.8	6624.45	0.490128	-1.02877	0.0405778	1	Down	181.934	82.6028	399541	Toll-like receptor 4	TLR4	GO:0000187,GO:0001530,GO:0001875,GO:0002218,GO:0002224,GO:0002322,GO:0002376,GO:0002537,GO:0002730,GO:0002755,GO:0004888,GO:0005102,GO:0005622,GO:0005737,GO:0005886,GO:0005887,GO:0006954,GO:0007165,GO:0007252,GO:0009617,GO:0009897,GO:0009986,GO:0010572,GO:0010628,GO:0014002,GO:0016020,GO:0016021,GO:0030890,GO:0031226,GO:0031663,GO:0032496,GO:0032497,GO:0032609,GO:0032689,GO:0032700,GO:0032707,GO:…	activation of MAPK activity|lipopolysaccharide binding|lipopolysaccharide receptor activity|activation of innate immune response|toll-like receptor signaling pathway|B cell proliferation involved in immune response|immune system process|nitric oxide production involved in inflammatory response|regulation of dendritic cell cytokine production|MyD88-dependent toll-like receptor signaling pathway|tr…	path:ssc04064,path:ssc04066,path:ssc04145,path:ssc04151,path:ssc04217,path:ssc04620,path:ssc04621,path:ssc05132,path:ssc05133,path:ssc05134,path:ssc05140,path:ssc05142,path:ssc05144,path:ssc05145,path:ssc05146,path:ssc05152,path:ssc05161,path:ssc05162,path:ssc05164,path:ssc05170,path:ssc05205,path:ssc05321,path:ssc05323	NF-kappa B signaling pathway|HIF-1 signaling pathway|Phagosome|PI3K-Akt signaling pathway|Necroptosis|Toll-like receptor signaling pathway|NOD-like receptor signaling pathway|Salmonella infection|Pertussis|Legionellosis|Leishmaniasis|Chagas disease (American trypanosomiasis)|Malaria|Toxoplasmosis|Amoebiasis|Tuberculosis|Hepatitis B|Measles|Influenza A|Human immunodeficiency virus 1 infection|Prot…
TLR6	185.479	288.931	82.0264	0.283896	-1.81657	0.0122649	0.78728	Down	2.79932	0.766216	396621	Toll-like receptor 6 {ECO:0000312|EMBL:CAF06197.1}	TLR6 {ECO:0000312|EMBL:CAF06197.1}	GO:0001775,GO:0002224,GO:0002376,GO:0002755,GO:0004888,GO:0005102,GO:0005622,GO:0005794,GO:0005887,GO:0006954,GO:0007165,GO:0016020,GO:0016021,GO:0034136,GO:0034150,GO:0035355,GO:0035663,GO:0042496,GO:0042802,GO:0043123,GO:0043235,GO:0043507,GO:0045087,GO:0045121,GO:0046982,GO:0050707,GO:0051092,GO:0071723,GO:0071726,GO:1904646,GO:2000483	cell activation|toll-like receptor signaling pathway|immune system process|MyD88-dependent toll-like receptor signaling pathway|transmembrane signaling receptor activity|signaling receptor binding|intracellular|Golgi apparatus|integral component of plasma membrane|inflammatory response|signal transduction|membrane|integral component of membrane|negative regulation of toll-like receptor 2 signalin…	path:ssc04145,path:ssc04620,path:ssc05142,path:ssc05152	Phagosome|Toll-like receptor signaling pathway|Chagas disease (American trypanosomiasis)|Tuberculosis
TLR8	796.06	1216.99	375.134	0.308248	-1.69783	0.00128064	0.278836	Down	7.6651	2.18627	397384	Toll-like receptor 8	TLR8,UNQ249/PRO286	GO:0001932,GO:0002224,GO:0002376,GO:0002755,GO:0003677,GO:0003723,GO:0003725,GO:0003727,GO:0004888,GO:0005622,GO:0005886,GO:0006954,GO:0006955,GO:0007165,GO:0007249,GO:0008329,GO:0009615,GO:0009897,GO:0016020,GO:0016021,GO:0032755,GO:0034158,GO:0045078,GO:0045087,GO:0045089,GO:0045356,GO:0045359,GO:0045416,GO:0050707,GO:0050718,GO:0051607,GO:0071260,GO:2000778,GO:2001183	regulation of protein phosphorylation|toll-like receptor signaling pathway|immune system process|MyD88-dependent toll-like receptor signaling pathway|DNA binding|RNA binding|double-stranded RNA binding|single-stranded RNA binding|transmembrane signaling receptor activity|intracellular|plasma membrane|inflammatory response|immune response|signal transduction|I-kappaB kinase/NF-kappaB signaling|sig…	path:ssc04620	Toll-like receptor signaling pathway
TMEM229B	52.7115	20.1155	85.3075	4.24089	2.08437	0.0426247	1	Up	0.223974	0.790465	100153043	Transmembrane protein 229B	TMEM229B	GO:0009617,GO:0016020,GO:0016021	response to bacterium|membrane|integral component of membrane
TMEM236	872.646	1177.67	567.623	0.481988	-1.05293	0.0399529	1	Down	11.8842	5.89283	100523460	Transmembrane protein 236	Tmem236,Synonyms=Fam23a	GO:0003674,GO:0005575,GO:0008150,GO:0016020,GO:0016021	molecular_function|cellular_component|biological_process|membrane|integral component of membrane
TNF	401.852	179.211	624.494	3.4847	1.80103	0.00251948	0.39369	Up	5.40088	16.8742	397086	Tumor necrosis factor, soluble form	TNF,Synonyms=TNFA, TNFSF2	GO:0000060,GO:0000122,GO:0000165,GO:0000185,GO:0000187,GO:0001819,GO:0001891,GO:0001932,GO:0001934,GO:0001937,GO:0002020,GO:0002439,GO:0002740,GO:0002876,GO:0002925,GO:0005125,GO:0005164,GO:0005576,GO:0005615,GO:0005622,GO:0005886,GO:0005887,GO:0006006,GO:0006919,GO:0006952,GO:0006954,GO:0006955,GO:0006959,GO:0007254,GO:0007275,GO:0008625,GO:0008630,GO:0009615,GO:0009887,GO:0009897,GO:0009986,GO:…	protein import into nucleus, translocation|negative regulation of transcription by RNA polymerase II|MAPK cascade|activation of MAPKKK activity|activation of MAPK activity|positive regulation of cytokine production|phagocytic cup|regulation of protein phosphorylation|positive regulation of protein phosphorylation|negative regulation of endothelial cell proliferation|protease binding|chronic infla…	path:ssc01523,path:ssc04010,path:ssc04060,path:ssc04064,path:ssc04071,path:ssc04150,path:ssc04210,path:ssc04217,path:ssc04350,path:ssc04380,path:ssc04612,path:ssc04620,path:ssc04621,path:ssc04622,path:ssc04625,path:ssc04640,path:ssc04650,path:ssc04657,path:ssc04660,path:ssc04664,path:ssc04668,path:ssc04920,path:ssc04930,path:ssc04931,path:ssc04932,path:ssc04933,path:ssc04940,path:ssc05010,path:ss…	Antifolate resistance|MAPK signaling pathway|Cytokine-cytokine receptor interaction|NF-kappa B signaling pathway|Sphingolipid signaling pathway|mTOR signaling pathway|Apoptosis|Necroptosis|TGF-beta signaling pathway|Osteoclast differentiation|Antigen processing and presentation|Toll-like receptor signaling pathway|NOD-like receptor signaling pathway|RIG-I-like receptor signaling pathway|C-type le…
TNFRSF13B	102.949	32.0019	173.896	5.43393	2.442	0.00488505	0.524681	Up	0.727341	3.09276	106508259	Tumor necrosis factor receptor superfamily member 13B	TNFRSF13B,Synonyms=TACI	GO:0005887,GO:0016020,GO:0016021	integral component of plasma membrane|membrane|integral component of membrane	path:ssc04060,path:ssc04672,path:ssc05340	Cytokine-cytokine receptor interaction|Intestinal immune network for IgA production|Primary immunodeficiency
TNFRSF13C	31.367	9.1434	53.5906	5.86112	2.55118	0.0376904	1	Up	0.181916	0.877032	110260624	Tumor necrosis factor receptor superfamily member 13C	TNFRSF13C,Synonyms=BAFFR, BR3	GO:0001782,GO:0002636,GO:0009897,GO:0016020,GO:0016021,GO:0030890,GO:0031295,GO:0031296,GO:0042102,GO:0045078,GO:0050776	B cell homeostasis|positive regulation of germinal center formation|external side of plasma membrane|membrane|integral component of membrane|positive regulation of B cell proliferation|T cell costimulation|B cell costimulation|positive regulation of T cell proliferation|positive regulation of interferon-gamma biosynthetic process|regulation of immune response	path:ssc04060,path:ssc04064,path:ssc04672,path:ssc05166,path:ssc05340	Cytokine-cytokine receptor interaction|NF-kappa B signaling pathway|Intestinal immune network for IgA production|Human T-cell leukemia virus 1 infection|Primary immunodeficiency
TNFRSF18	61.9181	21.0298	102.806	4.8886	2.28942	0.0208389	1	Up	0.428647	1.61864	100622025	Tumor necrosis factor receptor superfamily member 18	TNFRSF18,Synonyms=AITR, GITR,UNQ319/PRO364			path:ssc04060	Cytokine-cytokine receptor interaction
TNFSF10	373.992	139.894	608.089	4.34678	2.11995	0.000541355	0.192617	Up	1.4431	6.35539	406191	Tumor necrosis factor ligand superfamily member 10	TNFSF10,Synonyms=APO2L, TRAIL	GO:0005125,GO:0005164,GO:0005615,GO:0006955,GO:0008270,GO:0010469,GO:0016020,GO:0016021,GO:0042802,GO:0043065,GO:0043123,GO:0043280,GO:0046872,GO:0090200,GO:2001238	cytokine activity|tumor necrosis factor receptor binding|extracellular space|immune response|zinc ion binding|regulation of signaling receptor activity|membrane|integral component of membrane|identical protein binding|positive regulation of apoptotic process|positive regulation of I-kappaB kinase/NF-kappaB signaling|positive regulation of cysteine-type endopeptidase activity involved in apoptotic…	path:ssc04060,path:ssc04068,path:ssc04210,path:ssc04217,path:ssc04650,path:ssc05162,path:ssc05164	Cytokine-cytokine receptor interaction|FoxO signaling pathway|Apoptosis|Necroptosis|Natural killer cell mediated cytotoxicity|Measles|Influenza A
TNN	6.56211	0	13.1242	Inf	Inf	0.0380785	1	Up	0	0.0402251	102163961	Tenascin-N	Tnn	GO:0002076,GO:0003429,GO:0005178,GO:0005615,GO:0007160,GO:0007409,GO:0009986,GO:0031012,GO:0033689,GO:0042802,GO:0043005,GO:0043025,GO:0045668,GO:0097442,GO:1905240,GO:1990026	osteoblast development|growth plate cartilage chondrocyte morphogenesis|integrin binding|extracellular space|cell-matrix adhesion|axonogenesis|cell surface|extracellular matrix|negative regulation of osteoblast proliferation|identical protein binding|neuron projection|neuronal cell body|negative regulation of osteoblast differentiation|CA3 pyramidal cell dendrite|negative regulation of canonical …	path:ssc04151,path:ssc04510,path:ssc04512,path:ssc05165,path:ssc05206	PI3K-Akt signaling pathway|Focal adhesion|ECM-receptor interaction|Human papillomavirus infection|MicroRNAs in cancer
TNNI2	320.086	170.982	469.191	2.7441	1.45633	0.0191582	0.98303	Up	10.6302	23.62	606751	Troponin I, fast skeletal muscle	Tnni2,Synonyms=Trp1	GO:0003009,GO:0003779,GO:0005634,GO:0005861,GO:0031014,GO:0045893	skeletal muscle contraction|actin binding|nucleus|troponin complex|troponin T binding|positive regulation of transcription, DNA-templated
TOGARAM1	333.964	469.971	197.957	0.421212	-1.24738	0.0419555	1	Down	2.86683	1.1995	100513707	Crescerin-1 {ECO:0000305}	FAM179B,Synonyms=KIAA0423	GO:0005874,GO:0005929,GO:0031116,GO:0036064	microtubule|cilium|positive regulation of microtubule polymerization|ciliary basal body
TP53I11	472.636	215.784	729.488	3.38064	1.7573	0.00225366	0.384761	Up	2.32278	6.11987	100520600	Tumor protein p53-inducible protein 11	TP53I11,Synonyms=PIG11	GO:0016020,GO:0016021	membrane|integral component of membrane
TPPP3	180.581	76.8045	284.358	3.70236	1.88845	0.00968433	0.734664	Up	3.03178	9.04021	100521665	Tubulin polymerization-promoting protein family member 3	TPPP3	GO:0001578,GO:0015631,GO:0032273,GO:0046785,GO:0048471,GO:0097427	microtubule bundle formation|tubulin binding|positive regulation of protein polymerization|microtubule polymerization|perinuclear region of cytoplasm|microtubule bundle
TRAF1	799.068	422.425	1175.71	2.78324	1.47677	0.00474803	0.523528	Up	3.43143	8.01145	100627029	TNF receptor-associated factor 1	TRAF1,Synonyms=EBI6	GO:0005164,GO:0007165,GO:0008270,GO:0031625,GO:0031996,GO:0042802,GO:0042981,GO:0051092,GO:2001236	tumor necrosis factor receptor binding|signal transduction|zinc ion binding|ubiquitin protein ligase binding|thioesterase binding|identical protein binding|regulation of apoptotic process|positive regulation of NF-kappaB transcription factor activity|regulation of extrinsic apoptotic signaling pathway	path:ssc04064,path:ssc04210,path:ssc04668,path:ssc05168,path:ssc05200,path:ssc05202,path:ssc05203,path:ssc05222	NF-kappa B signaling pathway|Apoptosis|TNF signaling pathway|Herpes simplex infection|Pathways in cancer|Transcriptional misregulation in cancer|Viral carcinogenesis|Small cell lung cancer
TRAPPC8	970.616	1344.08	597.152	0.444283	-1.17045	0.0211229	1	Down	6.43649	2.7707	100626409	Trafficking protein particle complex subunit 8	TRAPPC8,Synonyms=KIAA1012	GO:0000045,GO:0000407,GO:0006888,GO:0007030,GO:0030008,GO:0030242,GO:0031410,GO:0032258,GO:0034497,GO:1990072	autophagosome assembly|phagophore assembly site|ER to Golgi vesicle-mediated transport|Golgi organization|TRAPP complex|autophagy of peroxisome|cytoplasmic vesicle|protein localization by the Cvt pathway|protein localization to phagophore assembly site|TRAPPIII protein complex
TREH	1154.56	734.215	1574.91	2.14502	1.10099	0.0270333	1	Up	13.9363	24.9496	100623094	Trehalase	TREH,Synonyms=TREA	GO:0003824,GO:0004555,GO:0005991,GO:0005993,GO:0008152,GO:0016787,GO:0016798	catalytic activity|alpha,alpha-trehalase activity|trehalose metabolic process|trehalose catabolic process|metabolic process|hydrolase activity|hydrolase activity, acting on glycosyl bonds	path:ssc00500	Starch and sucrose metabolism
TRIM16	111.438	40.2309	182.645	4.53992	2.18267	0.00935695	0.734664	Up	0.568056	2.08194	110256115	Tripartite motif-containing protein 16	Trim16,Synonyms=Ebbp
TRIP11	352.511	498.315	206.707	0.414811	-1.26947	0.0361342	1	Down	2.10414	0.84864	100154452	Thyroid receptor-interacting protein 11	TRIP11,Synonyms=CEV14	GO:0002080,GO:0003281,GO:0003413,GO:0005634,GO:0005794,GO:0005801,GO:0006486,GO:0007030,GO:0016607,GO:0060122,GO:0060348	acrosomal membrane|ventricular septum development|chondrocyte differentiation involved in endochondral bone morphogenesis|nucleus|Golgi apparatus|cis-Golgi network|protein glycosylation|Golgi organization|nuclear speck|inner ear receptor cell stereocilium organization|bone development
TSPAN15	48.5161	18.2868	78.7453	4.30613	2.10639	0.0456871	1	Up	0.305558	1.07761	110256602	Tetraspanin-15	TSPAN15	GO:0005886,GO:0009986,GO:0016020,GO:0016021,GO:0019899,GO:0051604,GO:0072659,GO:0097197	plasma membrane|cell surface|membrane|integral component of membrane|enzyme binding|protein maturation|protein localization to plasma membrane|tetraspanin-enriched microdomain
TSPAN33	271.714	128.922	414.507	3.21518	1.6849	0.00972267	0.734664	Up	3.47242	9.05577	100515287	Tetraspanin-33	TSPAN33	GO:0005886,GO:0005887,GO:0007166,GO:0009986,GO:0016020,GO:0016021,GO:0019899,GO:0051604,GO:0072659,GO:0097197	plasma membrane|integral component of plasma membrane|cell surface receptor signaling pathway|cell surface|membrane|integral component of membrane|enzyme binding|protein maturation|protein localization to plasma membrane|tetraspanin-enriched microdomain
TTN	43.9444	9.1434	78.7453	8.61226	3.10639	0.00666324	0.615211	Up	0.00243454	0.0220638	100519519	Titin	TTN			path:ssc05410,path:ssc05414	Hypertrophic cardiomyopathy (HCM)|Dilated cardiomyopathy (DCM)
U2SURP	869.49	1198.7	540.281	0.450722	-1.14969	0.0252499	1	Down	6.56022	2.95325	100517309	U2 snRNP-associated SURP motif-containing protein	U2SURP,Synonyms=KIAA0332, SR140	GO:0003676,GO:0003723,GO:0005634,GO:0005654,GO:0006396	nucleic acid binding|RNA binding|nucleus|nucleoplasm|RNA processing	path:ssc03040	Spliceosome
UBASH3B	2548.8	3557.7	1539.91	0.432839	-1.2081	0.0118539	0.78728	Down	15.6448	6.226	100521108	Ubiquitin-associated and SH3 domain-containing protein B	UBASH3B,Synonyms=KIAA1959, STS1	GO:0004725,GO:0006469,GO:0009968,GO:0016791,GO:0030168,GO:0035335,GO:0038063,GO:0038065,GO:0042802,GO:0043393,GO:0045670,GO:0045671,GO:0045779,GO:0051219,GO:0051279,GO:0070527,GO:0090331	protein tyrosine phosphatase activity|negative regulation of protein kinase activity|negative regulation of signal transduction|phosphatase activity|platelet activation|peptidyl-tyrosine dephosphorylation|collagen-activated tyrosine kinase receptor signaling pathway|collagen-activated signaling pathway|identical protein binding|regulation of protein binding|regulation of osteoclast differentiatio…
UBD	295.631	152.695	438.568	2.87219	1.52215	0.0165279	0.916764	Up	7.63792	19.4992	100294688	Ubiquitin D	UBD,Synonyms=FAT10
UBE2L6	2995.63	1549.81	4441.46	2.86581	1.51895	0.0016728	0.329768	Up	98.7306	244.091	100514753	Ubiquitin/ISG15-conjugating enzyme E2 L6	UBE2L6	GO:0000151,GO:0000166,GO:0005524,GO:0006511,GO:0016567,GO:0016740,GO:0019787,GO:0019941,GO:0031625,GO:0032020,GO:0042296,GO:0061631	ubiquitin ligase complex|nucleotide binding|ATP binding|ubiquitin-dependent protein catabolic process|protein ubiquitination|transferase activity|ubiquitin-like protein transferase activity|modification-dependent protein catabolic process|ubiquitin protein ligase binding|ISG15-protein conjugation|ISG15 transferase activity|ubiquitin conjugating enzyme activity	path:ssc04120,path:ssc05012	Ubiquitin mediated proteolysis|Parkinson disease
UFL1	296.529	427.911	165.146	0.385937	-1.37356	0.0300716	1	Down	6.45872	2.40513	100153617	E3 UFM1-protein ligase 1 {ECO:0000305}	UFL1 {ECO:0000305},Synonyms=QtsA-19276 {ECO:0000312|EMBL:BAE02451.1}	GO:0005737,GO:0005783,GO:0005789,GO:0008284,GO:0010468,GO:0031397,GO:0032088,GO:0032434,GO:0032880,GO:0032991,GO:0033146,GO:0034976,GO:0043005,GO:0060252,GO:0071568,GO:0071569,GO:1902065,GO:1990592	cytoplasm|endoplasmic reticulum|endoplasmic reticulum membrane|positive regulation of cell proliferation|regulation of gene expression|negative regulation of protein ubiquitination|negative regulation of NF-kappaB transcription factor activity|regulation of proteasomal ubiquitin-dependent protein catabolic process|regulation of protein localization|protein-containing complex|regulation of intrace…
UHRF1BP1L	598.088	810.105	386.071	0.476569	-1.06924	0.0482499	1	Down	4.49965	2.17158	100511566	UHRF1-binding protein 1-like	UHRF1BP1L,Synonyms=KIAA0701	GO:0005769,GO:0005829,GO:0042803,GO:0044877	early endosome|cytosol|protein homodimerization activity|protein-containing complex binding
UNC5B	23.9802	6.40038	41.56	6.49337	2.69897	0.0451629	1	Up	0.0493386	0.25699	733600	Netrin receptor UNC5B-a	unc5b-a	GO:0005042,GO:0007165,GO:0014068,GO:0016020,GO:0016021,GO:0033564,GO:0038007,GO:0043524,GO:2001240	netrin receptor activity|signal transduction|positive regulation of phosphatidylinositol 3-kinase signaling|membrane|integral component of membrane|anterior/posterior axon guidance|netrin-activated signaling pathway|negative regulation of neuron apoptotic process|negative regulation of extrinsic apoptotic signaling pathway in absence of ligand	path:ssc04360	Axon guidance
UPP1	5209.9	2920.4	7499.4	2.56794	1.36061	0.00527761	0.546027	Up	27.6005	61.3658	100625277	Uridine phosphorylase 1	Upp1,Synonyms=Up, Upp	GO:0003824,GO:0004850,GO:0005634,GO:0005654,GO:0005737,GO:0006218,GO:0006220,GO:0009116,GO:0009166,GO:0016740,GO:0016757,GO:0016763,GO:0044206,GO:0046108	catalytic activity|uridine phosphorylase activity|nucleus|nucleoplasm|cytoplasm|uridine catabolic process|pyrimidine nucleotide metabolic process|nucleoside metabolic process|nucleotide catabolic process|transferase activity|transferase activity, transferring glycosyl groups|transferase activity, transferring pentosyl groups|UMP salvage|uridine metabolic process	path:ssc00240,path:ssc00983	Pyrimidine metabolism|Drug metabolism - other enzymes
USP18	2062.83	1108.18	3017.48	2.72291	1.44515	0.0028817	0.420382	Up	33.3685	78.0265	396777	Ubl carboxyl-terminal hydrolase 18	USP18,Synonyms=ISG43	GO:0004197,GO:0004843,GO:0005829,GO:0006511,GO:0009617,GO:0016579,GO:0019785,GO:0031647,GO:0035634,GO:0036459	cysteine-type endopeptidase activity|thiol-dependent ubiquitin-specific protease activity|cytosol|ubiquitin-dependent protein catabolic process|response to bacterium|protein deubiquitination|ISG15-specific protease activity|regulation of protein stability|response to stilbenoid|thiol-dependent ubiquitinyl hydrolase activity
USP8	1045.8	1397.11	694.49	0.49709	-1.00842	0.044567	1	Down	8.45233	4.15504	100157546	Ubiquitin carboxyl-terminal hydrolase 8	USP8,Synonyms=KIAA0055, UBPY	GO:0000281,GO:0004843,GO:0005737,GO:0005769,GO:0005829,GO:0006511,GO:0007032,GO:0007265,GO:0014069,GO:0016579,GO:0019897,GO:0030496,GO:0031313,GO:0036459,GO:0043197,GO:0070536,GO:0071108,GO:0090263	mitotic cytokinesis|thiol-dependent ubiquitin-specific protease activity|cytoplasm|early endosome|cytosol|ubiquitin-dependent protein catabolic process|endosome organization|Ras protein signal transduction|postsynaptic density|protein deubiquitination|extrinsic component of plasma membrane|midbody|extrinsic component of endosome membrane|thiol-dependent ubiquitinyl hydrolase activity|dendritic sp…	path:ssc04137,path:ssc04144,path:ssc04934	Mitophagy - animal|Endocytosis|Cushing syndrome
VOPP1	282.194	128.008	436.38	3.40902	1.76936	0.00626586	0.593548	Up	0.789004	2.23368	110257626	Vesicular, overexpressed in cancer, prosurvival protein 1	VOPP1,Synonyms=ECOP, GASP	GO:0005768,GO:0016020,GO:0016021,GO:0030659,GO:0031301	endosome|membrane|integral component of membrane|cytoplasmic vesicle membrane|integral component of organelle membrane
VPS13C	3795.85	5300.43	2291.27	0.43228	-1.20996	0.0118947	0.78728	Down	14.0272	5.98404	100625505	Vacuolar protein sorting-associated protein 13C	VPS13C {ECO:0000312|EMBL:AAH69387.1},Synonyms=KIAA1421 {ECO:0000312|EMBL:BAA92659.1}	GO:0005741,GO:0005829,GO:0007005,GO:1905090	mitochondrial outer membrane|cytosol|mitochondrion organization|negative regulation of parkin-mediated stimulation of mitophagy in response to mitochondrial depolarization
VPS9D1	218.294	121.607	314.981	2.59015	1.37304	0.0445141	1	Up	0.920224	1.99721	100627090	VPS9 domain-containing protein 1	Vps9d1
VSTM2B	9.7535	0.91434	18.5927	20.3345	4.34586	0.0415072	1	Up	0	0.558179	100627408	V-set and transmembrane domain-containing protein 2B	Vstm2b	GO:0016021	integral component of membrane
WDR31	39.7578	12.8008	66.7148	5.21179	2.38178	0.0353932	1	Up	0.137751	0.447304	100622202	WD repeat-containing protein 31	WDR31
WRNIP1	1068.29	699.47	1437.1	2.05456	1.03883	0.0381071	1	Up	18.8466	31.6361	100155921	ATPase WRNIP1	Wrnip1 {ECO:0000312|MGI:MGI:1926153},Synonyms=Whip
ZBP1	1642.54	1083.49	2201.59	2.03194	1.02286	0.034921	1	Up	23.4943	40.1155	100144524	Z-DNA-binding protein 1	ZBP1,Synonyms=C20orf183, DLM1	GO:0003677,GO:0003723,GO:0003726,GO:0005634,GO:0005737,GO:0005829	DNA binding|RNA binding|double-stranded RNA adenosine deaminase activity|nucleus|cytoplasm|cytosol	path:ssc04217,path:ssc04623	Necroptosis|Cytosolic DNA-sensing pathway
ZBTB33	574.69	825.649	323.731	0.392093	-1.35073	0.0138168	0.829464	Down	5.83735	2.15065	102167717	Transcriptional regulator Kaiso	ZBTB33,Synonyms=KAISO, ZNF348	GO:0003676,GO:0005634,GO:0005654,GO:0005730,GO:0005829,GO:0005886,GO:0008327,GO:0043565,GO:0045892	nucleic acid binding|nucleus|nucleoplasm|nucleolus|cytosol|plasma membrane|methyl-CpG binding|sequence-specific DNA binding|negative regulation of transcription, DNA-templated
ZBTB38	1345.08	1891.77	798.39	0.422034	-1.24457	0.0116934	0.78728	Down	3.48557	1.38454	100337656	Zinc finger and BTB domain-containing protein 38	ZBTB38 {ECO:0000312|HGNC:HGNC:26636}	GO:0003676,GO:0005634,GO:0005654,GO:0006275,GO:0006974,GO:0008327,GO:0042803,GO:0045892	nucleic acid binding|nucleus|nucleoplasm|regulation of DNA replication|cellular response to DNA damage stimulus|methyl-CpG binding|protein homodimerization activity|negative regulation of transcription, DNA-templated
ZC3H13	912.179	1220.64	603.714	0.494587	-1.0157	0.0462181	1	Down	5.55352	2.69578	100521395	Zinc finger CCCH domain-containing protein 13	Zc3h13	GO:0005654,GO:0016607,GO:0036396,GO:0046872,GO:0080009,GO:2000036	nucleoplasm|nuclear speck|RNA N6-methyladenosine methyltransferase complex|metal ion binding|mRNA methylation|regulation of stem cell population maintenance
ZFAND2A	1067.88	675.697	1460.07	2.16084	1.11159	0.0267142	1	Up	24.2311	41.097	100521185	AN1-type zinc finger protein 2A	ZFAND2A	GO:0000502,GO:0008270,GO:0032436,GO:0046872,GO:0071243	proteasome complex|zinc ion binding|positive regulation of proteasomal ubiquitin-dependent protein catabolic process|metal ion binding|cellular response to arsenic-containing substance
ZFYVE16	1298.09	1857.94	738.238	0.397342	-1.33155	0.00726164	0.63937	Down	9.50087	3.70042	100511806	Zinc finger FYVE domain-containing protein 16	ZFYVE16,Synonyms=KIAA0305	GO:0005545,GO:0005547,GO:0005737,GO:0005768,GO:0005769,GO:0005829,GO:0006622,GO:0008565,GO:0016020,GO:0016197,GO:0031901,GO:0043231,GO:0046872	1-phosphatidylinositol binding|phosphatidylinositol-3,4,5-trisphosphate binding|cytoplasm|endosome|early endosome|cytosol|protein targeting to lysosome|protein transporter activity|membrane|endosomal transport|early endosome membrane|intracellular membrane-bounded organelle|metal ion binding	path:ssc04144,path:ssc04350	Endocytosis|TGF-beta signaling pathway
ZHX1	1490.41	2038.06	942.757	0.462575	-1.11224	0.0228652	1	Down	13.193	5.87842	100154564	Zinc fingers and homeoboxes protein 1	ZHX1	GO:0000122,GO:0003676,GO:0003677,GO:0003700,GO:0003714,GO:0005634,GO:0005654,GO:0045892,GO:0046982	negative regulation of transcription by RNA polymerase II|nucleic acid binding|DNA binding|DNA-binding transcription factor activity|transcription corepressor activity|nucleus|nucleoplasm|negative regulation of transcription, DNA-templated|protein heterodimerization activity
ZNF146	310.119	434.311	185.927	0.428095	-1.224	0.0498119	1	Down	2.56097	1.06307	100621065	Zinc finger protein OZF	ZNF146,Synonyms=OZF	GO:0003676,GO:0003677,GO:0003700,GO:0005634,GO:0005730,GO:0005829,GO:0006355	nucleic acid binding|DNA binding|DNA-binding transcription factor activity|nucleus|nucleolus|cytosol|regulation of transcription, DNA-templated
ZNF148	468.069	663.811	272.328	0.410249	-1.28543	0.0240167	1	Down	3.467	1.28455	100515279	Zinc finger protein 148	ZNF148,Synonyms=ZBP89	GO:0000122,GO:0000978,GO:0001078,GO:0003676,GO:0003677,GO:0003700,GO:0005634,GO:0005654,GO:0005794,GO:0007276,GO:0010629,GO:0043565,GO:0044212,GO:0045892,GO:0045944	negative regulation of transcription by RNA polymerase II|RNA polymerase II proximal promoter sequence-specific DNA binding|transcriptional repressor activity, RNA polymerase II proximal promoter sequence-specific DNA binding|nucleic acid binding|DNA binding|DNA-binding transcription factor activity|nucleus|nucleoplasm|Golgi apparatus|gamete generation|negative regulation of gene expression|seque…
ZNF322	3131.72	4455.58	1807.86	0.405753	-1.30133	0.0067968	0.623596	Down	39.4689	15.9679	100154074	Zinc finger protein 322	ZNF322,Synonyms=ZNF322A,QtsA-14134	GO:0003676,GO:0003700,GO:0005634,GO:0005737,GO:0005813,GO:0005829,GO:0006355,GO:0035326,GO:1902459	nucleic acid binding|DNA-binding transcription factor activity|nucleus|cytoplasm|centrosome|cytosol|regulation of transcription, DNA-templated|enhancer binding|positive regulation of stem cell population maintenance
ZNF521	14.1282	0.91434	27.3421	29.9037	4.90225	0.012245	0.78728	Up	0.00753857	0.193121	100739769	Zinc finger protein 521	ZNF521,Synonyms=EHZF, LIP3	GO:0003676,GO:0003677,GO:0003700,GO:0005634,GO:0006355,GO:0019904,GO:0048663	nucleic acid binding|DNA binding|DNA-binding transcription factor activity|nucleus|regulation of transcription, DNA-templated|protein domain specific binding|neuron fate commitment
ZNF638	575.012	855.822	294.201	0.343765	-1.54051	0.00521395	0.543293	Down	3.6059	1.22591	100523179	Zinc finger protein 638	ZNF638,Synonyms=NP220, ZFML	GO:0003676,GO:0003723,GO:0005634,GO:0005654,GO:0008270,GO:0008380,GO:0043231,GO:0046872	nucleic acid binding|RNA binding|nucleus|nucleoplasm|zinc ion binding|RNA splicing|intracellular membrane-bounded organelle|metal ion binding
ZNFX1	8297.32	5385.46	11209.2	2.08138	1.05754	0.0330114	1	Up	28.7957	53.3364	100624243	NFX1-type zinc finger-containing protein 1	ZNFX1,Synonyms=KIAA1404	GO:0000775,GO:0003700,GO:0005634,GO:0006355,GO:0008270,GO:0030702,GO:0031048,GO:0031380	chromosome, centromeric region|DNA-binding transcription factor activity|nucleus|regulation of transcription, DNA-templated|zinc ion binding|chromatin silencing at centromere|chromatin silencing by small RNA|nuclear RNA-directed RNA polymerase complex
ZPLD1	7.6558	0	15.3116	Inf	Inf	0.0255208	1	Up	0	0.135114	100153011	Zona pellucida-like domain-containing protein 1	ZPLD1,QtsA-16765	GO:0016020,GO:0016021	membrane|integral component of membrane
