# Supplementary material for: Mechanism of interaction between virus and host is inferred from the changes of gene expression in macrophages infected with African swine fever virus CN/GS/2018 strain
Source: Virol J. 2021 Aug 19;18:170. doi: 10.1186/s12985-021-01637-6 (PMC8375147; doi:10.1186/s12985-021-01637-6)
Supplement: Supplementary file 4 — Additional file 4. ASFV 36h vs. MOCK 36h. Information of differentially expressed genes at 36 hpi. [file 12985_2021_1637_MOESM4_ESM.xlsx]

## Sheet: AX_1_36h-vs-AX_8_36h-diff-pval-
gene_id	BaseMean	BaseMean_control_AX_8_36h	BaseMean_case_AX_1_36h	FoldChange	log2FoldChange	pValue	qValue	Regulation	Expression_AX_8_36h	Expression_AX_1_36h	Dbxref	description	gene_Symbol	GO_id	GO_term	pathway	pathway_description
ABCB1	432.937	236.457	629.416	2.66186	1.41243	0.00186173	0.124234	Up	2.3976	5.75663	396910	Multidrug resistance protein 1	ABCB1,Synonyms=MDR1, PGY1			path:ssc02010,path:ssc04976,path:ssc05206,path:ssc05226	ABC transporters|Bile secretion|MicroRNAs in cancer|Gastric cancer
ABCD4	1375.01	711.326	2038.69	2.86605	1.51906	0.000655937	0.0540846	Up	12.9101	32.0709	100152503	ATP-binding cassette sub-family D member 4	ABCD4,Synonyms=PXMP1L	GO:0000166,GO:0005524,GO:0005777,GO:0005789,GO:0009235,GO:0016020,GO:0016021,GO:0016887,GO:0042626,GO:0055085,GO:1990830	nucleotide binding|ATP binding|peroxisome|endoplasmic reticulum membrane|cobalamin metabolic process|membrane|integral component of membrane|ATPase activity|ATPase activity, coupled to transmembrane movement of substances|transmembrane transport|cellular response to leukemia inhibitory factor	path:ssc02010,path:ssc04146	ABC transporters|Peroxisome
ABCG2	106.372	45.9235	166.821	3.63258	1.86099	0.00266385	0.162631	Up	0.804871	2.91738	397073	ATP-binding cassette sub-family G member 2	ABCG2,Synonyms=BMDP	GO:0000166,GO:0005524,GO:0005739,GO:0005886,GO:0006855,GO:0015238,GO:0016020,GO:0016021,GO:0016324,GO:0016887,GO:0031966,GO:0033344,GO:0042626,GO:0043235,GO:0055085	nucleotide binding|ATP binding|mitochondrion|plasma membrane|drug transmembrane transport|drug transmembrane transporter activity|membrane|integral component of membrane|apical plasma membrane|ATPase activity|mitochondrial membrane|cholesterol efflux|ATPase activity, coupled to transmembrane movement of substances|receptor complex|transmembrane transport	path:ssc01523,path:ssc02010,path:ssc04976	Antifolate resistance|ABC transporters|Bile secretion
ABCG4	33.9415	57.6487	10.2344	0.177531	-2.49386	0.00566255	0.284974	Down	0.649194	0.0326712	100518504	ATP-binding cassette sub-family G member 4	ABCG4,Synonyms=WHITE2			path:ssc02010	ABC transporters
ABHD17B	455.945	280.427	631.463	2.25179	1.17107	0.00898131	0.38929	Up	6.1457	12.8005	100155547	Protein ABHD17B {ECO:0000305}	ABHD17B {ECO:0000312|HGNC:HGNC:24278},Synonyms=C9orf77, FAM108B1,CGI-67	GO:0002084,GO:0005886,GO:0008474,GO:0014069,GO:0018345,GO:0055038,GO:1902473,GO:1902817,GO:1902950,GO:1905668	protein depalmitoylation|plasma membrane|palmitoyl-(protein) hydrolase activity|postsynaptic density|protein palmitoylation|recycling endosome membrane|regulation of protein localization to synapse|negative regulation of protein localization to microtubule|regulation of dendritic spine maintenance|positive regulation of protein localization to endosome	path:ssc00062	Fatty acid elongation
ACE	27.125	42.9922	11.2578	0.261858	-1.93315	0.0399519	0.958512	Down	0.28305	0.0576516	613133	Angiotensin-converting enzyme, soluble form	ACE,Synonyms=DCP1	GO:0001822,GO:0002446,GO:0003081,GO:0003084,GO:0004175,GO:0004180,GO:0005615,GO:0005737,GO:0005764,GO:0005768,GO:0005886,GO:0006508,GO:0007283,GO:0008144,GO:0008217,GO:0008233,GO:0008237,GO:0008238,GO:0008239,GO:0008240,GO:0008241,GO:0008270,GO:0009897,GO:0010608,GO:0010629,GO:0016020,GO:0016021,GO:0016787,GO:0031404,GO:0031434,GO:0031711,GO:0032091,GO:0032092,GO:0042447,GO:0043171,GO:0045777,GO:…	kidney development|neutrophil mediated immunity|regulation of systemic arterial blood pressure by renin-angiotensin|positive regulation of systemic arterial blood pressure|endopeptidase activity|carboxypeptidase activity|extracellular space|cytoplasm|lysosome|endosome|plasma membrane|proteolysis|spermatogenesis|drug binding|regulation of blood pressure|peptidase activity|metallopeptidase activity…	path:ssc04614,path:ssc04924,path:ssc05142,path:ssc05410	Renin-angiotensin system|Renin secretion|Chagas disease (American trypanosomiasis)|Hypertrophic cardiomyopathy (HCM)
ACER2	60.0354	14.6564	105.414	7.19236	2.84646	0.000206727	0.0219697	Up	0.477282	2.95877	100155321	Alkaline ceramidase 2	ACER2,Synonyms=ASAH3L,PP11646	GO:0001953,GO:0005794,GO:0006629,GO:0006672,GO:0006919,GO:0008284,GO:0010942,GO:0016020,GO:0016021,GO:0016787,GO:0016811,GO:0017040,GO:0030173,GO:0032526,GO:0033629,GO:0035690,GO:0046512,GO:0071633,GO:0090285,GO:0102121	negative regulation of cell-matrix adhesion|Golgi apparatus|lipid metabolic process|ceramide metabolic process|activation of cysteine-type endopeptidase activity involved in apoptotic process|positive regulation of cell proliferation|positive regulation of cell death|membrane|integral component of membrane|hydrolase activity|hydrolase activity, acting on carbon-nitrogen (but not peptide) bonds, i…	path:ssc00600,path:ssc04071	Sphingolipid metabolism|Sphingolipid signaling pathway
ACKR4	226.657	130.931	322.384	2.46224	1.29997	0.010426	0.428601	Up	4.46267	10.0653	100037292	Atypical chemokine receptor 4	ACKR4,Synonyms=CCR11, CCRL1	GO:0004930,GO:0004950,GO:0005044,GO:0005622,GO:0006898,GO:0006935,GO:0006955,GO:0007165,GO:0007186,GO:0007204,GO:0009897,GO:0016020,GO:0016021,GO:0016493,GO:0019722,GO:0019956,GO:0019957,GO:0060326,GO:0070098	G-protein coupled receptor activity|chemokine receptor activity|scavenger receptor activity|intracellular|receptor-mediated endocytosis|chemotaxis|immune response|signal transduction|G-protein coupled receptor signaling pathway|positive regulation of cytosolic calcium ion concentration|external side of plasma membrane|membrane|integral component of membrane|C-C chemokine receptor activity|calcium…	path:ssc04060	Cytokine-cytokine receptor interaction
ACOD1	2161.53	754.318	3568.74	4.73108	2.24217	2.90645e-06	0.000502396	Up	11.5002	49.8092	100524951	Cis-aconitate decarboxylase	ACOD1 {ECO:0000312|HGNC:HGNC:33904},Synonyms=IRG1	GO:0002760,GO:0005739,GO:0006952,GO:0016829,GO:0019679,GO:0047547,GO:0047613,GO:0071222,GO:0072573	positive regulation of antimicrobial humoral response|mitochondrion|defense response|lyase activity|propionate metabolic process, methylcitrate cycle|2-methylcitrate dehydratase activity|aconitate decarboxylase activity|cellular response to lipopolysaccharide|tolerance induction to lipopolysaccharide
ADAMTS1	28.8668	12.7023	45.0314	3.54515	1.82585	0.0456138	1	Up	0.14039	0.45251	497061	A disintegrin and metalloproteinase with thrombospondin motifs 1	Adamts1	GO:0001542,GO:0001822,GO:0004222,GO:0005604,GO:0006508,GO:0008201,GO:0008237,GO:0008270,GO:0031012,GO:0031410,GO:0060347,GO:1900087,GO:1904707,GO:1904754	ovulation from ovarian follicle|kidney development|metalloendopeptidase activity|basement membrane|proteolysis|heparin binding|metallopeptidase activity|zinc ion binding|extracellular matrix|cytoplasmic vesicle|heart trabecula formation|positive regulation of G1/S transition of mitotic cell cycle|positive regulation of vascular smooth muscle cell proliferation|positive regulation of vascular asso…
ADAR	3203.56	1610.25	4796.87	2.97895	1.5748	0.00160853	0.110419	Up	11.4902	30.7899	100523784	Double-stranded RNA-specific adenosine deaminase	ADAR,Synonyms=ADAR1, DSRAD, G1P1, IFI4	GO:0001649,GO:0002244,GO:0002566,GO:0003723,GO:0003725,GO:0003726,GO:0004000,GO:0005634,GO:0005730,GO:0005737,GO:0006382,GO:0006396,GO:0008251,GO:0030218,GO:0035196,GO:0043066,GO:0044387,GO:0045070,GO:0060216,GO:0060339,GO:0061484,GO:0098586,GO:1900369	osteoblast differentiation|hematopoietic progenitor cell differentiation|somatic diversification of immune receptors via somatic mutation|RNA binding|double-stranded RNA binding|double-stranded RNA adenosine deaminase activity|adenosine deaminase activity|nucleus|nucleolus|cytoplasm|adenosine to inosine editing|RNA processing|tRNA-specific adenosine deaminase activity|erythrocyte differentiation|…	path:ssc04623,path:ssc05162,path:ssc05164	Cytosolic DNA-sensing pathway|Measles|Influenza A
ADORA2B	100.954	58.6258	143.282	2.44401	1.28925	0.0362081	0.920352	Up	2.40703	4.94928	606745	Adenosine receptor A2b	ADORA2B	GO:0001609,GO:0001973,GO:0002882,GO:0004930,GO:0005622,GO:0005886,GO:0007165,GO:0007186,GO:0007189,GO:0010575,GO:0010753,GO:0016020,GO:0016021,GO:0031284,GO:0031668,GO:0032722,GO:0032755,GO:0043306,GO:0060087	G-protein coupled adenosine receptor activity|adenosine receptor signaling pathway|positive regulation of chronic inflammatory response to non-antigenic stimulus|G-protein coupled receptor activity|intracellular|plasma membrane|signal transduction|G-protein coupled receptor signaling pathway|adenylate cyclase-activating G-protein coupled receptor signaling pathway|positive regulation of vascular …	path:ssc04015,path:ssc04020,path:ssc04080,path:ssc04270,path:ssc05034	Rap1 signaling pathway|Calcium signaling pathway|Neuroactive ligand-receptor interaction|Vascular smooth muscle contraction|Alcoholism
ADORA3	32.0067	9.77096	54.2424	5.55138	2.47285	0.00682341	0.328508	Up	1.84898	4.70927	606753	Adenosine receptor A3	ADORA3	GO:0001609,GO:0001973,GO:0004930,GO:0005886,GO:0007165,GO:0007186,GO:0008285,GO:0016020,GO:0016021,GO:0030336,GO:0032088	G-protein coupled adenosine receptor activity|adenosine receptor signaling pathway|G-protein coupled receptor activity|plasma membrane|signal transduction|G-protein coupled receptor signaling pathway|negative regulation of cell proliferation|membrane|integral component of membrane|negative regulation of cell migration|negative regulation of NF-kappaB transcription factor activity	path:ssc04022,path:ssc04071,path:ssc04080	cGMP-PKG signaling pathway|Sphingolipid signaling pathway|Neuroactive ligand-receptor interaction
AGBL2	101.473	144.61	58.3361	0.403402	-1.30971	0.0334603	0.892163	Down	1.55004	0.562856	100514151	Cytosolic carboxypeptidase 2	AGBL2,Synonyms=CCP2	GO:0004181,GO:0005814,GO:0005829,GO:0006508,GO:0008270,GO:0035610,GO:0036064	metallocarboxypeptidase activity|centriole|cytosol|proteolysis|zinc ion binding|protein side chain deglutamylation|ciliary basal body
AGRN	1209.37	122.137	2296.6	18.8035	4.23293	2.302e-17	4.71811e-14	Up	0.941513	15.2043	100621139	Agrin C-terminal 22 kDa fragment	AGRN,Synonyms=AGRIN	GO:0005509,GO:0005604,GO:0005829,GO:0005886,GO:0007213,GO:0008582,GO:0031012,GO:0043113,GO:0043236	calcium ion binding|basement membrane|cytosol|plasma membrane|G-protein coupled acetylcholine receptor signaling pathway|regulation of synaptic growth at neuromuscular junction|extracellular matrix|receptor clustering|laminin binding	path:ssc04512	ECM-receptor interaction
AHNAK2	643.265	883.295	403.236	0.456513	-1.13127	0.00932269	0.396333	Down	3.95209	1.52429	100522557	Protein AHNAK2	AHNAK2,Synonyms=C14orf78, KIAA2019
AHRR	767.156	449.464	1084.85	2.41364	1.27121	0.00341914	0.190873	Up	2.21016	4.59788	100624847	Aryl hydrocarbon receptor repressor	AHRR,Synonyms=BHLHE77, KIAA1234	GO:0005634,GO:0005654,GO:0005829,GO:0006355,GO:0006805,GO:0009410,GO:0046983	nucleus|nucleoplasm|cytosol|regulation of transcription, DNA-templated|xenobiotic metabolic process|response to xenobiotic stimulus|protein dimerization activity
AKAP7	330.861	117.252	544.47	4.64361	2.21525	5.44249e-06	0.000877342	Up	1.18832	4.9317	100523651	A-kinase anchor protein 7 isoform gamma	AKAP7,Synonyms=AKAP18	GO:0005634,GO:0005737,GO:0005829,GO:0019901,GO:0032991,GO:0034237,GO:0051018	nucleus|cytoplasm|cytosol|protein kinase binding|protein-containing complex|protein kinase A regulatory subunit binding|protein kinase A binding
AKR1B1	457.837	632.181	283.493	0.448436	-1.15702	0.00981547	0.409368	Down	16.3534	6.31853	396816	Aldose reductase	AKR1B1,Synonyms=ALR2	GO:0003091,GO:0004032,GO:0005654,GO:0005829,GO:0016491,GO:0035809,GO:0043066,GO:0043795,GO:0044597,GO:0044598,GO:0055114,GO:0071475,GO:0072001	renal water homeostasis|alditol:NADP+ 1-oxidoreductase activity|nucleoplasm|cytosol|oxidoreductase activity|regulation of urine volume|negative regulation of apoptotic process|glyceraldehyde oxidoreductase activity|daunorubicin metabolic process|doxorubicin metabolic process|oxidation-reduction process|cellular hyperosmotic salinity response|renal system development	path:ssc00040,path:ssc00051,path:ssc00052,path:ssc00561,path:ssc00790	Pentose and glucuronate interconversions|Fructose and mannose metabolism|Galactose metabolism|Glycerolipid metabolism|Folate biosynthesis
ALDH1L2	802.766	436.762	1168.77	2.67599	1.42007	0.00112022	0.0828445	Up	2.77829	6.71291	100151976	Mitochondrial 10-formyltetrahydrofolate dehydrogenase	ALDH1L2	GO:0003824,GO:0004029,GO:0005634,GO:0005739,GO:0009058,GO:0016491,GO:0016620,GO:0016742,GO:0055114	catalytic activity|aldehyde dehydrogenase (NAD) activity|nucleus|mitochondrion|biosynthetic process|oxidoreductase activity|oxidoreductase activity, acting on the aldehyde or oxo group of donors, NAD or NADP as acceptor|hydroxymethyl-, formyl- and related transferase activity|oxidation-reduction process	path:ssc00670	One carbon pool by folate
ALDH9A1	1875.15	1221.37	2528.92	2.07056	1.05002	0.0208355	0.673259	Up	24.6227	45.2013	100153809	4-trimethylaminobutyraldehyde dehydrogenase	ALDH9A1			path:ssc00010,path:ssc00053,path:ssc00071,path:ssc00280,path:ssc00310,path:ssc00330,path:ssc00340,path:ssc00380,path:ssc00410,path:ssc00561,path:ssc00620	Glycolysis / Gluconeogenesis|Ascorbate and aldarate metabolism|Fatty acid degradation|Valine, leucine and isoleucine degradation|Lysine degradation|Arginine and proline metabolism|Histidine metabolism|Tryptophan metabolism|beta-Alanine metabolism|Glycerolipid metabolism|Pyruvate metabolism
ALOX5AP	310.985	502.227	119.743	0.238423	-2.0684	2.43311e-05	0.00352605	Down	2.93509	0.665333	397392	Arachidonate 5-lipoxygenase-activating protein	ALOX5AP,Synonyms=FLAP	GO:0002540,GO:0004364,GO:0004464,GO:0004602,GO:0005634,GO:0005635,GO:0005783,GO:0006691,GO:0008047,GO:0016020,GO:0016021,GO:0019370,GO:0043085,GO:0098869	leukotriene production involved in inflammatory response|glutathione transferase activity|leukotriene-C4 synthase activity|glutathione peroxidase activity|nucleus|nuclear envelope|endoplasmic reticulum|leukotriene metabolic process|enzyme activator activity|membrane|integral component of membrane|leukotriene biosynthetic process|positive regulation of catalytic activity|cellular oxidant detoxific…	path:ssc04664	Fc epsilon RI signaling pathway
AMIGO1	83.1188	120.183	46.0548	0.383206	-1.38381	0.0334483	0.892163	Down	0.548123	0.182274	100514767	Amphoterin-induced protein 1	AMIGO1 {ECO:0000312|HGNC:HGNC:20824},Synonyms=ALI2 {ECO:0000250|UniProtKB:Q80ZD8}, AMIGO {ECO:0000303|PubMed:12629050}, KIAA1163 {ECO:0000312|EMBL:BAA86477.1}	GO:0005887,GO:0007155,GO:0007413,GO:0008076,GO:0015459,GO:0016020,GO:0016021,GO:0030425,GO:0032809,GO:0042552,GO:0051965,GO:1901381	integral component of plasma membrane|cell adhesion|axonal fasciculation|voltage-gated potassium channel complex|potassium channel regulator activity|membrane|integral component of membrane|dendrite|neuronal cell body membrane|myelination|positive regulation of synapse assembly|positive regulation of potassium ion transmembrane transport
AMOT	167.315	65.4654	269.165	4.11156	2.03968	0.000261003	0.0260042	Up	0.176642	0.645681	100158213	Angiomotin	AMOT,Synonyms=KIAA1071	GO:0001570,GO:0001701,GO:0001702,GO:0001726,GO:0003365,GO:0005634,GO:0005884,GO:0005923,GO:0006935,GO:0008180,GO:0009897,GO:0016525,GO:0030027,GO:0030036,GO:0030054,GO:0030139,GO:0030334,GO:0031410,GO:0034260,GO:0034613,GO:0035329,GO:0038023,GO:0040019,GO:0042074,GO:0043532,GO:0043534,GO:0048514,GO:0051056	vasculogenesis|in utero embryonic development|gastrulation with mouth forming second|ruffle|establishment of cell polarity involved in ameboidal cell migration|nucleus|actin filament|bicellular tight junction|chemotaxis|COP9 signalosome|external side of plasma membrane|negative regulation of angiogenesis|lamellipodium|actin cytoskeleton organization|cell junction|endocytic vesicle|regulation of c…	path:ssc04390,path:ssc04530	Hippo signaling pathway|Tight junction
AP1S3	817.847	275.541	1360.15	4.9363	2.30343	2.98433e-07	6.79622e-05	Up	4.7278	21.215	100627432	AP-1 complex subunit sigma-3	Ap1s3	GO:0006605,GO:0006886,GO:0015031,GO:0016020,GO:0016192,GO:0030117,GO:0043231	protein targeting|intracellular protein transport|protein transport|membrane|vesicle-mediated transport|membrane coat|intracellular membrane-bounded organelle	path:ssc04142,path:ssc05170	Lysosome|Human immunodeficiency virus 1 infection
AP3M2	23.6357	39.0838	8.18753	0.209486	-2.25507	0.0248196	0.737239	Down	0.471674	0.0956173	100525135	AP-3 complex subunit mu-2	AP3M2	GO:0006886,GO:0008089,GO:0015031,GO:0016020,GO:0016192,GO:0030131,GO:0048490,GO:1904115	intracellular protein transport|anterograde axonal transport|protein transport|membrane|vesicle-mediated transport|clathrin adaptor complex|anterograde synaptic vesicle transport|axon cytoplasm	path:ssc04142	Lysosome
APCDD1	21.6583	36.1526	7.16408	0.198163	-2.33524	0.0249652	0.738703	Down	0.597799	0.0847242	100626308	Protein APCDD1	APCDD1 {ECO:0000312|HGNC:HGNC:15718},Synonyms=DRAPC1 {ECO:0000312|EMBL:BAC15563.1},FP7019	GO:0001942,GO:0005887,GO:0017147,GO:0030178,GO:0042802	hair follicle development|integral component of plasma membrane|Wnt-protein binding|negative regulation of Wnt signaling pathway|identical protein binding
APH1B	257.729	352.732	162.727	0.461334	-1.11612	0.0233491	0.718862	Down	2.56618	1.01535	100624829	Gamma-secretase subunit APH-1B	Aph1b
APOBR	3751.58	5150.27	2352.89	0.456848	-1.13022	0.0263731	0.769053	Down	33.7283	13.8476	102163208	Apolipoprotein B receptor	APOBR,Synonyms=APOB48R
ARC	12.7698	0.977096	24.5626	25.1383	4.65182	0.00325329	0.183039	Up	0.0228585	0.425035	110260202	Activity-regulated cytoskeleton-associated protein	Arc {ECO:0000312|EMBL:AAD43586.1, ECO:0000312|MGI:MGI:88067}	GO:0005737,GO:0005886,GO:0007010,GO:0007492,GO:0009952,GO:0016477,GO:0022604,GO:0045121,GO:1900452	cytoplasm|plasma membrane|cytoskeleton organization|endoderm development|anterior/posterior pattern specification|cell migration|regulation of cell morphogenesis|membrane raft|regulation of long term synaptic depression	path:ssc05031	Amphetamine addiction
AREG	74.1068	3.90838	144.305	36.9219	5.20641	3.59961e-09	1.20102e-06	Up	0.0842293	5.21056	397668	Amphiregulin {ECO:0000303|PubMed:2325643}	AREG {ECO:0000312|HGNC:HGNC:651},Synonyms=AREGB {ECO:0000312|HGNC:HGNC:651}, SDGF {ECO:0000312|HGNC:HGNC:651}	GO:0005154,GO:0005615,GO:0005622,GO:0005634,GO:0005737,GO:0007173,GO:0007186,GO:0008083,GO:0008284,GO:0009986,GO:0010469,GO:0016020,GO:0016021,GO:0032355,GO:0050731,GO:0060598,GO:0060744,GO:0060749,GO:0060750	epidermal growth factor receptor binding|extracellular space|intracellular|nucleus|cytoplasm|epidermal growth factor receptor signaling pathway|G-protein coupled receptor signaling pathway|growth factor activity|positive regulation of cell proliferation|cell surface|regulation of signaling receptor activity|membrane|integral component of membrane|response to estradiol|positive regulation of pepti…	path:ssc04010,path:ssc04012,path:ssc04151,path:ssc04390,path:ssc05210	MAPK signaling pathway|ErbB signaling pathway|PI3K-Akt signaling pathway|Hippo signaling pathway|Colorectal cancer
ARG1	7804.96	4264.05	11345.9	2.66082	1.41187	0.0192426	0.636114	Up	68.1238	160.99	397115	Arginase-1	ARG1	GO:0000050,GO:0004053,GO:0005615,GO:0005737,GO:0005829,GO:0006525,GO:0016787,GO:0016813,GO:0019547,GO:0030145,GO:0042130,GO:0042832,GO:0046007,GO:0046872,GO:0060336,GO:0070965,GO:2000552	urea cycle|arginase activity|extracellular space|cytoplasm|cytosol|arginine metabolic process|hydrolase activity|hydrolase activity, acting on carbon-nitrogen (but not peptide) bonds, in linear amidines|arginine catabolic process to ornithine|manganese ion binding|negative regulation of T cell proliferation|defense response to protozoan|negative regulation of activated T cell proliferation|metal …	path:ssc00220,path:ssc00330,path:ssc05146	Arginine biosynthesis|Arginine and proline metabolism|Amoebiasis
ARHGAP15	231.819	107.481	356.157	3.31369	1.72844	0.000736797	0.0591601	Up	0.702385	2.39116	100520808	Rho GTPase-activating protein 15	ARHGAP15,BM-024, BM-030, BM-046	GO:0005096,GO:0005737,GO:0007165,GO:0008360,GO:0043087,GO:0043547	GTPase activator activity|cytoplasm|signal transduction|regulation of cell shape|regulation of GTPase activity|positive regulation of GTPase activity
ARHGAP6	477.692	269.679	685.705	2.54268	1.34635	0.00264163	0.162398	Up	1.04559	2.42111	100524780	Rho GTPase-activating protein 6	ARHGAP6,Synonyms=RHOGAP6	GO:0005096,GO:0005737,GO:0007015,GO:0007165,GO:0043087,GO:0043547,GO:0051497,GO:0051895	GTPase activator activity|cytoplasm|actin filament organization|signal transduction|regulation of GTPase activity|positive regulation of GTPase activity|negative regulation of stress fiber assembly|negative regulation of focal adhesion assembly
ARHGEF25	396.618	128	665.236	5.19718	2.37773	6.0823e-07	0.000132216	Up	1.76218	7.87738	100517400	Rho guanine nucleotide exchange factor 25	ARHGEF25,Synonyms=GEFT	GO:0005089,GO:0035023	Rho guanyl-nucleotide exchange factor activity|regulation of Rho protein signal transduction
ARL5B	566.507	365.434	767.581	2.10046	1.07071	0.0144592	0.531913	Up	3.00408	5.90677	100627052	ADP-ribosylation factor-like protein 5B	Arl5b,Synonyms=Arl8	GO:0000166,GO:0005525,GO:0005622,GO:1903292	nucleotide binding|GTP binding|intracellular|protein localization to Golgi membrane
ASAP3	311.69	62.5342	560.845	8.96863	3.16489	9.60905e-10	3.62792e-07	Up	0.573643	4.302	100626125	Arf-GAP with SH3 domain, ANK repeat and PH domain-containing protein 3	ASAP3,Synonyms=DDEFL1, UPLC1	GO:0001726,GO:0005096,GO:0005654,GO:0005829,GO:0005925,GO:0016477,GO:0043231,GO:0043547,GO:0046872,GO:0051492	ruffle|GTPase activator activity|nucleoplasm|cytosol|focal adhesion|cell migration|intracellular membrane-bounded organelle|positive regulation of GTPase activity|metal ion binding|regulation of stress fiber assembly	path:ssc04144,path:ssc04666	Endocytosis|Fc gamma R-mediated phagocytosis
ATAD1	2011.03	1231.14	2790.92	2.26694	1.18075	0.0101935	0.420248	Up	3.30334	6.88433	100157471	ATPase family AAA domain-containing protein 1	Atad1	GO:0000166,GO:0002092,GO:0005524,GO:0007612,GO:0007613,GO:0016887,GO:0045211,GO:0051967	nucleotide binding|positive regulation of receptor internalization|ATP binding|learning|memory|ATPase activity|postsynaptic membrane|negative regulation of synaptic transmission, glutamatergic
ATF3	173.504	85.0074	262.001	3.0821	1.62391	0.0028688	0.169328	Up	1.8866	4.58803	100738612	Cyclic AMP-dependent transcription factor ATF-3	ATF3	GO:0000122,GO:0000976,GO:0000977,GO:0000978,GO:0001078,GO:0003677,GO:0003700,GO:0005634,GO:0005730,GO:0006094,GO:0006355,GO:0006357,GO:0010628,GO:0030968,GO:0034198,GO:0035914,GO:0042802,GO:0042803,GO:0044212,GO:0045892,GO:0045944,GO:0046982,GO:0070373,GO:1903984,GO:1990440,GO:1990622	negative regulation of transcription by RNA polymerase II|transcription regulatory region sequence-specific DNA binding|RNA polymerase II regulatory region sequence-specific DNA binding|RNA polymerase II proximal promoter sequence-specific DNA binding|transcriptional repressor activity, RNA polymerase II proximal promoter sequence-specific DNA binding|DNA binding|DNA-binding transcription factor …	path:ssc05166	Human T-cell leukemia virus 1 infection
ATP10A	2334.8	1065.03	3604.56	3.38445	1.75892	0.000223121	0.0228651	Up	8.90385	26.3873	100158162	Probable phospholipid-transporting ATPase VA	ATP10A,Synonyms=ATP10C, ATPVA, ATPVC, KIAA0566	GO:0000166,GO:0000287,GO:0004012,GO:0005524,GO:0005783,GO:0005886,GO:0015914,GO:0016020,GO:0016021,GO:0016787,GO:0045332	nucleotide binding|magnesium ion binding|phospholipid-translocating ATPase activity|ATP binding|endoplasmic reticulum|plasma membrane|phospholipid transport|membrane|integral component of membrane|hydrolase activity|phospholipid translocation
ATP2A3	1585.23	2225.83	944.636	0.424398	-1.23651	0.0057896	0.289419	Down	25.7075	9.26874	396820	Sarcoplasmic/endoplasmic reticulum calcium ATPase 3	ATP2A3	GO:0000166,GO:0005388,GO:0005524,GO:0005783,GO:0006811,GO:0006816,GO:0006874,GO:0008553,GO:0016020,GO:0016021,GO:0016529,GO:0016787,GO:0033017,GO:0070588,GO:0099132	nucleotide binding|calcium-transporting ATPase activity|ATP binding|endoplasmic reticulum|ion transport|calcium ion transport|cellular calcium ion homeostasis|proton-exporting ATPase activity, phosphorylative mechanism|membrane|integral component of membrane|sarcoplasmic reticulum|hydrolase activity|sarcoplasmic reticulum membrane|calcium ion transmembrane transport|ATP hydrolysis coupled cation …	path:ssc04020,path:ssc04022,path:ssc04972,path:ssc05010	Calcium signaling pathway|cGMP-PKG signaling pathway|Pancreatic secretion|Alzheimer disease
AURKC	4.88548	9.77096	0	0	#NAME?	0.0363086	0.920352	Down	0.391183	0.0327393	110261316	Aurora kinase C	AURKC,Synonyms=AIE2, AIK3, AIRK3, ARK3, STK13	GO:0000166,GO:0000793,GO:0004672,GO:0004674,GO:0005524,GO:0006468,GO:0007283,GO:0030496,GO:0032133,GO:0048599,GO:0051233,GO:0051255,GO:0051321	nucleotide binding|condensed chromosome|protein kinase activity|protein serine/threonine kinase activity|ATP binding|protein phosphorylation|spermatogenesis|midbody|chromosome passenger complex|oocyte development|spindle midzone|spindle midzone assembly|meiotic cell cycle
AXL	5211.15	3353.39	7068.9	2.10799	1.07586	0.0485311	1	Up	36.949	68.3026	100144875	Tyrosine-protein kinase receptor UFO	AXL,Synonyms=UFO	GO:0000166,GO:0001764,GO:0001779,GO:0001786,GO:0001818,GO:0001961,GO:0001974,GO:0004672,GO:0004713,GO:0005524,GO:0005615,GO:0005622,GO:0006468,GO:0006909,GO:0006954,GO:0007167,GO:0007283,GO:0009986,GO:0016020,GO:0016021,GO:0016301,GO:0016310,GO:0016740,GO:0018108,GO:0021885,GO:0030168,GO:0031668,GO:0032689,GO:0032720,GO:0032825,GO:0032940,GO:0034101,GO:0034446,GO:0035457,GO:0042698,GO:0043066,GO:…	nucleotide binding|neuron migration|natural killer cell differentiation|phosphatidylserine binding|negative regulation of cytokine production|positive regulation of cytokine-mediated signaling pathway|blood vessel remodeling|protein kinase activity|protein tyrosine kinase activity|ATP binding|extracellular space|intracellular|protein phosphorylation|phagocytosis|inflammatory response|enzyme linke…	path:ssc01521	EGFR tyrosine kinase inhibitor resistance
BAG2	285.158	145.587	424.728	2.91734	1.54465	0.00154167	0.106852	Up	5.37619	13.5141	100522554	BAG family molecular chaperone regulator 2	BAG2	GO:0000774,GO:0005874,GO:0010954,GO:0019538,GO:0030424,GO:0030425,GO:0031072,GO:0031397,GO:0031625,GO:0032091,GO:0042802,GO:0044325,GO:0048156,GO:0050821,GO:0051087,GO:0101031,GO:1901588,GO:1901800,GO:1904667	adenyl-nucleotide exchange factor activity|microtubule|positive regulation of protein processing|protein metabolic process|axon|dendrite|heat shock protein binding|negative regulation of protein ubiquitination|ubiquitin protein ligase binding|negative regulation of protein binding|identical protein binding|ion channel binding|tau protein binding|protein stabilization|chaperone binding|chaperone c…	path:ssc04141	Protein processing in endoplasmic reticulum
BATF	239.562	341.984	137.141	0.401016	-1.31827	0.00867143	0.380456	Down	20.0492	7.20816	100624723	Basic leucine zipper transcriptional factor ATF-like	BATF	GO:0000978,GO:0001077,GO:0001816,GO:0002320,GO:0003677,GO:0003700,GO:0005634,GO:0005654,GO:0005737,GO:0006355,GO:0006357,GO:0006366,GO:0006974,GO:0030154,GO:0030330,GO:0042832,GO:0043011,GO:0043565,GO:0045064,GO:0045190,GO:0045944,GO:0060218,GO:0072539,GO:0072540	RNA polymerase II proximal promoter sequence-specific DNA binding|transcriptional activator activity, RNA polymerase II proximal promoter sequence-specific DNA binding|cytokine production|lymphoid progenitor cell differentiation|DNA binding|DNA-binding transcription factor activity|nucleus|nucleoplasm|cytoplasm|regulation of transcription, DNA-templated|regulation of transcription by RNA polymera…
BBS1	105.49	61.5571	149.422	2.42738	1.2794	0.0355067	0.920352	Up	0.627801	1.1339	100627390	Bardet-Biedl syndrome 1 protein	BBS1,Synonyms=BBS2L2
BCL2L14	490.815	320.488	661.143	2.06293	1.04469	0.0184415	0.624176	Up	3.07017	5.84866	100514901	Apoptosis facilitator Bcl-2-like protein 14	BCL2L14	GO:0005829,GO:0006915,GO:0019901,GO:0042981,GO:0043229	cytosol|apoptotic process|protein kinase binding|regulation of apoptotic process|intracellular organelle
BCORL1	148.185	203.236	93.1331	0.458251	-1.12579	0.0437161	1	Down	1.14573	0.480418	100525271	BCL-6 corepressor-like protein 1	Bcorl1	GO:0005654,GO:0005886	nucleoplasm|plasma membrane
BDH1	524.695	725.982	323.407	0.445475	-1.16658	0.00827035	0.368493	Down	6.93039	2.67034	100511473	D-beta-hydroxybutyrate dehydrogenase, mitochondrial {ECO:0000305}	BDH1 {ECO:0000250|UniProtKB:Q02338},Synonyms=BDH {ECO:0000303|PubMed:1639787}	GO:0003858,GO:0005654,GO:0005739,GO:0016491,GO:0055114	3-hydroxybutyrate dehydrogenase activity|nucleoplasm|mitochondrion|oxidoreductase activity|oxidation-reduction process	path:ssc00072,path:ssc00650	Synthesis and degradation of ketone bodies|Butanoate metabolism
BID	909.816	518.838	1300.79	2.50713	1.32604	0.00230227	0.147458	Up	8.46199	17.8911	594852	BH3-interacting domain death agonist	BID	GO:0001836,GO:0005737,GO:0005739,GO:0005741,GO:0005829,GO:0006626,GO:0006915,GO:0006919,GO:0010918,GO:0016020,GO:0031625,GO:0032459,GO:0032461,GO:0032464,GO:0032592,GO:0042127,GO:0042775,GO:0042981,GO:0043065,GO:0046982,GO:0051260,GO:0090150,GO:0090200,GO:0097191,GO:0097284,GO:0097345,GO:1902108,GO:1902230,GO:2000045,GO:2000271,GO:2001235,GO:2001238,GO:2001244	release of cytochrome c from mitochondria|cytoplasm|mitochondrion|mitochondrial outer membrane|cytosol|protein targeting to mitochondrion|apoptotic process|activation of cysteine-type endopeptidase activity involved in apoptotic process|positive regulation of mitochondrial membrane potential|membrane|ubiquitin protein ligase binding|regulation of protein oligomerization|positive regulation of pro…	path:ssc01524,path:ssc04071,path:ssc04115,path:ssc04210,path:ssc04215,path:ssc04217,path:ssc04650,path:ssc04932,path:ssc05010,path:ssc05014,path:ssc05152,path:ssc05163,path:ssc05167,path:ssc05169,path:ssc05170,path:ssc05200,path:ssc05416	Platinum drug resistance|Sphingolipid signaling pathway|p53 signaling pathway|Apoptosis|Apoptosis - multiple species|Necroptosis|Natural killer cell mediated cytotoxicity|Non-alcoholic fatty liver disease (NAFLD)|Alzheimer disease|Amyotrophic lateral sclerosis (ALS)|Tuberculosis|Human cytomegalovirus infection|Kaposi sarcoma-associated herpesvirus infection|Epstein-Barr virus infection|Human immu…
BMP8A	21.9576	1.95419	41.9611	21.4723	4.42441	0.000373014	0.0347508	Up	0.0290309	0.527098	100515668	Bone morphogenetic protein 8B	BMP8B,Synonyms=BMP8			path:ssc04060,path:ssc04350,path:ssc04390,path:ssc04714	Cytokine-cytokine receptor interaction|TGF-beta signaling pathway|Hippo signaling pathway|Thermogenesis
BMPR1B	5.62892	0	11.2578	Inf	Inf	0.0215472	0.685756	Up	0	0.0156003	396691	Bone morphogenetic protein receptor type-1B	Bmpr1b,Synonyms=Acvrlk6	GO:0000166,GO:0001501,GO:0001502,GO:0001550,GO:0001654,GO:0002062,GO:0002063,GO:0004672,GO:0004674,GO:0004675,GO:0005025,GO:0005524,GO:0005886,GO:0006468,GO:0006954,GO:0007178,GO:0008284,GO:0009953,GO:0016020,GO:0016021,GO:0016301,GO:0016310,GO:0016740,GO:0030154,GO:0030166,GO:0030501,GO:0030509,GO:0031290,GO:0035108,GO:0042698,GO:0043010,GO:0043066,GO:0045597,GO:0045669,GO:0045893,GO:0045944,GO:…	nucleotide binding|skeletal system development|cartilage condensation|ovarian cumulus expansion|eye development|chondrocyte differentiation|chondrocyte development|protein kinase activity|protein serine/threonine kinase activity|transmembrane receptor protein serine/threonine kinase activity|transforming growth factor beta receptor activity, type I|ATP binding|plasma membrane|protein phosphorylat…	path:ssc04060,path:ssc04350,path:ssc04360,path:ssc04390,path:ssc04550,path:ssc05418	Cytokine-cytokine receptor interaction|TGF-beta signaling pathway|Axon guidance|Hippo signaling pathway|Signaling pathways regulating pluripotency of stem cells|Fluid shear stress and atherosclerosis
BRCA1	243.614	128	359.228	2.80647	1.48876	0.00305278	0.176606	Up	0.529044	1.36813	100049662	Breast cancer type 1 susceptibility protein homolog	BRCA1	GO:0000724,GO:0000793,GO:0000794,GO:0000800,GO:0003677,GO:0003684,GO:0003713,GO:0003723,GO:0004842,GO:0005634,GO:0005694,GO:0005737,GO:0005886,GO:0006281,GO:0006301,GO:0006302,GO:0006310,GO:0006349,GO:0006357,GO:0006974,GO:0007049,GO:0007059,GO:0007098,GO:0008270,GO:0008630,GO:0009048,GO:0010212,GO:0010575,GO:0010628,GO:0016567,GO:0019899,GO:0031398,GO:0031436,GO:0031625,GO:0032991,GO:0033147,GO:…	double-strand break repair via homologous recombination|condensed chromosome|condensed nuclear chromosome|lateral element|DNA binding|damaged DNA binding|transcription coactivator activity|RNA binding|ubiquitin-protein transferase activity|nucleus|chromosome|cytoplasm|plasma membrane|DNA repair|postreplication repair|double-strand break repair|DNA recombination|regulation of gene expression by ge…	path:ssc01524,path:ssc03440,path:ssc03460,path:ssc04120,path:ssc04151,path:ssc05206,path:ssc05224	Platinum drug resistance|Homologous recombination|Fanconi anemia pathway|Ubiquitin mediated proteolysis|PI3K-Akt signaling pathway|MicroRNAs in cancer|Breast cancer
BST2	6455.81	2030.41	10881.2	5.35914	2.422	4.84939e-05	0.00632492	Up	134.356	668.868	100302088	Bone marrow stromal antigen 2	BST2	GO:0016020,GO:0016021,GO:0051607	membrane|integral component of membrane|defense response to virus	path:ssc05170	Human immunodeficiency virus 1 infection
C12H17orf100	107.952	22.4732	193.43	8.60715	3.10554	2.69896e-06	0.000472219	Up	0.0939453	0.689014	100521293	XIAP-associated factor 1	XAF1
C13H3orf18	26.1016	42.9922	9.21097	0.214247	-2.22265	0.0217704	0.691017	Down	0.703063	0.119533	100517857	Uncharacterized protein C3orf18	C3orf18
C13H3orf70	137.311	79.1448	195.477	2.46987	1.30443	0.0222279	0.699351	Up	0.84587	1.86518	106504156	UPF0524 protein C3orf70	C3orf70
C1R	705.143	431.877	978.409	2.26548	1.17982	0.00655556	0.317745	Up	7.87145	15.5838	445464	Complement C1r subcomponent light chain	C1R	GO:0004252,GO:0005509,GO:0005615,GO:0006508,GO:0006958,GO:0008233,GO:0016787,GO:0031638	serine-type endopeptidase activity|calcium ion binding|extracellular space|proteolysis|complement activation, classical pathway|peptidase activity|hydrolase activity|zymogen activation	path:ssc04145,path:ssc04610,path:ssc05133,path:ssc05150,path:ssc05322	Phagosome|Complement and coagulation cascades|Pertussis|Staphylococcus aureus infection|Systemic lupus erythematosus
C1S	59.85	22.4732	97.2269	4.32634	2.11315	0.00400936	0.217074	Up	0.273088	1.0931	397274	Complement C1s subcomponent light chain		GO:0004252,GO:0005509,GO:0006508,GO:0006958,GO:0008233,GO:0016787,GO:0042802	serine-type endopeptidase activity|calcium ion binding|proteolysis|complement activation, classical pathway|peptidase activity|hydrolase activity|identical protein binding	path:ssc04610,path:ssc05133,path:ssc05150,path:ssc05322	Complement and coagulation cascades|Pertussis|Staphylococcus aureus infection|Systemic lupus erythematosus
C2CD3	1431.1	827.6	2034.6	2.45843	1.29774	0.00351293	0.193143	Up	4.52271	9.94411	100514911	C2 domain-containing protein 3	C2CD3	GO:0001701,GO:0001947,GO:0005813,GO:0005814,GO:0007389,GO:0007420,GO:0008589,GO:0016485,GO:0021915,GO:0021997,GO:0030162,GO:0030326,GO:0034451,GO:0036064,GO:0042733,GO:0060271,GO:0061511,GO:0071539,GO:1905515	in utero embryonic development|heart looping|centrosome|centriole|pattern specification process|brain development|regulation of smoothened signaling pathway|protein processing|neural tube development|neural plate axis specification|regulation of proteolysis|embryonic limb morphogenesis|centriolar satellite|ciliary basal body|embryonic digit morphogenesis|cilium assembly|centriole elongation|prote…
C2H19orf66	1313.08	862.776	1763.39	2.04385	1.03129	0.0188335	0.628381	Up	36.2923	62.4248	100512458	Repressor of yield of DENV protein {ECO:0000303|PubMed:26735137}	RYDEN {ECO:0000303|PubMed:26735137},Synonyms=C19orf66
C3AR1	2260.18	586.258	3934.11	6.71054	2.74643	2.42131e-08	6.3161e-06	Up	8.0507	49.3155	100625728	C3a anaphylatoxin chemotactic receptor	C3AR1			path:ssc04080,path:ssc04610,path:ssc05150	Neuroactive ligand-receptor interaction|Complement and coagulation cascades|Staphylococcus aureus infection
C3H2orf74	133.729	79.1448	188.313	2.37935	1.25057	0.029191	0.806943	Up	0.697807	1.70138	100522433	Uncharacterized protein C2orf74	C2orf74
C7H15orf39	341.918	470.96	212.876	0.452003	-1.14559	0.0142074	0.526701	Down	5.95898	2.25786	100154113	Uncharacterized protein C15orf39 homolog
C9H11orf65	9.69951	0.977096	18.4219	18.8538	4.23678	0.0123959	0.487245	Up	0	0.110008	100512799	Uncharacterized protein C11orf65	C11orf65
CA5B	198.015	281.404	114.625	0.407334	-1.29572	0.0133031	0.506258	Down	4.07337	1.56466	100156418	Carbonic anhydrase 5B, mitochondrial	CA5B	GO:0004089,GO:0005739,GO:0008270,GO:0009617,GO:0046872	carbonate dehydratase activity|mitochondrion|zinc ion binding|response to bacterium|metal ion binding	path:ssc00910	Nitrogen metabolism
CADM1	50.6159	23.4503	77.7815	3.31686	1.72982	0.0226322	0.702822	Up	0.191213	0.650007	106504882	Cell adhesion molecule 1	CADM1 {ECO:0000312|HGNC:HGNC:5951},Synonyms=IGSF4 {ECO:0000250|UniProtKB:Q8R5M8}, IGSF4A, NECL2 {ECO:0000303|PubMed:15811952}, SYNCAM {ECO:0000250|UniProtKB:Q8R5M8}, TSLC1 {ECO:0000303|PubMed:15811952}	GO:0005102,GO:0005886,GO:0008037,GO:0016020,GO:0016021,GO:0042271,GO:0045954,GO:0050715,GO:0051606	signaling receptor binding|plasma membrane|cell recognition|membrane|integral component of membrane|susceptibility to natural killer cell mediated cytotoxicity|positive regulation of natural killer cell mediated cytotoxicity|positive regulation of cytokine secretion|detection of stimulus	path:ssc04514	Cell adhesion molecules (CAMs)
CAMK2D	909.028	293.129	1524.93	5.20224	2.37913	1.33672e-07	3.19633e-05	Up	4.96307	22.4721	397674	Calcium/calmodulin-dependent protein kinase type II subunit delta	CAMK2D	GO:0004672,GO:0004674,GO:0004683,GO:0005516,GO:0005524,GO:0006468	protein kinase activity|protein serine/threonine kinase activity|calmodulin-dependent protein kinase activity|calmodulin binding|ATP binding|protein phosphorylation	path:ssc04012,path:ssc04020,path:ssc04024,path:ssc04066,path:ssc04114,path:ssc04217,path:ssc04261,path:ssc04310,path:ssc04360,path:ssc04713,path:ssc04720,path:ssc04722,path:ssc04725,path:ssc04728,path:ssc04740,path:ssc04750,path:ssc04911,path:ssc04912,path:ssc04916,path:ssc04921,path:ssc04922,path:ssc04925,path:ssc04934,path:ssc04971,path:ssc05031,path:ssc05152,path:ssc05200,path:ssc05205,path:ss…	ErbB signaling pathway|Calcium signaling pathway|cAMP signaling pathway|HIF-1 signaling pathway|Oocyte meiosis|Necroptosis|Adrenergic signaling in cardiomyocytes|Wnt signaling pathway|Axon guidance|Circadian entrainment|Long-term potentiation|Neurotrophin signaling pathway|Cholinergic synapse|Dopaminergic synapse|Olfactory transduction|Inflammatory mediator regulation of TRP channels|Insulin secr…
CARD6	2960.12	1906.31	4013.93	2.1056	1.07423	0.0271478	0.78526	Up	19.372	36.9977	100627238	Caspase recruitment domain-containing protein 6	CARD6			path:ssc04621	NOD-like receptor signaling pathway
CASP1	986.691	535.449	1437.93	2.68548	1.42518	0.0011076	0.0827237	Up	14.4474	37.7572	397319	Caspase-1 subunit p10	CASP1,Synonyms=IL1BC	GO:0001666,GO:0004197,GO:0005576,GO:0005737,GO:0005739,GO:0006508,GO:0006915,GO:0006919,GO:0008233,GO:0008234,GO:0009617,GO:0010506,GO:0016485,GO:0016787,GO:0032496,GO:0032611,GO:0033198,GO:0042981,GO:0043123,GO:0050715,GO:0050717,GO:0050718,GO:0050727,GO:0051882,GO:0060081,GO:0070269,GO:0072557,GO:0097153,GO:0097190,GO:0097194,GO:0097199,GO:0097300,GO:1901998	response to hypoxia|cysteine-type endopeptidase activity|extracellular region|cytoplasm|mitochondrion|proteolysis|apoptotic process|activation of cysteine-type endopeptidase activity involved in apoptotic process|peptidase activity|cysteine-type peptidase activity|response to bacterium|regulation of autophagy|protein processing|hydrolase activity|response to lipopolysaccharide|interleukin-1 beta …	path:ssc04217,path:ssc04621,path:ssc04623,path:ssc04625,path:ssc05014,path:ssc05132,path:ssc05133,path:ssc05134,path:ssc05164	Necroptosis|NOD-like receptor signaling pathway|Cytosolic DNA-sensing pathway|C-type lectin receptor signaling pathway|Amyotrophic lateral sclerosis (ALS)|Salmonella infection|Pertussis|Legionellosis|Influenza A
CASP10	377.738	212.03	543.447	2.56307	1.35787	0.00329377	0.184593	Up	1.22068	2.98824	100154896	Caspase-10 subunit p12	CASP10,Synonyms=MCH4	GO:0004197,GO:0005737,GO:0006508,GO:0006915,GO:0006919,GO:0008233,GO:0008234,GO:0016787,GO:0031265,GO:0031625,GO:0035877,GO:0042981,GO:0043123,GO:0097153,GO:0097190,GO:0097194,GO:0097199,GO:0097342	cysteine-type endopeptidase activity|cytoplasm|proteolysis|apoptotic process|activation of cysteine-type endopeptidase activity involved in apoptotic process|peptidase activity|cysteine-type peptidase activity|hydrolase activity|CD95 death-inducing signaling complex|ubiquitin protein ligase binding|death effector domain binding|regulation of apoptotic process|positive regulation of I-kappaB kinas…	path:ssc04210,path:ssc04622,path:ssc04668,path:ssc05152,path:ssc05161	Apoptosis|RIG-I-like receptor signaling pathway|TNF signaling pathway|Tuberculosis|Hepatitis B
CBLL1	746.735	469.006	1024.46	2.18433	1.12719	0.00922812	0.394035	Up	4.62184	9.14716	100623482	E3 ubiquitin-protein ligase Hakai	CBLL1,Synonyms=HAKAI, RNF188	GO:0005634,GO:0005737,GO:0007162,GO:0016567,GO:0016607,GO:0030335,GO:0036396,GO:0042802,GO:0045807,GO:0061630,GO:0080009,GO:0098609	nucleus|cytoplasm|negative regulation of cell adhesion|protein ubiquitination|nuclear speck|positive regulation of cell migration|RNA N6-methyladenosine methyltransferase complex|identical protein binding|positive regulation of endocytosis|ubiquitin protein ligase activity|mRNA methylation|cell-cell adhesion
CBX6	360.203	498.319	222.087	0.445672	-1.16595	0.0118791	0.472102	Down	5.19885	1.97563	110260645	Chromobox protein homolog 6	CBX6	GO:0000122,GO:0000792,GO:0003727,GO:0005634,GO:0031519	negative regulation of transcription by RNA polymerase II|heterochromatin|single-stranded RNA binding|nucleus|PcG protein complex
CCDC141	146.452	82.0761	210.829	2.5687	1.36104	0.0155347	0.559707	Up	0.38533	0.835578	100520053	Coiled-coil domain-containing protein 141	CCDC141,Synonyms=CAMDI {ECO:0000303|PubMed:20956536}
CCDC6	452.573	293.129	612.018	2.08788	1.06204	0.0176419	0.609649	Up	2.55095	4.71702	100155896	Coiled-coil domain-containing protein 6	CCDC6,Synonyms=D10S170, TST1	GO:0005829	cytosol	path:ssc05200,path:ssc05216	Pathways in cancer|Thyroid cancer
CCDC80	20.7952	7.81677	33.7735	4.32065	2.11125	0.041936	0.982305	Up	0.0437226	0.17082	100516578	Coiled-coil domain-containing protein 80	CCDC80,Synonyms=DRO1, URB,HBE245	GO:0001968,GO:0005539,GO:0005604,GO:0005614,GO:0008201,GO:0009617,GO:0010811,GO:0030198,GO:0031012	fibronectin binding|glycosaminoglycan binding|basement membrane|interstitial matrix|heparin binding|response to bacterium|positive regulation of cell-substrate adhesion|extracellular matrix organization|extracellular matrix
CCL1	24.1474	39.0838	9.21097	0.235672	-2.08515	0.0347324	0.912647	Down	4.49685	0.726947	100310829	C-C motif chemokine 1	CCL1,Synonyms=SCYA1	GO:0005125,GO:0005576,GO:0005615,GO:0005623,GO:0006935,GO:0006955,GO:0008009,GO:0010469,GO:0060326	cytokine activity|extracellular region|extracellular space|cell|chemotaxis|immune response|chemokine activity|regulation of signaling receptor activity|cell chemotaxis	path:ssc04060,path:ssc04062	Cytokine-cytokine receptor interaction|Chemokine signaling pathway
CCL2	5754.48	3077.85	8431.1	2.73928	1.4538	0.00975502	0.408033	Up	217.618	516.126	397422	C-C motif chemokine 2	CCL2,Synonyms=SCYA2	GO:0000165,GO:0002548,GO:0005125,GO:0005576,GO:0005615,GO:0005622,GO:0006935,GO:0006954,GO:0006955,GO:0007010,GO:0007186,GO:0008009,GO:0008360,GO:0010469,GO:0019221,GO:0030593,GO:0031663,GO:0034351,GO:0043491,GO:0043524,GO:0043547,GO:0043615,GO:0044344,GO:0048020,GO:0048245,GO:0048246,GO:0048247,GO:0070098,GO:0070374,GO:0071346,GO:0071347,GO:0071356,GO:0071407,GO:0090280,GO:1905563,GO:2000134,GO:…	MAPK cascade|monocyte chemotaxis|cytokine activity|extracellular region|extracellular space|intracellular|chemotaxis|inflammatory response|immune response|cytoskeleton organization|G-protein coupled receptor signaling pathway|chemokine activity|regulation of cell shape|regulation of signaling receptor activity|cytokine-mediated signaling pathway|neutrophil chemotaxis|lipopolysaccharide-mediated s…	path:ssc04060,path:ssc04062,path:ssc04621,path:ssc04657,path:ssc04668,path:ssc04933,path:ssc05142,path:ssc05144,path:ssc05163,path:ssc05164,path:ssc05168,path:ssc05323,path:ssc05418	Cytokine-cytokine receptor interaction|Chemokine signaling pathway|NOD-like receptor signaling pathway|IL-17 signaling pathway|TNF signaling pathway|AGE-RAGE signaling pathway in diabetic complications|Chagas disease (American trypanosomiasis)|Malaria|Human cytomegalovirus infection|Influenza A|Herpes simplex infection|Rheumatoid arthritis|Fluid shear stress and atherosclerosis
CCL3L1	3331.54	2190.65	4472.44	2.0416	1.0297	0.0380093	0.940205	Up	225.227	353.478	494459	C-C motif chemokine 3	CCL3,Synonyms=SCYA3	GO:0000165,GO:0001649,GO:0001775,GO:0002548,GO:0004672,GO:0004698,GO:0005125,GO:0005576,GO:0005615,GO:0005622,GO:0005737,GO:0005829,GO:0006468,GO:0006816,GO:0006874,GO:0006887,GO:0006935,GO:0006954,GO:0006955,GO:0007010,GO:0007186,GO:0007267,GO:0008009,GO:0008360,GO:0009636,GO:0010469,GO:0010628,GO:0010629,GO:0010818,GO:0014808,GO:0016004,GO:0016301,GO:0019722,GO:0023052,GO:0030335,GO:0030593,GO:…	MAPK cascade|osteoblast differentiation|cell activation|monocyte chemotaxis|protein kinase activity|calcium-dependent protein kinase C activity|cytokine activity|extracellular region|extracellular space|intracellular|cytoplasm|cytosol|protein phosphorylation|calcium ion transport|cellular calcium ion homeostasis|exocytosis|chemotaxis|inflammatory response|immune response|cytoskeleton organization…	path:ssc04060,path:ssc04062,path:ssc04620,path:ssc05132,path:ssc05142,path:ssc05163,path:ssc05323	Cytokine-cytokine receptor interaction|Chemokine signaling pathway|Toll-like receptor signaling pathway|Salmonella infection|Chagas disease (American trypanosomiasis)|Human cytomegalovirus infection|Rheumatoid arthritis
CCL4	1212.23	648.792	1775.67	2.73689	1.45254	0.000994091	0.0754615	Up	56.6364	174.106	396668	C-C motif chemokine 4	CCL4,Synonyms=MIP1B, SCY4A	GO:0002548,GO:0005125,GO:0005576,GO:0005615,GO:0006935,GO:0006954,GO:0006955,GO:0007186,GO:0008009,GO:0010469,GO:0030593,GO:0035690,GO:0043547,GO:0048020,GO:0048245,GO:0048247,GO:0060326,GO:0070098,GO:0070374,GO:0071346,GO:0071347,GO:0071356	monocyte chemotaxis|cytokine activity|extracellular region|extracellular space|chemotaxis|inflammatory response|immune response|G-protein coupled receptor signaling pathway|chemokine activity|regulation of signaling receptor activity|neutrophil chemotaxis|cellular response to drug|positive regulation of GTPase activity|CCR chemokine receptor binding|eosinophil chemotaxis|lymphocyte chemotaxis|cel…	path:ssc04060,path:ssc04062,path:ssc04064,path:ssc04620,path:ssc04623,path:ssc05132,path:ssc05163	Cytokine-cytokine receptor interaction|Chemokine signaling pathway|NF-kappa B signaling pathway|Toll-like receptor signaling pathway|Cytosolic DNA-sensing pathway|Salmonella infection|Human cytomegalovirus infection
CCL5	8363.08	3235.17	13491	4.17011	2.06009	0.000990877	0.0754615	Up	286.728	1062.2	396613	C-C motif chemokine 5	CCL5,Synonyms=SCYA5	GO:0000165,GO:0002548,GO:0004435,GO:0004672,GO:0005125,GO:0005576,GO:0005615,GO:0005737,GO:0006816,GO:0006874,GO:0006887,GO:0006935,GO:0006954,GO:0006955,GO:0007159,GO:0007186,GO:0007267,GO:0008009,GO:0009615,GO:0009636,GO:0010469,GO:0010759,GO:0010820,GO:0014068,GO:0014911,GO:0016004,GO:0030298,GO:0030335,GO:0030593,GO:0031328,GO:0031584,GO:0031663,GO:0031726,GO:0031729,GO:0031730,GO:0033634,GO:…	MAPK cascade|monocyte chemotaxis|phosphatidylinositol phospholipase C activity|protein kinase activity|cytokine activity|extracellular region|extracellular space|cytoplasm|calcium ion transport|cellular calcium ion homeostasis|exocytosis|chemotaxis|inflammatory response|immune response|leukocyte cell-cell adhesion|G-protein coupled receptor signaling pathway|cell-cell signaling|chemokine activity…	path:ssc04060,path:ssc04062,path:ssc04620,path:ssc04621,path:ssc04623,path:ssc04668,path:ssc05020,path:ssc05142,path:ssc05163,path:ssc05164,path:ssc05168,path:ssc05323	Cytokine-cytokine receptor interaction|Chemokine signaling pathway|Toll-like receptor signaling pathway|NOD-like receptor signaling pathway|Cytosolic DNA-sensing pathway|TNF signaling pathway|Prion diseases|Chagas disease (American trypanosomiasis)|Human cytomegalovirus infection|Influenza A|Herpes simplex infection|Rheumatoid arthritis
CCR5	1185.83	639.998	1731.66	2.70573	1.43602	0.00111282	0.0827237	Up	8.5786	20.8599	414371	C-C chemokine receptor type 5	CCR5,Synonyms=CMKBR5	GO:0000165,GO:0003779,GO:0004930,GO:0004950,GO:0005737,GO:0005768,GO:0006816,GO:0006935,GO:0006952,GO:0006954,GO:0006955,GO:0007165,GO:0007186,GO:0007204,GO:0007267,GO:0009897,GO:0009986,GO:0014808,GO:0016020,GO:0016021,GO:0016493,GO:0019722,GO:0019956,GO:0019957,GO:0023052,GO:0060326,GO:0070098,GO:0070723,GO:0071222,GO:0071791,GO:2000110	MAPK cascade|actin binding|G-protein coupled receptor activity|chemokine receptor activity|cytoplasm|endosome|calcium ion transport|chemotaxis|defense response|inflammatory response|immune response|signal transduction|G-protein coupled receptor signaling pathway|positive regulation of cytosolic calcium ion concentration|cell-cell signaling|external side of plasma membrane|cell surface|release of …	path:ssc04060,path:ssc04062,path:ssc04144,path:ssc05145,path:ssc05163,path:ssc05167,path:ssc05170,path:ssc05203	Cytokine-cytokine receptor interaction|Chemokine signaling pathway|Endocytosis|Toxoplasmosis|Human cytomegalovirus infection|Kaposi sarcoma-associated herpesvirus infection|Human immunodeficiency virus 1 infection|Viral carcinogenesis
CCRL2	838.356	468.029	1208.68	2.5825	1.36877	0.00165952	0.113377	Up	4.17939	9.73807	414370	Chemokine C-C motif receptor-like 2	CCRL2	GO:0004930,GO:0004950,GO:0005737,GO:0005886,GO:0005887,GO:0006935,GO:0006954,GO:0006955,GO:0007165,GO:0007186,GO:0007204,GO:0009897,GO:0016020,GO:0016021,GO:0016493,GO:0019722,GO:0019956,GO:0019957,GO:0042379,GO:0048020,GO:0060326,GO:0070098	G-protein coupled receptor activity|chemokine receptor activity|cytoplasm|plasma membrane|integral component of plasma membrane|chemotaxis|inflammatory response|immune response|signal transduction|G-protein coupled receptor signaling pathway|positive regulation of cytosolic calcium ion concentration|external side of plasma membrane|membrane|integral component of membrane|C-C chemokine receptor ac…
CD101	175.85	50.809	300.892	5.92201	2.56609	5.94552e-06	0.000947782	Up	0.367591	1.9346	100153761	Immunoglobulin superfamily member 2	CD101,Synonyms=EWI101, IGSF2, V7	GO:0002763,GO:0016020,GO:0016021	positive regulation of myeloid leukocyte differentiation|membrane|integral component of membrane
CD180	93.8205	143.633	44.0079	0.306391	-1.70655	0.00738615	0.341836	Down	2.43391	0.661822	397644	CD180 antigen	CD180,Synonyms=LY64, RP105	GO:0002322,GO:0005615,GO:0016020,GO:0016021,GO:0031012,GO:0031666,GO:0071222	B cell proliferation involved in immune response|extracellular space|membrane|integral component of membrane|extracellular matrix|positive regulation of lipopolysaccharide-mediated signaling pathway|cellular response to lipopolysaccharide
CD200	60.2227	28.3358	92.1097	3.25065	1.70073	0.0180739	0.61612	Up	0.14278	0.379642	100626182	OX-2 membrane glycoprotein	CD200,Synonyms=MOX1, MOX2,My033	GO:0009986,GO:0016020,GO:0016021,GO:0030424,GO:0032088,GO:0032793,GO:0034113,GO:0043025,GO:0043031,GO:0044297,GO:0050776,GO:0071636,GO:1904465	cell surface|membrane|integral component of membrane|axon|negative regulation of NF-kappaB transcription factor activity|positive regulation of CREB transcription factor activity|heterotypic cell-cell adhesion|neuronal cell body|negative regulation of macrophage activation|cell body|regulation of immune response|positive regulation of transforming growth factor beta production|negative regulation…
CD200R1L	55.0823	29.3129	80.8518	2.75823	1.46375	0.0457506	1	Up	0.143018	0.364278	100516043	Cell surface glycoprotein CD200 receptor 1	CD200R1,Synonyms=CD200R			path:ssc05167	Kaposi sarcoma-associated herpesvirus infection
CD274	971.377	426.014	1516.74	3.5603	1.832	3.44447e-05	0.00475172	Up	3.5131	11.6959	574058	Programmed cell death 1 ligand 1	CD274,Synonyms=B7H1, PDCD1L1, PDCD1LG1, PDL1	GO:0002845,GO:0005515,GO:0005886,GO:0006955,GO:0007165,GO:0007166,GO:0009897,GO:0009986,GO:0016020,GO:0016021,GO:0031295,GO:0031901,GO:0032689,GO:0032693,GO:0034097,GO:0042102,GO:0042130,GO:0046007,GO:0055038,GO:0070062,GO:0070234,GO:0071222,GO:1901998,GO:1903556,GO:1905404,GO:2000562,GO:2001181,GO:2001186	positive regulation of tolerance induction to tumor cell|protein binding|plasma membrane|immune response|signal transduction|cell surface receptor signaling pathway|external side of plasma membrane|cell surface|membrane|integral component of membrane|T cell costimulation|early endosome membrane|negative regulation of interferon-gamma production|negative regulation of interleukin-10 production|res…	path:ssc04514	Cell adhesion molecules (CAMs)
CD302	100.311	150.473	50.1486	0.333273	-1.58522	0.0109619	0.444269	Down	8.76371	2.52593	100126280	CD302 antigen {ECO:0000250|UniProtKB:Q8IX05}	CD302 {ECO:0000303|PubMed:17947679}	GO:0005737,GO:0005938,GO:0006909,GO:0016020,GO:0016021,GO:0030175,GO:0030246,GO:0042995	cytoplasm|cell cortex|phagocytosis|membrane|integral component of membrane|filopodium|carbohydrate binding|cell projection
CD38	152.047	213.007	91.0862	0.427621	-1.2256	0.0275059	0.785658	Down	3.97938	1.53896	100511702	ADP-ribosyl cyclase/cyclic ADP-ribose hydrolase 1	Cd38	GO:0003953,GO:0005886,GO:0016020,GO:0016021,GO:0016849,GO:0030890,GO:0050135	NAD+ nucleosidase activity|plasma membrane|membrane|integral component of membrane|phosphorus-oxygen lyase activity|positive regulation of B cell proliferation|NAD(P)+ nucleosidase activity	path:ssc00760,path:ssc04020,path:ssc04640,path:ssc04921,path:ssc04970,path:ssc04972	Nicotinate and nicotinamide metabolism|Calcium signaling pathway|Hematopoietic cell lineage|Oxytocin signaling pathway|Salivary secretion|Pancreatic secretion
CD3D	124.852	172.946	76.7581	0.443827	-1.17193	0.0443327	1	Down	7.20088	3.40445	396661	T-cell surface glycoprotein CD3 delta chain	CD3D	GO:0002250,GO:0002376,GO:0003713,GO:0004888,GO:0005886,GO:0007166,GO:0009897,GO:0016020,GO:0016021,GO:0030217,GO:0042101,GO:0042105,GO:0042803,GO:0045059,GO:0045944,GO:0046982,GO:0051260	adaptive immune response|immune system process|transcription coactivator activity|transmembrane signaling receptor activity|plasma membrane|cell surface receptor signaling pathway|external side of plasma membrane|membrane|integral component of membrane|T cell differentiation|T cell receptor complex|alpha-beta T cell receptor complex|protein homodimerization activity|positive thymic T cell selecti…	path:ssc04640,path:ssc04658,path:ssc04659,path:ssc04660,path:ssc05142,path:ssc05162,path:ssc05166,path:ssc05169,path:ssc05170,path:ssc05340	Hematopoietic cell lineage|Th1 and Th2 cell differentiation|Th17 cell differentiation|T cell receptor signaling pathway|Chagas disease (American trypanosomiasis)|Measles|Human T-cell leukemia virus 1 infection|Epstein-Barr virus infection|Human immunodeficiency virus 1 infection|Primary immunodeficiency
CD4	57.8321	85.9845	29.6798	0.345176	-1.5346	0.0343597	0.906174	Down	1.25109	0.358298	404704	T-cell surface glycoprotein CD4	CD4	GO:0001934,GO:0005886,GO:0005887,GO:0006948,GO:0006955,GO:0007155,GO:0008270,GO:0009897,GO:0015026,GO:0016020,GO:0016021,GO:0019899,GO:0019901,GO:0030217,GO:0032507,GO:0033674,GO:0035723,GO:0042011,GO:0042012,GO:0042110,GO:0042289,GO:0042802,GO:0042803,GO:0043123,GO:0043410,GO:0045058,GO:0045121,GO:0045657,GO:0045860,GO:0045893,GO:0046598,GO:0050863,GO:0051924,GO:0070374,GO:0097011,GO:1990782	positive regulation of protein phosphorylation|plasma membrane|integral component of plasma membrane|induction by virus of host cell-cell fusion|immune response|cell adhesion|zinc ion binding|external side of plasma membrane|coreceptor activity|membrane|integral component of membrane|enzyme binding|protein kinase binding|T cell differentiation|maintenance of protein location in cell|positive regu…	path:ssc04060,path:ssc04514,path:ssc04612,path:ssc04640,path:ssc04658,path:ssc04659,path:ssc04660,path:ssc05170,path:ssc05340	Cytokine-cytokine receptor interaction|Cell adhesion molecules (CAMs)|Antigen processing and presentation|Hematopoietic cell lineage|Th1 and Th2 cell differentiation|Th17 cell differentiation|T cell receptor signaling pathway|Human immunodeficiency virus 1 infection|Primary immunodeficiency
CD52	228.374	339.052	117.696	0.347131	-1.52645	0.00279608	0.167847	Down	60.8546	17.4705	100873164			GO:0007204,GO:0016020,GO:0016021	positive regulation of cytosolic calcium ion concentration|membrane|integral component of membrane
CD81	9126.46	5354.49	12898.4	2.4089	1.26837	0.0423178	0.98721	Up	176.004	359.794	780427	CD81 antigen	CD81	GO:0000187,GO:0001618,GO:0001772,GO:0005178,GO:0005887,GO:0008104,GO:0008284,GO:0016020,GO:0016021,GO:0016323,GO:0030890,GO:0031623,GO:0031647,GO:0031982,GO:0043128,GO:0045944,GO:0046718,GO:0050731,GO:0061462,GO:0070062,GO:0071404,GO:1904352,GO:1990459,GO:2000145	activation of MAPK activity|virus receptor activity|immunological synapse|integrin binding|integral component of plasma membrane|protein localization|positive regulation of cell proliferation|membrane|integral component of membrane|basolateral plasma membrane|positive regulation of B cell proliferation|receptor internalization|regulation of protein stability|vesicle|positive regulation of 1-phosp…	path:ssc04662,path:ssc05144,path:ssc05160	B cell receptor signaling pathway|Malaria|Hepatitis C
CDHR4	75.7829	19.5419	132.024	6.75593	2.75615	0.000108794	0.0130072	Up	0.0662606	0.475503	100513757	Cadherin-related family member 4	CDHR4,Synonyms=CDH29,UNQ9392/PRO34300	GO:0005509,GO:0005886,GO:0005887,GO:0007155,GO:0007156,GO:0016020,GO:0016021	calcium ion binding|plasma membrane|integral component of plasma membrane|cell adhesion|homophilic cell adhesion via plasma membrane adhesion molecules|membrane|integral component of membrane
CDKN2B	147.673	203.236	92.1097	0.453215	-1.14173	0.0410589	0.968868	Down	1.14018	0.476137	397227	Cyclin-dependent kinase 4 inhibitor B	CDKN2B	GO:0000079,GO:0000086,GO:0004861,GO:0005634,GO:0005737,GO:0007050,GO:0007093,GO:0008285,GO:0016301,GO:0016310,GO:0019901,GO:0030219,GO:0030511,GO:0031668,GO:0031670,GO:0042326,GO:0045736,GO:0048536,GO:0050680,GO:2000134	regulation of cyclin-dependent protein serine/threonine kinase activity|G2/M transition of mitotic cell cycle|cyclin-dependent protein serine/threonine kinase inhibitor activity|nucleus|cytoplasm|cell cycle arrest|mitotic cell cycle checkpoint|negative regulation of cell proliferation|kinase activity|phosphorylation|protein kinase binding|megakaryocyte differentiation|positive regulation of trans…	path:ssc04068,path:ssc04110,path:ssc04218,path:ssc04350,path:ssc04934,path:ssc05166,path:ssc05200,path:ssc05203,path:ssc05222,path:ssc05226	FoxO signaling pathway|Cell cycle|Cellular senescence|TGF-beta signaling pathway|Cushing syndrome|Human T-cell leukemia virus 1 infection|Pathways in cancer|Viral carcinogenesis|Small cell lung cancer|Gastric cancer
CDR2	342.872	473.892	211.852	0.447048	-1.1615	0.0129096	0.496551	Down	5.49862	2.08764	100626193	Cerebellar degeneration-related protein 2	CDR2,Synonyms=PCD17
CELSR2	58.1353	94.7783	21.4923	0.226763	-2.14074	0.00400953	0.217074	Down	0.439873	0.0893054	106510206	Cadherin EGF LAG seven-pass G-type receptor 2	CELSR2,Synonyms=CDHF10, EGFL2, KIAA0279, MEGF3	GO:0004888,GO:0004930,GO:0005509,GO:0005886,GO:0007155,GO:0007156,GO:0007165,GO:0007166,GO:0007186,GO:0016020,GO:0016021	transmembrane signaling receptor activity|G-protein coupled receptor activity|calcium ion binding|plasma membrane|cell adhesion|homophilic cell adhesion via plasma membrane adhesion molecules|signal transduction|cell surface receptor signaling pathway|G-protein coupled receptor signaling pathway|membrane|integral component of membrane
CEMIP	493.611	116.274	870.948	7.49045	2.90505	9.97949e-10	3.67117e-07	Up	0.421327	2.7627	100738461	Cell migration-inducing and hyaluronan-binding protein	CEMIP,Synonyms=KIAA1199	GO:0004415,GO:0005540,GO:0005737,GO:0005783,GO:0005886,GO:0007605,GO:0010800,GO:0030214,GO:0030335,GO:0030665,GO:0032050,GO:0045334,GO:0046923,GO:0051281,GO:0090314,GO:1900020	hyalurononglucosaminidase activity|hyaluronic acid binding|cytoplasm|endoplasmic reticulum|plasma membrane|sensory perception of sound|positive regulation of peptidyl-threonine phosphorylation|hyaluronan catabolic process|positive regulation of cell migration|clathrin-coated vesicle membrane|clathrin heavy chain binding|clathrin-coated endocytic vesicle|ER retention sequence binding|positive regu…
CEP152	46.5453	22.4732	70.6174	3.14229	1.65182	0.0333744	0.892163	Up	0.146541	0.385073	100152345	Centrosomal protein of 152 kDa	CEP152,Synonyms=KIAA0912	GO:0000242,GO:0005622,GO:0005654,GO:0005813,GO:0005814,GO:0005815,GO:0005886,GO:0007099,GO:0008284,GO:0019901,GO:0030971,GO:0035556,GO:0048863,GO:0051298,GO:0098535,GO:0098536	pericentriolar material|intracellular|nucleoplasm|centrosome|centriole|microtubule organizing center|plasma membrane|centriole replication|positive regulation of cell proliferation|protein kinase binding|receptor tyrosine kinase binding|intracellular signal transduction|stem cell differentiation|centrosome duplication|de novo centriole assembly involved in multi-ciliated epithelial cell different…
CEP44	212.491	124.091	300.892	2.42476	1.27784	0.0129953	0.498511	Up	1.29548	2.93203	110256874	Centrosomal protein of 44 kDa	CEP44	GO:0000922,GO:0005813	spindle pole|centrosome
CFD	598.135	822.715	373.556	0.454053	-1.13907	0.0091387	0.392554	Down	43.729	17.095	396877	Complement factor D	CFD,Synonyms=DF	GO:0002376,GO:0004252,GO:0005576,GO:0005615,GO:0006508,GO:0006957,GO:0008233,GO:0008236,GO:0009617,GO:0016787,GO:0045087	immune system process|serine-type endopeptidase activity|extracellular region|extracellular space|proteolysis|complement activation, alternative pathway|peptidase activity|serine-type peptidase activity|response to bacterium|hydrolase activity|innate immune response	path:ssc04610,path:ssc05150	Complement and coagulation cascades|Staphylococcus aureus infection
CFH	24.5394	0.977096	48.1017	49.2292	5.62144	3.76453e-05	0.00509526	Up	0.00587736	0.219542	397525	Complement factor H	CFH,Synonyms=HF1			path:ssc04610,path:ssc05150	Complement and coagulation cascades|Staphylococcus aureus infection
CFP	523.884	760.181	287.587	0.378314	-1.40235	0.00160689	0.110419	Down	12.9894	4.48326	100522293	Properdin	CFP,Synonyms=PFC			path:ssc05168	Herpes simplex infection
CGNL1	10.723	0.977096	20.4688	20.9486	4.38878	0.00784748	0.355167	Up	0.00572207	0.0852949	100621470	Cingulin-like protein 1	CGNL1,Synonyms=JACOP, KIAA1749	GO:0003774,GO:0007015,GO:0016459,GO:0051058	motor activity|actin filament organization|myosin complex|negative regulation of small GTPase mediated signal transduction	path:ssc04530	Tight junction
CHDH	322.749	437.739	207.758	0.474617	-1.07516	0.0224837	0.702558	Down	3.87628	1.59132	100151982	Choline dehydrogenase, mitochondrial	CHDH	GO:0008812,GO:0016614,GO:0019285,GO:0050660,GO:0055114	choline dehydrogenase activity|oxidoreductase activity, acting on CH-OH group of donors|glycine betaine biosynthetic process from choline|flavin adenine dinucleotide binding|oxidation-reduction process	path:ssc00260	Glycine, serine and threonine metabolism
CHMP7	2660.78	1560.42	3761.14	2.41034	1.26923	0.00813741	0.363699	Up	26.0896	55.3157	110256869	Charged multivesicular body protein 7	CHMP7	GO:0000785,GO:0000815,GO:0005634,GO:0005635,GO:0005829,GO:0006997,GO:0007034,GO:0007080,GO:0008565,GO:0010458,GO:0015031,GO:0031468,GO:0045324,GO:0061952,GO:0071168	chromatin|ESCRT III complex|nucleus|nuclear envelope|cytosol|nucleus organization|vacuolar transport|mitotic metaphase plate congression|protein transporter activity|exit from mitosis|protein transport|nuclear envelope reassembly|late endosome to vacuole transport|midbody abscission|protein localization to chromatin	path:ssc04144,path:ssc04217	Endocytosis|Necroptosis
CHRM3	53.7094	22.4732	84.9456	3.77986	1.91833	0.0106755	0.437604	Up	0.0384297	0.136613	100144478	Muscarinic acetylcholine receptor M3	CHRM3	GO:0004930,GO:0005886,GO:0005887,GO:0007165,GO:0007186,GO:0007213,GO:0016020,GO:0016021,GO:0016907,GO:0030054,GO:0045202,GO:0045211,GO:0045987,GO:0046541	G-protein coupled receptor activity|plasma membrane|integral component of plasma membrane|signal transduction|G-protein coupled receptor signaling pathway|G-protein coupled acetylcholine receptor signaling pathway|membrane|integral component of membrane|G-protein coupled acetylcholine receptor activity|cell junction|synapse|postsynaptic membrane|positive regulation of smooth muscle contraction|sa…	path:ssc04020,path:ssc04080,path:ssc04725,path:ssc04742,path:ssc04810,path:ssc04911,path:ssc04970,path:ssc04971,path:ssc04972	Calcium signaling pathway|Neuroactive ligand-receptor interaction|Cholinergic synapse|Taste transduction|Regulation of actin cytoskeleton|Insulin secretion|Salivary secretion|Gastric acid secretion|Pancreatic secretion
CITED2	674.787	935.081	414.493	0.44327	-1.17374	0.0069259	0.330119	Down	23.4194	9.19972	100156022	Cbp/p300-interacting transactivator 2	CITED2	GO:0000790,GO:0001102,GO:0001568,GO:0001570,GO:0001701,GO:0001829,GO:0001841,GO:0001843,GO:0001889,GO:0001892,GO:0001944,GO:0001947,GO:0002089,GO:0002244,GO:0002521,GO:0003151,GO:0003156,GO:0003197,GO:0003281,GO:0003682,GO:0003700,GO:0003713,GO:0005634,GO:0006355,GO:0006357,GO:0007179,GO:0007368,GO:0007417,GO:0007422,GO:0007507,GO:0007530,GO:0008584,GO:0021602,GO:0022409,GO:0030325,GO:0030511,GO:…	nuclear chromatin|RNA polymerase II activating transcription factor binding|blood vessel development|vasculogenesis|in utero embryonic development|trophectodermal cell differentiation|neural tube formation|neural tube closure|liver development|embryonic placenta development|vasculature development|heart looping|lens morphogenesis in camera-type eye|hematopoietic progenitor cell differentiation|le…	path:ssc04137	Mitophagy - animal
CKAP2L	157.17	18.5648	295.774	15.932	3.99385	4.46128e-10	1.88253e-07	Up	0.127475	1.68696	100516489	Cytoskeleton-associated protein 2-like	CKAP2L	GO:0005813,GO:0005829,GO:0072686	centrosome|cytosol|mitotic spindle
CLCA1	56.0575	9.77096	102.344	10.4743	3.38878	3.267e-05	0.00455064	Up	0.0923884	1.0785	397284	Calcium-activated chloride channel regulator 1	CLCA1,Synonyms=AECC	GO:0005229,GO:0005887,GO:0005902,GO:0006821,GO:0016021,GO:0030141,GO:0034220	intracellular calcium activated chloride channel activity|integral component of plasma membrane|microvillus|chloride transport|integral component of membrane|secretory granule|ion transmembrane transport	path:ssc04924,path:ssc04972	Renin secretion|Pancreatic secretion
CLEC2L	4.88548	9.77096	0	0	#NAME?	0.0363086	0.920352	Down	0.310325	0	110257541	C-type lectin domain family 2 member L	CLEC2L	GO:0016020,GO:0016021,GO:0030246	membrane|integral component of membrane|carbohydrate binding
CLEC4E	250.083	157.312	342.853	2.17944	1.12396	0.0231613	0.714613	Up	6.91378	13.4533	110260748	C-type lectin domain family 4 member E	CLEC4E,Synonyms=CLECSF9, MINCLE,UNQ218/PRO244			path:ssc04625,path:ssc05152	C-type lectin receptor signaling pathway|Tuberculosis
CLGN	8.67607	0.977096	16.3751	16.7589	4.06685	0.0198333	0.648174	Up	0.0145313	0.155541	100624991	Calmegin	CLGN	GO:0005509,GO:0005635,GO:0005783,GO:0006457,GO:0007338,GO:0007339,GO:0016020,GO:0016021,GO:0044183,GO:0051082,GO:0065003	calcium ion binding|nuclear envelope|endoplasmic reticulum|protein folding|single fertilization|binding of sperm to zona pellucida|membrane|integral component of membrane|protein binding involved in protein folding|unfolded protein binding|protein-containing complex assembly
CLIC4	673.785	394.747	952.823	2.41376	1.27128	0.00351364	0.193143	Up	5.01578	11.1838	100622787	Chloride intracellular channel protein 4	CLIC4	GO:0001525,GO:0001886,GO:0005244,GO:0005254,GO:0005622,GO:0005737,GO:0005739,GO:0005813,GO:0005829,GO:0005886,GO:0005902,GO:0005911,GO:0006811,GO:0006821,GO:0007035,GO:0009566,GO:0009986,GO:0015630,GO:0016020,GO:0016363,GO:0030216,GO:0030336,GO:0030496,GO:0034220,GO:0034707,GO:0034765,GO:0035264,GO:0045177,GO:0048471,GO:0048754,GO:0061299,GO:0071277,GO:1902476	angiogenesis|endothelial cell morphogenesis|voltage-gated ion channel activity|chloride channel activity|intracellular|cytoplasm|mitochondrion|centrosome|cytosol|plasma membrane|microvillus|cell-cell junction|ion transport|chloride transport|vacuolar acidification|fertilization|cell surface|microtubule cytoskeleton|membrane|nuclear matrix|keratinocyte differentiation|negative regulation of cell m…
CMPK2	3046.35	643.906	5448.8	8.4621	3.08102	4.02811e-09	1.31344e-06	Up	12.2676	91.9725	100623872	UMP-CMP kinase 2, mitochondrial	CMPK2	GO:0004127,GO:0004550,GO:0005739,GO:0006165,GO:0009142,GO:0033862,GO:0046940,GO:0050145,GO:0071222	cytidylate kinase activity|nucleoside diphosphate kinase activity|mitochondrion|nucleoside diphosphate phosphorylation|nucleoside triphosphate biosynthetic process|UMP kinase activity|nucleoside monophosphate phosphorylation|nucleoside monophosphate kinase activity|cellular response to lipopolysaccharide	path:ssc00240	Pyrimidine metabolism
CMTR1	2045.67	1237.98	2853.35	2.30484	1.20467	0.00894703	0.388979	Up	15.785	32.1032	100154061	Cap-specific mRNA (nucleoside-2'-O-)-methyltransferase 1	CMTR1,Synonyms=FTSJD2,PANDA_014567	GO:0003676,GO:0004483,GO:0005634,GO:0005654,GO:0005737,GO:0005829,GO:0006370,GO:0008168,GO:0032259,GO:0080009,GO:0097309	nucleic acid binding|mRNA (nucleoside-2'-O-)-methyltransferase activity|nucleus|nucleoplasm|cytoplasm|cytosol|7-methylguanosine mRNA capping|methyltransferase activity|methylation|mRNA methylation|cap1 mRNA methylation
CNIH4	434.59	253.068	616.111	2.43457	1.28367	0.00452349	0.238598	Up	19.254	40.8755	100523134	Protein cornichon homolog 4	Cnih4	GO:0005783,GO:0005793,GO:0006888,GO:0016020,GO:0016021,GO:0016192,GO:0031730	endoplasmic reticulum|endoplasmic reticulum-Golgi intermediate compartment|ER to Golgi vesicle-mediated transport|membrane|integral component of membrane|vesicle-mediated transport|CCR5 chemokine receptor binding
CNP	1206.22	556.945	1855.5	3.33157	1.7362	9.50632e-05	0.0115582	Up	10.0674	29.0015	100511587	2',3'-cyclic-nucleotide 3'-phosphodiesterase	CNP	GO:0003723,GO:0004113,GO:0005615,GO:0005634,GO:0005654,GO:0005737,GO:0005829,GO:0007409,GO:0008344,GO:0009214,GO:0009636,GO:0016020,GO:0016787,GO:0042470,GO:0043209,GO:0048709	RNA binding|2',3'-cyclic-nucleotide 3'-phosphodiesterase activity|extracellular space|nucleus|nucleoplasm|cytoplasm|cytosol|axonogenesis|adult locomotory behavior|cyclic nucleotide catabolic process|response to toxic substance|membrane|hydrolase activity|melanosome|myelin sheath|oligodendrocyte differentiation
CNR2	140.65	218.87	62.4299	0.285238	-1.80976	0.00173667	0.118042	Down	2.50443	0.725606	100621002	Cannabinoid receptor 2	CNR2,Synonyms=CB2A, CB2B	GO:0004930,GO:0004949,GO:0007165,GO:0007186,GO:0016020,GO:0016021,GO:0030595,GO:0038171	G-protein coupled receptor activity|cannabinoid receptor activity|signal transduction|G-protein coupled receptor signaling pathway|membrane|integral component of membrane|leukocyte chemotaxis|cannabinoid signaling pathway	path:ssc04080	Neuroactive ligand-receptor interaction
COBLL1	4.60548	0	9.21097	Inf	Inf	0.0396977	0.955608	Up	0	0.0275995	100737004	Cordon-bleu protein-like 1	COBLL1,Synonyms=KIAA0977
COL12A1	4.39693	8.79387	0	0	#NAME?	0.0486984	1	Down	0.0236407	0	100156689	Collagen alpha-1(XII) chain	COL12A1,Synonyms=COL12A1L	GO:0005595,GO:0030199,GO:0035987,GO:0062023	collagen type XII trimer|collagen fibril organization|endodermal cell differentiation|collagen-containing extracellular matrix	path:ssc04974	Protein digestion and absorption
COLEC12	4436.61	6192.84	2680.39	0.432821	-1.20816	0.0221383	0.698062	Down	60.8722	24.12	102166764	Collectin-12	COLEC12,Synonyms=CLP1	GO:0005581,GO:0006910,GO:0006955,GO:0008329,GO:0016020,GO:0016021,GO:0030169,GO:0030246,GO:0034138,GO:0060355,GO:0071360	collagen trimer|phagocytosis, recognition|immune response|signaling pattern recognition receptor activity|membrane|integral component of membrane|low-density lipoprotein particle binding|carbohydrate binding|toll-like receptor 3 signaling pathway|positive regulation of cell adhesion molecule production|cellular response to exogenous dsRNA	path:ssc04145	Phagosome
COQ2	619.73	408.426	831.034	2.03472	1.02483	0.0184266	0.624176	Up	11.5425	20.3022	100526233	4-hydroxybenzoate polyprenyltransferase, mitochondrial {ECO:0000255|HAMAP-Rule:MF_03189}	COQ2 {ECO:0000255|HAMAP-Rule:MF_03189}	GO:0002083,GO:0002094,GO:0004659,GO:0005739,GO:0005743,GO:0006071,GO:0006744,GO:0008299,GO:0016020,GO:0016021,GO:0016740,GO:0016765,GO:0031305,GO:0047293	4-hydroxybenzoate decaprenyltransferase activity|polyprenyltransferase activity|prenyltransferase activity|mitochondrion|mitochondrial inner membrane|glycerol metabolic process|ubiquinone biosynthetic process|isoprenoid biosynthetic process|membrane|integral component of membrane|transferase activity|transferase activity, transferring alkyl or aryl (other than methyl) groups|integral component of…	path:ssc00130	Ubiquinone and other terpenoid-quinone biosynthesis
CRACR2A	87.9734	44.9464	131	2.91459	1.54329	0.0163799	0.577402	Up	0.305104	0.74627	100625935	EF-hand calcium-binding domain-containing protein 4B	CRACR2A,Synonyms=EFCAB4B	GO:0002115,GO:0003924,GO:0005509,GO:0005525,GO:0005737,GO:0032237,GO:0051928	store-operated calcium entry|GTPase activity|calcium ion binding|GTP binding|cytoplasm|activation of store-operated calcium channel activity|positive regulation of calcium ion transport
CRHBP	5.37403	10.7481	0	0	#NAME?	0.0272913	0.785658	Down	0.0235923	0	100337682	Corticotropin-releasing factor-binding protein	CRHBP,Synonyms=CRFBP	GO:0001963,GO:0002125,GO:0005576,GO:0005615,GO:0005622,GO:0005634,GO:0006954,GO:0007565,GO:0009755,GO:0030141,GO:0035690,GO:0035865,GO:0042445,GO:0045055,GO:0048149,GO:0051424,GO:0051459,GO:0051460,GO:0071277,GO:0071320,GO:0071356,GO:0071391,GO:0071392,GO:0080135,GO:0097211,GO:1900011,GO:2000310	synaptic transmission, dopaminergic|maternal aggressive behavior|extracellular region|extracellular space|intracellular|nucleus|inflammatory response|female pregnancy|hormone-mediated signaling pathway|secretory granule|cellular response to drug|cellular response to potassium ion|hormone metabolic process|regulated exocytosis|behavioral response to ethanol|corticotropin-releasing hormone binding|…
CSF3R	1171.7	761.158	1582.24	2.07873	1.0557	0.0155055	0.559707	Up	9.34192	16.8543	100622336	Granulocyte colony-stimulating factor receptor	CSF3R,Synonyms=GCSFR	GO:0004896,GO:0004912,GO:0009897,GO:0016020,GO:0016021,GO:0019221,GO:0019955,GO:0019978,GO:0030593,GO:0036016,GO:0038156,GO:0043235,GO:0045637,GO:0051916	cytokine receptor activity|interleukin-3 receptor activity|external side of plasma membrane|membrane|integral component of membrane|cytokine-mediated signaling pathway|cytokine binding|interleukin-3 binding|neutrophil chemotaxis|cellular response to interleukin-3|interleukin-3-mediated signaling pathway|receptor complex|regulation of myeloid cell differentiation|granulocyte colony-stimulating fac…	path:ssc04060,path:ssc04151,path:ssc04630,path:ssc04640,path:ssc05200	Cytokine-cytokine receptor interaction|PI3K-Akt signaling pathway|Jak-STAT signaling pathway|Hematopoietic cell lineage|Pathways in cancer
CSPG5	10.6998	1.95419	19.4454	9.95059	3.31478	0.0240846	0.728522	Up	0.0423901	0.291671	100737041	Chondroitin sulfate proteoglycan 5	CSPG5,Synonyms=CALEB, NGC	GO:0005794,GO:0016020,GO:0016021,GO:0030660,GO:0050804	Golgi apparatus|membrane|integral component of membrane|Golgi-associated vesicle membrane|modulation of chemical synaptic transmission
CUNH9orf116	7.35139	13.6793	1.02344	0.0748165	-3.7405	0.0414637	0.975213	Down	0.326442	0.0293675	100518594	UPF0691 protein C9orf116 homolog
CWF19L2	539.129	354.686	723.573	2.04004	1.0286	0.0191783	0.636114	Up	2.42835	4.7248	100217380	CWF19-like protein 2	CWF19L2
CXCL10	8927.43	260.885	17594	67.4396	6.07552	1.64497e-15	2.14549e-12	Up	11.3998	691.605	494019	C-X-C motif chemokine 10	CXCL10	GO:0005125,GO:0005576,GO:0005615,GO:0005622,GO:0006935,GO:0006952,GO:0006955,GO:0007186,GO:0007189,GO:0008009,GO:0008201,GO:0009617,GO:0009897,GO:0010469,GO:0010818,GO:0010819,GO:0042118,GO:0042127,GO:0043950,GO:0045662,GO:0048248,GO:0051281,GO:0051607,GO:0070098,GO:0071222,GO:0090026,GO:1901509,GO:1901740,GO:2000406	cytokine activity|extracellular region|extracellular space|intracellular|chemotaxis|defense response|immune response|G-protein coupled receptor signaling pathway|adenylate cyclase-activating G-protein coupled receptor signaling pathway|chemokine activity|heparin binding|response to bacterium|external side of plasma membrane|regulation of signaling receptor activity|T cell chemotaxis|regulation of…	path:ssc04060,path:ssc04062,path:ssc04620,path:ssc04622,path:ssc04623,path:ssc04657,path:ssc04668,path:ssc05164,path:ssc05169	Cytokine-cytokine receptor interaction|Chemokine signaling pathway|Toll-like receptor signaling pathway|RIG-I-like receptor signaling pathway|Cytosolic DNA-sensing pathway|IL-17 signaling pathway|TNF signaling pathway|Influenza A|Epstein-Barr virus infection
CXCL11	14.8167	0.977096	28.6563	29.3281	4.87421	0.00140255	0.0990962	Up	0.0454419	1.12393	100169744	C-X-C motif chemokine 11	CXCL11	GO:0005125,GO:0005576,GO:0005615,GO:0005622,GO:0005623,GO:0006935,GO:0006952,GO:0006954,GO:0006955,GO:0007189,GO:0008009,GO:0008201,GO:0010469,GO:0010818,GO:0030593,GO:0030595,GO:0042127,GO:0043950,GO:0048248,GO:0051281,GO:0061844,GO:0070098,GO:0071222	cytokine activity|extracellular region|extracellular space|intracellular|cell|chemotaxis|defense response|inflammatory response|immune response|adenylate cyclase-activating G-protein coupled receptor signaling pathway|chemokine activity|heparin binding|regulation of signaling receptor activity|T cell chemotaxis|neutrophil chemotaxis|leukocyte chemotaxis|regulation of cell proliferation|positive r…	path:ssc04060,path:ssc04062,path:ssc04620	Cytokine-cytokine receptor interaction|Chemokine signaling pathway|Toll-like receptor signaling pathway
CXCL2	1526.55	988.821	2064.28	2.08762	1.06186	0.0169583	0.591974	Up	53.4639	100.929	414904	Growth-regulated protein homolog alpha		GO:0005125,GO:0005576,GO:0005615,GO:0006935,GO:0006952,GO:0006954,GO:0006955,GO:0008009,GO:0010469,GO:0030593,GO:0030595,GO:0060326,GO:0061844,GO:0070098,GO:0071222	cytokine activity|extracellular region|extracellular space|chemotaxis|defense response|inflammatory response|immune response|chemokine activity|regulation of signaling receptor activity|neutrophil chemotaxis|leukocyte chemotaxis|cell chemotaxis|antimicrobial humoral immune response mediated by antimicrobial peptide|chemokine-mediated signaling pathway|cellular response to lipopolysaccharide	path:ssc04060,path:ssc04062,path:ssc04621,path:ssc04657,path:ssc04668,path:ssc05132,path:ssc05134,path:ssc05167	Cytokine-cytokine receptor interaction|Chemokine signaling pathway|NOD-like receptor signaling pathway|IL-17 signaling pathway|TNF signaling pathway|Salmonella infection|Legionellosis|Kaposi sarcoma-associated herpesvirus infection
CXCL8	17278	8122.6	26433.4	3.25431	1.70235	0.0246718	0.735897	Up	303.021	923.321	396880	Interleukin-8	CXCL8,Synonyms=IL8	GO:0002237,GO:0005125,GO:0005153,GO:0005576,GO:0005615,GO:0005622,GO:0006935,GO:0006952,GO:0006954,GO:0006955,GO:0007050,GO:0008009,GO:0010469,GO:0030155,GO:0030593,GO:0030595,GO:0031623,GO:0034976,GO:0035556,GO:0042119,GO:0044344,GO:0045091,GO:0045744,GO:0045766,GO:0048566,GO:0050930,GO:0061844,GO:0070098,GO:0071222,GO:0071347,GO:0071356,GO:2000535	response to molecule of bacterial origin|cytokine activity|interleukin-8 receptor binding|extracellular region|extracellular space|intracellular|chemotaxis|defense response|inflammatory response|immune response|cell cycle arrest|chemokine activity|regulation of signaling receptor activity|regulation of cell adhesion|neutrophil chemotaxis|leukocyte chemotaxis|receptor internalization|response to e…	path:ssc04060,path:ssc04062,path:ssc04064,path:ssc04072,path:ssc04218,path:ssc04620,path:ssc04621,path:ssc04622,path:ssc04657,path:ssc04932,path:ssc04933,path:ssc05132,path:ssc05133,path:ssc05134,path:ssc05142,path:ssc05144,path:ssc05146,path:ssc05160,path:ssc05161,path:ssc05163,path:ssc05164,path:ssc05167,path:ssc05200,path:ssc05202,path:ssc05219,path:ssc05323	Cytokine-cytokine receptor interaction|Chemokine signaling pathway|NF-kappa B signaling pathway|Phospholipase D signaling pathway|Cellular senescence|Toll-like receptor signaling pathway|NOD-like receptor signaling pathway|RIG-I-like receptor signaling pathway|IL-17 signaling pathway|Non-alcoholic fatty liver disease (NAFLD)|AGE-RAGE signaling pathway in diabetic complications|Salmonella infectio…
CXCR2	350.179	511.021	189.337	0.370506	-1.43243	0.00225347	0.145633	Down	4.47111	1.45518	100124654	C-X-C chemokine receptor type 2	CXCR2,Synonyms=IL8RB			path:ssc04060,path:ssc04062,path:ssc04072,path:ssc04144,path:ssc05163	Cytokine-cytokine receptor interaction|Chemokine signaling pathway|Phospholipase D signaling pathway|Endocytosis|Human cytomegalovirus infection
CXHXorf21	992.102	436.762	1547.44	3.54299	1.82497	3.71232e-05	0.00507245	Up	3.11168	9.85159	100156110	Uncharacterized protein CXorf21	CXorf21
CYP1A1	337.121	155.358	518.884	3.33992	1.73981	0.000259926	0.0260042	Up	2.63546	7.70778	403103	Cytochrome P450 1A1	CYP1A1	GO:0002933,GO:0004497,GO:0005506,GO:0005783,GO:0005789,GO:0008202,GO:0009308,GO:0009404,GO:0009636,GO:0016491,GO:0016705,GO:0016712,GO:0017144,GO:0020037,GO:0043231,GO:0046483,GO:0046872,GO:0050665,GO:0055114,GO:0070330,GO:0070576,GO:0071407,GO:0101020	lipid hydroxylation|monooxygenase activity|iron ion binding|endoplasmic reticulum|endoplasmic reticulum membrane|steroid metabolic process|amine metabolic process|toxin metabolic process|response to toxic substance|oxidoreductase activity|oxidoreductase activity, acting on paired donors, with incorporation or reduction of molecular oxygen|oxidoreductase activity, acting on paired donors, with inc…	path:ssc00140,path:ssc00380,path:ssc00830,path:ssc00980,path:ssc04913,path:ssc05204	Steroid hormone biosynthesis|Tryptophan metabolism|Retinol metabolism|Metabolism of xenobiotics by cytochrome P450|Ovarian steroidogenesis|Chemical carcinogenesis
CYP7A1	1296.04	1969.83	622.252	0.315892	-1.6625	0.000192914	0.0208875	Down	14.2082	4.2376	448985	Cholesterol 7-alpha-monooxygenase	CYP7A1,Synonyms=CYP7	GO:0004497,GO:0005506,GO:0005623,GO:0005783,GO:0005789,GO:0006699,GO:0006707,GO:0008123,GO:0016020,GO:0016491,GO:0016705,GO:0020037,GO:0042632,GO:0043231,GO:0046872,GO:0055114,GO:0070857,GO:0071333	monooxygenase activity|iron ion binding|cell|endoplasmic reticulum|endoplasmic reticulum membrane|bile acid biosynthetic process|cholesterol catabolic process|cholesterol 7-alpha-monooxygenase activity|membrane|oxidoreductase activity|oxidoreductase activity, acting on paired donors, with incorporation or reduction of molecular oxygen|heme binding|cholesterol homeostasis|intracellular membrane-bo…	path:ssc00120,path:ssc00140,path:ssc03320,path:ssc04976,path:ssc04979	Primary bile acid biosynthesis|Steroid hormone biosynthesis|PPAR signaling pathway|Bile secretion|Cholesterol metabolism
DAXX	1285.63	833.463	1737.8	2.08504	1.06007	0.0156708	0.560672	Up	10.2389	18.3891	100524813	Death domain-associated protein 6	DAXX	GO:0000775,GO:0001934,GO:0002039,GO:0003713,GO:0003714,GO:0005634,GO:0006334,GO:0006338,GO:0006355,GO:0016604,GO:0016605,GO:0019899,GO:0019901,GO:0030295,GO:0030521,GO:0031396,GO:0031625,GO:0032147,GO:0032183,GO:0034605,GO:0034620,GO:0042393,GO:0045860,GO:0045892,GO:0046982,GO:0047485,GO:0050681,GO:0071276,GO:0071280,GO:0072738,GO:1901216,GO:1903508,GO:1903936	chromosome, centromeric region|positive regulation of protein phosphorylation|p53 binding|transcription coactivator activity|transcription corepressor activity|nucleus|nucleosome assembly|chromatin remodeling|regulation of transcription, DNA-templated|nuclear body|PML body|enzyme binding|protein kinase binding|protein kinase activator activity|androgen receptor signaling pathway|regulation of pro…	path:ssc04010,path:ssc04210,path:ssc05014,path:ssc05168	MAPK signaling pathway|Apoptosis|Amyotrophic lateral sclerosis (ALS)|Herpes simplex infection
DDB2	178.056	259.908	96.2034	0.370145	-1.43384	0.00776329	0.352468	Down	2.54102	0.841407	100513197	DNA damage-binding protein 2	DDB2	GO:0000209,GO:0003684,GO:0004842,GO:0005634,GO:0005654,GO:0006281,GO:0006290,GO:0009411,GO:0010224,GO:0030054,GO:0031465,GO:0032991,GO:0035518,GO:0044877,GO:0051865,GO:0070914,GO:0080008	protein polyubiquitination|damaged DNA binding|ubiquitin-protein transferase activity|nucleus|nucleoplasm|DNA repair|pyrimidine dimer repair|response to UV|response to UV-B|cell junction|Cul4B-RING E3 ubiquitin ligase complex|protein-containing complex|histone H2A monoubiquitination|protein-containing complex binding|protein autoubiquitination|UV-damage excision repair|Cul4-RING E3 ubiquitin liga…	path:ssc03420,path:ssc04115,path:ssc04120,path:ssc05161,path:ssc05169,path:ssc05200,path:ssc05202,path:ssc05210,path:ssc05212,path:ssc05213,path:ssc05214,path:ssc05216,path:ssc05217,path:ssc05218,path:ssc05220,path:ssc05222,path:ssc05223,path:ssc05224,path:ssc05225,path:ssc05226	Nucleotide excision repair|p53 signaling pathway|Ubiquitin mediated proteolysis|Hepatitis B|Epstein-Barr virus infection|Pathways in cancer|Transcriptional misregulation in cancer|Colorectal cancer|Pancreatic cancer|Endometrial cancer|Glioma|Thyroid cancer|Basal cell carcinoma|Melanoma|Chronic myeloid leukemia|Small cell lung cancer|Non-small cell lung cancer|Breast cancer|Hepatocellular carcinom…
DDIT3	1095.64	558.899	1632.39	2.92072	1.54632	0.000442205	0.039652	Up	23.2048	62.7088	100240743	DNA damage-inducible transcript 3 protein	DDIT3,Synonyms=CHOP, CHOP10, GADD153	GO:0000122,GO:0000976,GO:0000978,GO:0001077,GO:0001955,GO:0003677,GO:0003700,GO:0005634,GO:0005737,GO:0005770,GO:0006355,GO:0006915,GO:0006983,GO:0006986,GO:0007050,GO:0008134,GO:0008140,GO:0030968,GO:0032757,GO:0032792,GO:0032993,GO:0034976,GO:0035976,GO:0036488,GO:0042594,GO:0042789,GO:0042803,GO:0043161,GO:0043392,GO:0043433,GO:0043522,GO:0043525,GO:0044212,GO:0044324,GO:0045454,GO:0045599,GO:…	negative regulation of transcription by RNA polymerase II|transcription regulatory region sequence-specific DNA binding|RNA polymerase II proximal promoter sequence-specific DNA binding|transcriptional activator activity, RNA polymerase II proximal promoter sequence-specific DNA binding|blood vessel maturation|DNA binding|DNA-binding transcription factor activity|nucleus|cytoplasm|late endosome|r…	path:ssc04010,path:ssc04141,path:ssc04210,path:ssc04932,path:ssc05202	MAPK signaling pathway|Protein processing in endoplasmic reticulum|Apoptosis|Non-alcoholic fatty liver disease (NAFLD)|Transcriptional misregulation in cancer
DDX58	6731.58	673.219	12789.9	18.9982	4.24779	7.67817e-11	3.93424e-08	Up	3.13909	54.3898	396723	Probable ATP-dependent RNA helicase DDX58	DDX58	GO:0002230,GO:0002735,GO:0003676,GO:0003690,GO:0003725,GO:0003727,GO:0005524,GO:0005737,GO:0005829,GO:0005923,GO:0008270,GO:0009597,GO:0009615,GO:0010628,GO:0015629,GO:0030334,GO:0031625,GO:0032587,GO:0032725,GO:0032727,GO:0032728,GO:0032755,GO:0032757,GO:0035549,GO:0039529,GO:0042802,GO:0043330,GO:0045087,GO:0045944,GO:0046872,GO:0051091,GO:0051607,GO:0060760,GO:0071360,GO:1902741,GO:1904469,GO:…	positive regulation of defense response to virus by host|positive regulation of myeloid dendritic cell cytokine production|nucleic acid binding|double-stranded DNA binding|double-stranded RNA binding|single-stranded RNA binding|ATP binding|cytoplasm|cytosol|bicellular tight junction|zinc ion binding|detection of virus|response to virus|positive regulation of gene expression|actin cytoskeleton|reg…	path:ssc04064,path:ssc04622,path:ssc04623,path:ssc05160,path:ssc05161,path:ssc05162,path:ssc05164,path:ssc05168,path:ssc05169	NF-kappa B signaling pathway|RIG-I-like receptor signaling pathway|Cytosolic DNA-sensing pathway|Hepatitis C|Hepatitis B|Measles|Influenza A|Herpes simplex infection|Epstein-Barr virus infection
DDX60	1540.75	87.9387	2993.56	34.0415	5.08922	1.08987e-21	3.9091e-18	Up	0.46995	16.0442	100158037	Probable ATP-dependent RNA helicase DDX60	DDX60	GO:0003676,GO:0003690,GO:0003723,GO:0003725,GO:0003727,GO:0005524,GO:0005737,GO:0005829,GO:0009615,GO:0045111,GO:0051607,GO:1900245,GO:1900246	nucleic acid binding|double-stranded DNA binding|RNA binding|double-stranded RNA binding|single-stranded RNA binding|ATP binding|cytoplasm|cytosol|response to virus|intermediate filament cytoskeleton|defense response to virus|positive regulation of MDA-5 signaling pathway|positive regulation of RIG-I signaling pathway
DEPTOR	169.051	229.618	108.485	0.472458	-1.08174	0.0452643	1	Down	0.914205	0.353105	100157658	DEP domain-containing mTOR-interacting protein	DEPTOR,Synonyms=DEPDC6			path:ssc04140,path:ssc04150	Autophagy - animal|mTOR signaling pathway
DHRS3	361.798	128.977	594.619	4.61028	2.20486	4.29938e-06	0.000700946	Up	2.86565	11.1318	100514967	Short-chain dehydrogenase/reductase 3	DHRS3,Synonyms=RDH17, SDR16C1,UNQ2424/PRO4983	GO:0001523,GO:0003151,GO:0004745,GO:0005811,GO:0016020,GO:0016021,GO:0030278,GO:0042572,GO:0048387,GO:0055114,GO:0060021,GO:0060349,GO:0060411	retinoid metabolic process|outflow tract morphogenesis|retinol dehydrogenase activity|lipid droplet|membrane|integral component of membrane|regulation of ossification|retinol metabolic process|negative regulation of retinoic acid receptor signaling pathway|oxidation-reduction process|roof of mouth development|bone morphogenesis|cardiac septum morphogenesis	path:ssc00830	Retinol metabolism
DHRSX	417.467	219.847	615.088	2.7978	1.48429	0.00116568	0.0853264	Up	9.59532	23.3971	110255319	Dehydrogenase/reductase SDR family member on chromosome X	DHRSX,Synonyms=CXorf11, DHRS5X, SDR46C1, SDR7C6,UNQ6508/PRO21433
DHX58	2757.31	468.029	5046.59	10.7826	3.43064	5.54006e-11	2.94382e-08	Up	8.90604	82.8996	100524520	Probable ATP-dependent RNA helicase DHX58	DHX58,Synonyms=D11LGP2E, LGP2	GO:0003677,GO:0003725,GO:0003727,GO:0005524,GO:0005737,GO:0008270,GO:0009615,GO:0009617,GO:0016787,GO:0032480,GO:0032481,GO:0039534,GO:0039536,GO:0045088,GO:0045824,GO:0046872,GO:1900245,GO:1900246	DNA binding|double-stranded RNA binding|single-stranded RNA binding|ATP binding|cytoplasm|zinc ion binding|response to virus|response to bacterium|hydrolase activity|negative regulation of type I interferon production|positive regulation of type I interferon production|negative regulation of MDA-5 signaling pathway|negative regulation of RIG-I signaling pathway|regulation of innate immune respons…	path:ssc04622	RIG-I-like receptor signaling pathway
DIXDC1	364.299	519.815	208.782	0.401646	-1.316	0.00460085	0.241789	Down	4.16529	1.50812	100520320	Dixin	DIXDC1,Synonyms=CCD1, KIAA1735	GO:0005829,GO:0016055,GO:0019904,GO:0021795,GO:0021799,GO:0021846,GO:0021869,GO:0030177,GO:0032956,GO:0043015,GO:0045665,GO:0060070,GO:0070507	cytosol|Wnt signaling pathway|protein domain specific binding|cerebral cortex cell migration|cerebral cortex radially oriented cell migration|cell proliferation in forebrain|forebrain ventricular zone progenitor cell division|positive regulation of Wnt signaling pathway|regulation of actin cytoskeleton organization|gamma-tubulin binding|negative regulation of neuron differentiation|canonical Wnt …
DNAJB4	364.476	167.083	561.869	3.3628	1.74966	0.000199961	0.0214092	Up	1.17637	3.66269	100525703	DnaJ homolog subfamily B member 4	DNAJB4	GO:0000122,GO:0001671,GO:0005654,GO:0005829,GO:0005886,GO:0006457,GO:0032781,GO:0051082,GO:0051085,GO:0051087	negative regulation of transcription by RNA polymerase II|ATPase activator activity|nucleoplasm|cytosol|plasma membrane|protein folding|positive regulation of ATPase activity|unfolded protein binding|chaperone cofactor-dependent protein refolding|chaperone binding
DNTT	10.2344	0	20.4688	Inf	Inf	0.001896	0.125355	Up	0	0.341395	100518694	DNA nucleotidylexotransferase	DNTT,Synonyms=TDT	GO:0003677,GO:0003887,GO:0003912,GO:0005634,GO:0005654,GO:0005829,GO:0006259,GO:0016740,GO:0016779,GO:0034061,GO:0046872,GO:0071897	DNA binding|DNA-directed DNA polymerase activity|DNA nucleotidylexotransferase activity|nucleus|nucleoplasm|cytosol|DNA metabolic process|transferase activity|nucleotidyltransferase activity|DNA polymerase activity|metal ion binding|DNA biosynthetic process	path:ssc03450,path:ssc04640	Non-homologous end-joining|Hematopoietic cell lineage
DSE	328.986	476.823	181.149	0.379908	-1.39628	0.00318342	0.180524	Down	5.19368	1.65618	100625171	Dermatan-sulfate epimerase	DSE,Synonyms=SART2	GO:0005654,GO:0005783,GO:0005794,GO:0005829,GO:0016020,GO:0016021,GO:0030208,GO:0047757	nucleoplasm|endoplasmic reticulum|Golgi apparatus|cytosol|membrane|integral component of membrane|dermatan sulfate biosynthetic process|chondroitin-glucuronate 5-epimerase activity	path:ssc00532	Glycosaminoglycan biosynthesis - chondroitin sulfate / dermatan sulfate
DTX3L	1105.62	310.717	1900.53	6.1166	2.61273	1.17691e-08	3.59258e-06	Up	2.7576	15.6231	100520459	E3 ubiquitin-protein ligase DTX3L	DTX3L,Synonyms=BBAP	GO:0002230,GO:0004842,GO:0004857,GO:0005634,GO:0005654,GO:0005737,GO:0005764,GO:0005769,GO:0005829,GO:0006302,GO:0006511,GO:0006974,GO:0007219,GO:0008047,GO:0008333,GO:0010390,GO:0016567,GO:0019899,GO:0032092,GO:0032991,GO:0033522,GO:0033523,GO:0035563,GO:0042393,GO:0044389,GO:0045893,GO:0051444,GO:0051865,GO:0070936,GO:0097677,GO:1900182,GO:1901666,GO:1902966,GO:2000646,GO:2001034	positive regulation of defense response to virus by host|ubiquitin-protein transferase activity|enzyme inhibitor activity|nucleus|nucleoplasm|cytoplasm|lysosome|early endosome|cytosol|double-strand break repair|ubiquitin-dependent protein catabolic process|cellular response to DNA damage stimulus|Notch signaling pathway|enzyme activator activity|endosome to lysosome transport|histone monoubiquiti…	path:ssc04330	Notch signaling pathway
DUSP10	76.3661	38.1068	114.625	3.00801	1.58881	0.0176034	0.609649	Up	0.428238	1.25467	100517416	Dual specificity protein phosphatase 10	DUSP10,Synonyms=MKP5	GO:0000188,GO:0002819,GO:0004725,GO:0005634,GO:0005654,GO:0005737,GO:0005794,GO:0005829,GO:0006470,GO:0008138,GO:0008330,GO:0008432,GO:0010633,GO:0016311,GO:0016607,GO:0016787,GO:0016791,GO:0017017,GO:0032496,GO:0032873,GO:0033549,GO:0035970,GO:0043508,GO:0044387,GO:0045088,GO:0045591,GO:0046329,GO:0048273,GO:0048709,GO:0050680,GO:0060266,GO:0070373,GO:0090335,GO:1903753,GO:1905042,GO:1990264	inactivation of MAPK activity|regulation of adaptive immune response|protein tyrosine phosphatase activity|nucleus|nucleoplasm|cytoplasm|Golgi apparatus|cytosol|protein dephosphorylation|protein tyrosine/serine/threonine phosphatase activity|protein tyrosine/threonine phosphatase activity|JUN kinase binding|negative regulation of epithelial cell migration|dephosphorylation|nuclear speck|hydrolase…	path:ssc04010	MAPK signaling pathway
DUSP5	600.86	341.007	860.714	2.52404	1.33573	0.00233256	0.148735	Up	8.24538	18.7101	100157144	Dual specificity protein phosphatase 5	DUSP5,Synonyms=VH3	GO:0000188,GO:0004721,GO:0004725,GO:0006470,GO:0008138,GO:0016311,GO:0016787,GO:0016791,GO:0017017,GO:0035335,GO:0035970	inactivation of MAPK activity|phosphoprotein phosphatase activity|protein tyrosine phosphatase activity|protein dephosphorylation|protein tyrosine/serine/threonine phosphatase activity|dephosphorylation|hydrolase activity|phosphatase activity|MAP kinase tyrosine/serine/threonine phosphatase activity|peptidyl-tyrosine dephosphorylation|peptidyl-threonine dephosphorylation	path:ssc04010	MAPK signaling pathway
EAF2	47.0802	21.4961	72.6643	3.38034	1.75717	0.0236984	0.723647	Up	0.587006	1.73984	106504176	ELL-associated factor 2	EAF2,Synonyms=TRAITS,BM-040	GO:0000977,GO:0001228,GO:0005654,GO:0006355,GO:0006366,GO:0008023,GO:0030308,GO:0032783,GO:0045893,GO:0045944,GO:0060770	RNA polymerase II regulatory region sequence-specific DNA binding|transcriptional activator activity, RNA polymerase II transcription regulatory region sequence-specific DNA binding|nucleoplasm|regulation of transcription, DNA-templated|transcription by RNA polymerase II|transcription elongation factor complex|negative regulation of cell growth|ELL-EAF complex|positive regulation of transcription…
EDN1	320.121	181.74	458.501	2.52284	1.33505	0.0048989	0.252822	Up	4.35881	9.59879	396915	Big endothelin-1	EDN1	GO:0000122,GO:0001501,GO:0001516,GO:0001569,GO:0001666,GO:0001701,GO:0003100,GO:0005102,GO:0005125,GO:0005179,GO:0005576,GO:0005615,GO:0005737,GO:0006885,GO:0007166,GO:0007186,GO:0007193,GO:0007204,GO:0007205,GO:0007267,GO:0007507,GO:0007585,GO:0007589,GO:0008217,GO:0008284,GO:0009953,GO:0010460,GO:0010469,GO:0010613,GO:0010827,GO:0010870,GO:0014032,GO:0014065,GO:0014824,GO:0014826,GO:0019229,GO:…	negative regulation of transcription by RNA polymerase II|skeletal system development|prostaglandin biosynthetic process|branching involved in blood vessel morphogenesis|response to hypoxia|in utero embryonic development|regulation of systemic arterial blood pressure by endothelin|signaling receptor binding|cytokine activity|hormone activity|extracellular region|extracellular space|cytoplasm|regu…	path:ssc04066,path:ssc04270,path:ssc04668,path:ssc04916,path:ssc04926,path:ssc04933,path:ssc05410,path:ssc05418	HIF-1 signaling pathway|Vascular smooth muscle contraction|TNF signaling pathway|Melanogenesis|Relaxin signaling pathway|AGE-RAGE signaling pathway in diabetic complications|Hypertrophic cardiomyopathy (HCM)|Fluid shear stress and atherosclerosis
EFCAB2	8.16435	0.977096	15.3516	15.7115	3.97375	0.0252195	0.741616	Up	0	0.054251	100515403	EF-hand calcium-binding domain-containing protein 2	Efcab2	GO:0005509	calcium ion binding
EGR1	368.201	204.213	532.189	2.60605	1.38186	0.00291023	0.169728	Up	3.30917	7.53667	100520726	Early growth response protein 1	EGR1	GO:0000122,GO:0000976,GO:0000977,GO:0000981,GO:0000982,GO:0001077,GO:0001666,GO:0002931,GO:0003676,GO:0003677,GO:0003700,GO:0005634,GO:0005654,GO:0005737,GO:0006355,GO:0006357,GO:0006366,GO:0008270,GO:0009749,GO:0010385,GO:0010628,GO:0030217,GO:0030509,GO:0032868,GO:0033233,GO:0035035,GO:0035914,GO:0042981,GO:0043565,GO:0044212,GO:0044729,GO:0044849,GO:0045080,GO:0045893,GO:0045944,GO:0046872,GO:…	negative regulation of transcription by RNA polymerase II|transcription regulatory region sequence-specific DNA binding|RNA polymerase II regulatory region sequence-specific DNA binding|RNA polymerase II transcription factor activity, sequence-specific DNA binding|transcription factor activity, RNA polymerase II proximal promoter sequence-specific DNA binding|transcriptional activator activity, R…	path:ssc04371,path:ssc04912,path:ssc04928,path:ssc04933,path:ssc05020,path:ssc05166	Apelin signaling pathway|GnRH signaling pathway|Parathyroid hormone synthesis, secretion and action|AGE-RAGE signaling pathway in diabetic complications|Prion diseases|Human T-cell leukemia virus 1 infection
EGR2	1459.58	964.394	1954.77	2.02694	1.01931	0.0212796	0.684174	Up	6.64725	12.2124	100038004	E3 SUMO-protein ligase EGR2	EGR2	GO:0000978,GO:0001077,GO:0001102,GO:0003676,GO:0003677,GO:0003682,GO:0003700,GO:0005634,GO:0005654,GO:0005737,GO:0006355,GO:0006366,GO:0006611,GO:0007622,GO:0008045,GO:0014037,GO:0021569,GO:0021612,GO:0021660,GO:0021666,GO:0030278,GO:0031625,GO:0035284,GO:0035914,GO:0042552,GO:0043231,GO:0044212,GO:0045444,GO:0045893,GO:0045944,GO:0046872,GO:0071310	RNA polymerase II proximal promoter sequence-specific DNA binding|transcriptional activator activity, RNA polymerase II proximal promoter sequence-specific DNA binding|RNA polymerase II activating transcription factor binding|nucleic acid binding|DNA binding|chromatin binding|DNA-binding transcription factor activity|nucleus|nucleoplasm|cytoplasm|regulation of transcription, DNA-templated|transcr…	path:ssc04625,path:ssc05161,path:ssc05166,path:ssc05203	C-type lectin receptor signaling pathway|Hepatitis B|Human T-cell leukemia virus 1 infection|Viral carcinogenesis
EHD4	4766.24	2629.37	6903.11	2.62539	1.39253	0.00973832	0.408033	Up	25.1489	58.8475	100738234	EH domain-containing protein 4 {ECO:0000305}	EHD4 {ECO:0000312|HGNC:HGNC:3245},Synonyms=HCA10 {ECO:0000303|PubMed:12097419}, HCA11 {ECO:0000303|PubMed:12097419}, PAST4 {ECO:0000312|HGNC:HGNC:3245},FKSG7 {ECO:0000312|EMBL:AAG28784.1}	GO:0005509,GO:0005525,GO:0005783,GO:0032456,GO:0048471,GO:0051260,GO:0055038	calcium ion binding|GTP binding|endoplasmic reticulum|endocytic recycling|perinuclear region of cytoplasm|protein homooligomerization|recycling endosome membrane	path:ssc04144	Endocytosis
EID3	49.0807	23.4503	74.7112	3.18594	1.67172	0.0287259	0.798703	Up	0.085339	0.264459	100514233	EP300-interacting inhibitor of differentiation 3	EID3 {ECO:0000250|UniProtKB:Q8N140}
EIF2AK2	4299.93	1167.63	7432.23	6.36522	2.67021	1.22154e-06	0.000230598	Up	5.32577	30.9573	397588	Interferon-induced, double-stranded RNA-activated protein kinase	EIF2AK2,Synonyms=PKR, PRKR			path:ssc04141,path:ssc04217,path:ssc05160,path:ssc05162,path:ssc05164,path:ssc05165,path:ssc05167,path:ssc05168,path:ssc05169,path:ssc05203	Protein processing in endoplasmic reticulum|Necroptosis|Hepatitis C|Measles|Influenza A|Human papillomavirus infection|Kaposi sarcoma-associated herpesvirus infection|Herpes simplex infection|Epstein-Barr virus infection|Viral carcinogenesis
EIF4EBP3	97.0762	135.816	58.3361	0.429522	-1.2192	0.0498272	1	Down	9.80782	3.42446	100529254	Eukaryotic translation initiation factor 4E-binding protein 3	EIF4EBP3	GO:0005737,GO:0008190,GO:0045947	cytoplasm|eukaryotic initiation factor 4E binding|negative regulation of translational initiation	path:ssc03013	RNA transport
EMCN	8.67607	0.977096	16.3751	16.7589	4.06685	0.0198333	0.648174	Up	0.0197448	0.21035	100628129	Endomucin	EMCN,Synonyms=EMCN2, MUC14	GO:0016020,GO:0016021	membrane|integral component of membrane
ENTPD7	1955.21	1038.65	2871.77	2.7649	1.46723	0.00146711	0.102676	Up	6.57816	16.5321	100157585	Ectonucleoside triphosphate diphosphohydrolase 7	ENTPD7	GO:0016020,GO:0016021,GO:0016787	membrane|integral component of membrane|hydrolase activity
EPCAM	484.922	223.755	746.088	3.3344	1.73743	0.000123342	0.0142708	Up	6.01289	15.841	403163	Epithelial cell adhesion molecule	TACSTD1,Synonyms=EPCAM	GO:0001657,GO:0005886,GO:0005923,GO:0008284,GO:0009986,GO:0016020,GO:0016021,GO:0016323,GO:0016324,GO:0016328,GO:0023019,GO:0030054,GO:0044877,GO:0045944,GO:0048863,GO:0098609,GO:0098641,GO:2000048,GO:2000648	ureteric bud development|plasma membrane|bicellular tight junction|positive regulation of cell proliferation|cell surface|membrane|integral component of membrane|basolateral plasma membrane|apical plasma membrane|lateral plasma membrane|signal transduction involved in regulation of gene expression|cell junction|protein-containing complex binding|positive regulation of transcription by RNA polymer…
EPHB2	30.4947	8.79387	52.1955	5.93544	2.56936	0.00600014	0.297869	Up	0.0413686	0.179944	100519549	Ephrin type-B receptor 2	EPHB2,Synonyms=DRT, EPHT3, EPTH3, ERK, HEK5, TYRO5	GO:0000166,GO:0000902,GO:0001525,GO:0001540,GO:0001655,GO:0001933,GO:0004672,GO:0004713,GO:0004714,GO:0004888,GO:0005003,GO:0005005,GO:0005102,GO:0005524,GO:0005634,GO:0005737,GO:0005886,GO:0005887,GO:0006468,GO:0007169,GO:0007411,GO:0007413,GO:0007611,GO:0007612,GO:0008046,GO:0009887,GO:0009968,GO:0016020,GO:0016021,GO:0016301,GO:0016310,GO:0016740,GO:0018108,GO:0021631,GO:0021952,GO:0022038,GO:…	nucleotide binding|cell morphogenesis|angiogenesis|amyloid-beta binding|urogenital system development|negative regulation of protein phosphorylation|protein kinase activity|protein tyrosine kinase activity|transmembrane receptor protein tyrosine kinase activity|transmembrane signaling receptor activity|ephrin receptor activity|transmembrane-ephrin receptor activity|signaling receptor binding|ATP …	path:ssc04360	Axon guidance
EPHX3	168.028	229.618	106.438	0.463544	-1.10922	0.0404692	0.965227	Down	4.68274	2.18249	100625866	Epoxide hydrolase 3	EPHX3,Synonyms=ABHD9	GO:0003824,GO:0004301,GO:0016020,GO:0016021,GO:0043231,GO:0097176	catalytic activity|epoxide hydrolase activity|membrane|integral component of membrane|intracellular membrane-bounded organelle|epoxide metabolic process
EPOP	409.04	661.494	156.586	0.236716	-2.07877	9.23132e-06	0.00143958	Down	13.0983	2.65558	110256018	Elongin BC and Polycomb repressive complex 2-associated protein {ECO:0000250|UniProtKB:Q7TNS8}	EPOP {ECO:0000312|HGNC:HGNC:34493},Synonyms=C17orf96 {ECO:0000312|HGNC:HGNC:34493}, PRR28 {ECO:0000312|HGNC:HGNC:34493}	GO:0003682,GO:0006357,GO:0035098,GO:0035616,GO:0048663,GO:0048863,GO:0070449	chromatin binding|regulation of transcription by RNA polymerase II|ESC/E(Z) complex|histone H2B conserved C-terminal lysine deubiquitination|neuron fate commitment|stem cell differentiation|elongin complex
EPSTI1	2126.21	366.411	3886	10.6056	3.40675	1.28068e-11	9.67045e-09	Up	10.1216	94.1603	100625050	Epithelial-stromal interaction protein 1	EPSTI1
ERAP2	2114.18	1110.96	3117.4	2.80605	1.48854	0.00140771	0.0990962	Up	6.60609	16.6919	100525036	Endoplasmic reticulum aminopeptidase 2	ERAP2	GO:0004177,GO:0005737,GO:0005783,GO:0005788,GO:0006508,GO:0008233,GO:0008237,GO:0008270,GO:0016787,GO:0019885,GO:0042277,GO:0043171,GO:0046872,GO:0070006	aminopeptidase activity|cytoplasm|endoplasmic reticulum|endoplasmic reticulum lumen|proteolysis|peptidase activity|metallopeptidase activity|zinc ion binding|hydrolase activity|antigen processing and presentation of endogenous peptide antigen via MHC class I|peptide binding|peptide catabolic process|metal ion binding|metalloaminopeptidase activity
ETFRF1	143.452	79.1448	207.758	2.62504	1.39234	0.0138676	0.519443	Up	3.28385	7.49192	100517943	Electron transfer flavoprotein regulatory factor 1 {ECO:0000250|UniProtKB:Q6IPR1}	ETFRF1 {ECO:0000250|UniProtKB:Q6IPR1},Synonyms=LYRM5 {ECO:0000250|UniProtKB:Q6IPR1}	GO:0005739,GO:0022904	mitochondrion|respiratory electron transport chain
ETV7	778.105	117.252	1438.96	12.2724	3.61735	4.69274e-14	4.80906e-11	Up	0.729393	7.57109	100156210	Transcription factor ETV7	ETV7,Synonyms=TEL2, TELB, TREF	GO:0000122,GO:0000977,GO:0000981,GO:0001227,GO:0003677,GO:0003700,GO:0005634,GO:0005654,GO:0006355,GO:0006357,GO:0030154,GO:0043565	negative regulation of transcription by RNA polymerase II|RNA polymerase II regulatory region sequence-specific DNA binding|RNA polymerase II transcription factor activity, sequence-specific DNA binding|transcriptional repressor activity, RNA polymerase II transcription regulatory region sequence-specific DNA binding|DNA binding|DNA-binding transcription factor activity|nucleus|nucleoplasm|regula…	path:ssc05202	Transcriptional misregulation in cancer
EVL	1277.72	476.823	2078.61	4.35929	2.12409	2.68323e-06	0.000472219	Up	4.31257	15.8903	100513162	Ena/VASP-like protein	EVL,Synonyms=RNB6	GO:0003779,GO:0005522,GO:0005737,GO:0005856,GO:0005925,GO:0008154,GO:0010633,GO:0017124,GO:0030027,GO:0030838,GO:0042995,GO:0045010,GO:0045335,GO:0051289,GO:0051496,GO:0071346,GO:1900028	actin binding|profilin binding|cytoplasm|cytoskeleton|focal adhesion|actin polymerization or depolymerization|negative regulation of epithelial cell migration|SH3 domain binding|lamellipodium|positive regulation of actin filament polymerization|cell projection|actin nucleation|phagocytic vesicle|protein homotetramerization|positive regulation of stress fiber assembly|cellular response to interfer…
F3	120.144	69.3738	170.915	2.46368	1.30081	0.0273327	0.785658	Up	1.92577	4.18016	396677	Tissue factor	F3	GO:0001938,GO:0002020,GO:0002541,GO:0004252,GO:0005543,GO:0005615,GO:0005886,GO:0006919,GO:0007596,GO:0009986,GO:0010641,GO:0016020,GO:0016021,GO:0016485,GO:0019221,GO:0045766,GO:0051897,GO:0062023,GO:1905286	positive regulation of endothelial cell proliferation|protease binding|activation of plasma proteins involved in acute inflammatory response|serine-type endopeptidase activity|phospholipid binding|extracellular space|plasma membrane|activation of cysteine-type endopeptidase activity involved in apoptotic process|blood coagulation|cell surface|positive regulation of platelet-derived growth factor …	path:ssc04610,path:ssc04933	Complement and coagulation cascades|AGE-RAGE signaling pathway in diabetic complications
FAM111B	2514.88	1584.85	3444.9	2.17364	1.12012	0.0180622	0.61612	Up	21.5505	42.423	100517326	Protein FAM111B	FAM111B,Synonyms=CANP
FAM171A1	12.2581	0.977096	23.5391	24.0909	4.59042	0.00403851	0.217822	Up	0.0119861	0.253733	100525944	Protein FAM171A1	FAM171A1,Synonyms=C10orf38	GO:0016020,GO:0016021	membrane|integral component of membrane
FAM200B	93.8901	140.702	47.0783	0.334596	-1.57951	0.0127047	0.492634	Down	1.88647	0.577593	102160065	Protein FAM200B {ECO:0000305}	FAM200B {ECO:0000312|HGNC:HGNC:27740},Synonyms=C4orf53 {ECO:0000312|HGNC:HGNC:27740}
FAM217B	188.778	260.885	116.672	0.447218	-1.16095	0.0277091	0.785658	Down	2.266	0.812218	102162416	Protein FAM217B	FAM217B,Synonyms=C20orf177	GO:0005654,GO:0005829	nucleoplasm|cytosol
FAM26F	480.475	691.784	269.165	0.389088	-1.36183	0.00236428	0.15009	Down	36.4236	12.1028	100158219	Protein FAM26F	FAM26F,Synonyms=C6orf187
FBN1	5.1172	0	10.2344	Inf	Inf	0.0291209	0.806558	Up	0	0.0309153	414836	Asprosin {ECO:0000250|UniProtKB:P35555}	FBN1	GO:0001501,GO:0001527,GO:0005178,GO:0005201,GO:0005509,GO:0005576,GO:0005604,GO:0005615,GO:0007507,GO:0008201,GO:0031012,GO:0033627,GO:0035582,GO:0035583,GO:0042802,GO:0043010,GO:0044877,GO:0045671,GO:0048048,GO:0048050,GO:0062023,GO:2001205	skeletal system development|microfibril|integrin binding|extracellular matrix structural constituent|calcium ion binding|extracellular region|basement membrane|extracellular space|heart development|heparin binding|extracellular matrix|cell adhesion mediated by integrin|sequestering of BMP in extracellular matrix|sequestering of TGFbeta in extracellular matrix|identical protein binding|camera-type…
FBXO17	372.276	507.113	237.438	0.468216	-1.09475	0.0173963	0.605787	Down	5.03508	2.02262	100519028	F-box only protein 17	FBXO17,Synonyms=FBG4, FBX17, FBX26, FBXO26
FBXO39	104.184	30.29	178.079	5.87913	2.5556	7.44915e-05	0.0092933	Up	0.399418	1.92456	106504168	F-box only protein 39	FBXO39	GO:0008270,GO:0019005,GO:0031146,GO:0046872	zinc ion binding|SCF ubiquitin ligase complex|SCF-dependent proteasomal ubiquitin-dependent protein catabolic process|metal ion binding
FCGR1A	2549.26	631.204	4467.32	7.07745	2.82323	1.9625e-08	5.37661e-06	Up	22	136.465	613130	High affinity immunoglobulin gamma Fc receptor I	FCGR1A,Synonyms=FCG1, FCGR1, IGFR1	GO:0001788,GO:0001798,GO:0001805,GO:0006898,GO:0006910,GO:0006911,GO:0007166,GO:0009617,GO:0009897,GO:0016020,GO:0016021,GO:0019770,GO:0019864,GO:0019884,GO:0038094,GO:0042590,GO:0042742,GO:0050766,GO:0050776	antibody-dependent cellular cytotoxicity|positive regulation of type IIa hypersensitivity|positive regulation of type III hypersensitivity|receptor-mediated endocytosis|phagocytosis, recognition|phagocytosis, engulfment|cell surface receptor signaling pathway|response to bacterium|external side of plasma membrane|membrane|integral component of membrane|IgG receptor activity|IgG binding|antigen pr…	path:ssc04145,path:ssc04380,path:ssc04640,path:ssc04666,path:ssc05140,path:ssc05150,path:ssc05152,path:ssc05202,path:ssc05221,path:ssc05322	Phagosome|Osteoclast differentiation|Hematopoietic cell lineage|Fc gamma R-mediated phagocytosis|Leishmaniasis|Staphylococcus aureus infection|Tuberculosis|Transcriptional misregulation in cancer|Acute myeloid leukemia|Systemic lupus erythematosus
FGD1	410.498	578.441	242.555	0.419326	-1.25386	0.00590985	0.294405	Down	5.65578	2.05577	100518103	FYVE, RhoGEF and PH domain-containing protein 1	Fgd1	GO:0001726,GO:0005085,GO:0005089,GO:0005737,GO:0005794,GO:0007010,GO:0008360,GO:0030027,GO:0030036,GO:0031267,GO:0035023,GO:0043087,GO:0046847,GO:0046872	ruffle|guanyl-nucleotide exchange factor activity|Rho guanyl-nucleotide exchange factor activity|cytoplasm|Golgi apparatus|cytoskeleton organization|regulation of cell shape|lamellipodium|actin cytoskeleton organization|small GTPase binding|regulation of Rho protein signal transduction|regulation of GTPase activity|filopodium assembly|metal ion binding	path:ssc04810	Regulation of actin cytoskeleton
FKBP5	1119.22	686.899	1551.54	2.25876	1.17553	0.00705142	0.334989	Up	5.71652	11.6335	100155423	Peptidyl-prolyl cis-trans isomerase FKBP5	FKBP5,Synonyms=AIG6, FKBP51	GO:0000413,GO:0003755,GO:0005528,GO:0005654,GO:0005737,GO:0009617,GO:0016853,GO:0031072,GO:0061077	protein peptidyl-prolyl isomerization|peptidyl-prolyl cis-trans isomerase activity|FK506 binding|nucleoplasm|cytoplasm|response to bacterium|isomerase activity|heat shock protein binding|chaperone-mediated protein folding	path:ssc04915	Estrogen signaling pathway
FOXE1	13.7701	1.95419	25.586	13.0929	3.71071	0.00714713	0.336196	Up	0.0254103	0.21382	100157892	Forkhead box protein E1	FOXE1,Synonyms=FKHL15, FOXE2, TITF2, TTF2	GO:0000981,GO:0003677,GO:0003700,GO:0005634,GO:0006355,GO:0006357,GO:0006590,GO:0009653,GO:0016477,GO:0030154,GO:0030878,GO:0031069,GO:0043565,GO:0045893,GO:0048538,GO:0048562,GO:0060021,GO:0060022,GO:0060023,GO:0060465,GO:1904888	RNA polymerase II transcription factor activity, sequence-specific DNA binding|DNA binding|DNA-binding transcription factor activity|nucleus|regulation of transcription, DNA-templated|regulation of transcription by RNA polymerase II|thyroid hormone generation|anatomical structure morphogenesis|cell migration|cell differentiation|thyroid gland development|hair follicle morphogenesis|sequence-speci…
FOXS1	1127.26	131.908	2122.62	16.0916	4.00824	3.59262e-16	5.15433e-13	Up	1.15613	16.6164	102167710	Forkhead box protein S1	FOXS1,Synonyms=FKHL18, FREAC10	GO:0000122,GO:0000978,GO:0001078,GO:0001568,GO:0003677,GO:0003700,GO:0005634,GO:0006355,GO:0040018,GO:0043433,GO:0043565,GO:0045892,GO:0050885	negative regulation of transcription by RNA polymerase II|RNA polymerase II proximal promoter sequence-specific DNA binding|transcriptional repressor activity, RNA polymerase II proximal promoter sequence-specific DNA binding|blood vessel development|DNA binding|DNA-binding transcription factor activity|nucleus|regulation of transcription, DNA-templated|positive regulation of multicellular organi…
FUNDC1	1174.82	607.754	1741.9	2.86612	1.5191	0.000576021	0.0491915	Up	14.7122	37.7281	100518350	FUN14 domain-containing protein 1	FUNDC1	GO:0000422,GO:0001666,GO:0005741,GO:0031307	autophagy of mitochondrion|response to hypoxia|mitochondrial outer membrane|integral component of mitochondrial outer membrane	path:ssc04137	Mitophagy - animal
GADD45B	181.995	93.8012	270.188	2.88043	1.52629	0.0044663	0.23645	Up	2.53524	6.40474	100621090	Growth arrest and DNA damage-inducible protein GADD45 beta	GADD45B,Synonyms=MYD118	GO:0000185,GO:0000186,GO:0005634,GO:0005737,GO:0006469,GO:0043065,GO:0046330,GO:0051726,GO:1900745	activation of MAPKKK activity|activation of MAPKK activity|nucleus|cytoplasm|negative regulation of protein kinase activity|positive regulation of apoptotic process|positive regulation of JNK cascade|regulation of cell cycle|positive regulation of p38MAPK cascade	path:ssc04010,path:ssc04068,path:ssc04110,path:ssc04115,path:ssc04210,path:ssc04218,path:ssc05169,path:ssc05200,path:ssc05202,path:ssc05210,path:ssc05212,path:ssc05213,path:ssc05214,path:ssc05216,path:ssc05217,path:ssc05218,path:ssc05220,path:ssc05222,path:ssc05223,path:ssc05224,path:ssc05225,path:ssc05226	MAPK signaling pathway|FoxO signaling pathway|Cell cycle|p53 signaling pathway|Apoptosis|Cellular senescence|Epstein-Barr virus infection|Pathways in cancer|Transcriptional misregulation in cancer|Colorectal cancer|Pancreatic cancer|Endometrial cancer|Glioma|Thyroid cancer|Basal cell carcinoma|Melanoma|Chronic myeloid leukemia|Small cell lung cancer|Non-small cell lung cancer|Breast cancer|Hepato…
GHSR	20.4225	1.95419	38.8907	19.9012	4.31478	0.000633292	0.0525193	Up	0.0119947	0.201963	397372	Growth hormone secretagogue receptor type 1	GHSR	GO:0001616,GO:0004930,GO:0005886,GO:0007165,GO:0007186,GO:0008154,GO:0008343,GO:0009725,GO:0009755,GO:0009986,GO:0016020,GO:0016021,GO:0016520,GO:0030252,GO:0032094,GO:0032100,GO:0032691,GO:0032869,GO:0040018,GO:0042536,GO:0043005,GO:0043568,GO:0045121,GO:0045409,GO:0046697,GO:0050728,GO:0051963	growth hormone secretagogue receptor activity|G-protein coupled receptor activity|plasma membrane|signal transduction|G-protein coupled receptor signaling pathway|actin polymerization or depolymerization|adult feeding behavior|response to hormone|hormone-mediated signaling pathway|cell surface|membrane|integral component of membrane|growth hormone-releasing hormone receptor activity|growth hormon…	path:ssc04024,path:ssc04080	cAMP signaling pathway|Neuroactive ligand-receptor interaction
GMPR	588.137	338.075	838.198	2.47932	1.30995	0.00285126	0.169037	Up	1.79006	3.86785	100154573	GMP reductase 1 {ECO:0000255|HAMAP-Rule:MF_03195}	GMPR,Synonyms=GMPR1 {ECO:0000255|HAMAP-Rule:MF_03195}	GO:0003824,GO:0003920,GO:0006144,GO:0006163,GO:0009117,GO:0015951,GO:0016491,GO:0046872,GO:0055114,GO:1902560	catalytic activity|GMP reductase activity|purine nucleobase metabolic process|purine nucleotide metabolic process|nucleotide metabolic process|purine ribonucleotide interconversion|oxidoreductase activity|metal ion binding|oxidation-reduction process|GMP reductase complex	path:ssc00230	Purine metabolism
GNG11	2246.35	1234.07	3258.64	2.64055	1.40084	0.00281752	0.168429	Up	63.9097	154.454	100522202	Guanine nucleotide-binding protein G(I)/G(S)/G(O) subunit gamma-11	Gng11,Synonyms=Gngt11	GO:0003924,GO:0005515,GO:0005834,GO:0005886,GO:0007165,GO:0007186,GO:0016020	GTPase activity|protein binding|heterotrimeric G-protein complex|plasma membrane|signal transduction|G-protein coupled receptor signaling pathway|membrane	path:ssc04014,path:ssc04062,path:ssc04151,path:ssc04371,path:ssc04713,path:ssc04723,path:ssc04724,path:ssc04725,path:ssc04726,path:ssc04727,path:ssc04728,path:ssc04926,path:ssc05032,path:ssc05034,path:ssc05163,path:ssc05167,path:ssc05170,path:ssc05200	Ras signaling pathway|Chemokine signaling pathway|PI3K-Akt signaling pathway|Apelin signaling pathway|Circadian entrainment|Retrograde endocannabinoid signaling|Glutamatergic synapse|Cholinergic synapse|Serotonergic synapse|GABAergic synapse|Dopaminergic synapse|Relaxin signaling pathway|Morphine addiction|Alcoholism|Human cytomegalovirus infection|Kaposi sarcoma-associated herpesvirus infection|…
GPR146	303.489	429.922	177.055	0.411831	-1.27988	0.00750561	0.345138	Down	8.56572	2.96038	100738733	Probable G-protein coupled receptor 146	Gpr146
GPR171	518.599	702.532	334.665	0.47637	-1.06985	0.0153328	0.559707	Down	7.47773	3.36583	110256318	Probable G-protein coupled receptor 171	GPR171	GO:0004930,GO:0007165,GO:0007186,GO:0016020,GO:0016021,GO:0045638	G-protein coupled receptor activity|signal transduction|G-protein coupled receptor signaling pathway|membrane|integral component of membrane|negative regulation of myeloid cell differentiation
GPR180	410.124	551.082	269.165	0.48843	-1.03378	0.0225598	0.702558	Down	8.31473	3.79212	100516928	Integral membrane protein GPR180	GPR180,Synonyms=ITR	GO:0007186,GO:0016020,GO:0016021,GO:0019236	G-protein coupled receptor signaling pathway|membrane|integral component of membrane|response to pheromone
GPR31	13.7701	1.95419	25.586	13.0929	3.71071	0.00714713	0.336196	Up	0.0198643	0.230053	106508604	12-(S)-hydroxy-5,8,10,14-eicosatetraenoic acid receptor	Gpr31,Synonyms=Gpr31b, Gpr31c
GPR34	834.998	1149.07	520.931	0.453352	-1.1413	0.00837741	0.371637	Down	20.2769	8.47828	100516349	Probable G-protein coupled receptor 34	GPR34	GO:0004930,GO:0007165,GO:0007186,GO:0016020,GO:0016021,GO:0035589,GO:0045028	G-protein coupled receptor activity|signal transduction|G-protein coupled receptor signaling pathway|membrane|integral component of membrane|G-protein coupled purinergic nucleotide receptor signaling pathway|G-protein coupled purinergic nucleotide receptor activity
GPR37	9.30559	17.5877	1.02344	0.0581906	-4.10307	0.0168303	0.588937	Down	0.343779	0.0176506	100523220	Prosaposin receptor GPR37	GPR37	GO:0000151,GO:0004930,GO:0005783,GO:0005886,GO:0007186,GO:0007193,GO:0008528,GO:0016020,GO:0016021,GO:0030544,GO:0031072,GO:0031625,GO:0031987,GO:0036505,GO:0042277,GO:0042416,GO:0043235,GO:0043410,GO:0045964,GO:1903206	ubiquitin ligase complex|G-protein coupled receptor activity|endoplasmic reticulum|plasma membrane|G-protein coupled receptor signaling pathway|adenylate cyclase-inhibiting G-protein coupled receptor signaling pathway|G-protein coupled peptide receptor activity|membrane|integral component of membrane|Hsp70 protein binding|heat shock protein binding|ubiquitin protein ligase binding|locomotion invo…	path:ssc05012	Parkinson disease
GPR62	33.9377	14.6564	53.2189	3.63109	1.8604	0.0318043	0.867484	Up	0.266135	0.53362	100625569	Probable G-protein coupled receptor 62	GPR62
GPRIN3	107.847	156.335	59.3596	0.379694	-1.39709	0.0215568	0.685756	Down	0.446756	0.162155	100517107	G protein-regulated inducer of neurite outgrowth 3	GPRIN3,Synonyms=KIAA2027
GRAMD2A	8.67607	0.977096	16.3751	16.7589	4.06685	0.0198333	0.648174	Up	0.00945041	0.132142	100158151	GRAM domain-containing protein 2	GRAMD2
GRAMD2B	1347.6	853.005	1842.19	2.15965	1.1108	0.011701	0.466318	Up	6.31931	12.1343	100625925	GRAM domain-containing protein 3	GRAMD3	GO:0005881,GO:0016020,GO:0016021,GO:0042802	cytoplasmic microtubule|membrane|integral component of membrane|identical protein binding
GVIN1	453.108	292.152	614.064	2.10187	1.07167	0.0166458	0.583905	Up	2.27369	4.37916	100512797	Interferon-induced very large GTPase 1	GVINP1,Synonyms=GVIN1, VLIG1
GYS1	1928.92	2708.51	1149.32	0.424338	-1.23671	0.0069077	0.330119	Down	35.3149	12.8316	574064	Glycogen [starch] synthase, muscle	GYS1	GO:0004373,GO:0005536,GO:0005737,GO:0005978,GO:0007507,GO:0009744,GO:0009749,GO:0016234,GO:0016740,GO:0016757,GO:0019901,GO:0061547	glycogen (starch) synthase activity|glucose binding|cytoplasm|glycogen biosynthetic process|heart development|response to sucrose|response to glucose|inclusion body|transferase activity|transferase activity, transferring glycosyl groups|protein kinase binding|glycogen synthase activity, transferring glucose-1-phosphate	path:ssc00500,path:ssc04151,path:ssc04152,path:ssc04910,path:ssc04922,path:ssc04931	Starch and sucrose metabolism|PI3K-Akt signaling pathway|AMPK signaling pathway|Insulin signaling pathway|Glucagon signaling pathway|Insulin resistance
GZMB	49.4283	8.79387	90.0628	10.2415	3.35636	7.35403e-05	0.00925511	Up	0.442377	2.79885	100233184	Granzyme B	GZMB,Synonyms=CGL1, CSPB, CTLA1, GRB	GO:0004252,GO:0006508,GO:0008233,GO:0008236,GO:0016787	serine-type endopeptidase activity|proteolysis|peptidase activity|serine-type peptidase activity|hydrolase activity	path:ssc04210,path:ssc04650,path:ssc04940,path:ssc05202,path:ssc05320,path:ssc05330,path:ssc05332	Apoptosis|Natural killer cell mediated cytotoxicity|Type I diabetes mellitus|Transcriptional misregulation in cancer|Autoimmune thyroid disease|Allograft rejection|Graft-versus-host disease
HEMGN	4.60548	0	9.21097	Inf	Inf	0.0396977	0.955608	Up	0	0.0336594	100155492	Hemogen	HEMGN	GO:0005654,GO:0030154,GO:0045667	nucleoplasm|cell differentiation|regulation of osteoblast differentiation
HERC5	10294.9	535.449	20054.3	37.4533	5.22702	5.73525e-12	4.84021e-09	Up	4.19589	140.679	100518083	E3 ISG15--protein ligase HERC5	HERC5,Synonyms=CEB1, CEBP1	GO:0004842,GO:0016567,GO:0016740,GO:0032020,GO:0042296,GO:0050688	ubiquitin-protein transferase activity|protein ubiquitination|transferase activity|ISG15-protein conjugation|ISG15 transferase activity|regulation of defense response to virus
HERC6	7962.15	3051.47	12872.8	4.21857	2.07675	0.000785474	0.0619187	Up	27.0869	102.539	100626657	Probable E3 ubiquitin-protein ligase HERC6	HERC6	GO:0004842,GO:0005634,GO:0005829,GO:0016567,GO:0016740	ubiquitin-protein transferase activity|nucleus|cytosol|protein ubiquitination|transferase activity
HES4	1945.42	5.86258	3884.98	662.675	9.37216	2.10842e-39	3.02495e-35	Up	0.0801848	44.7629	100739264	Transcription factor HES-4	HES4,Synonyms=BHLHB42	GO:0003677,GO:0005634,GO:0006351,GO:0006355,GO:0046983	DNA binding|nucleus|transcription, DNA-templated|regulation of transcription, DNA-templated|protein dimerization activity	path:ssc05165	Human papillomavirus infection
HIST1H2BD	73.2494	40.0609	106.438	2.6569	1.40974	0.0362637	0.920352	Up	2.87304	6.26198	100157327	Histone H2B type 1-M	Hist1h2bm	GO:0000786,GO:0003677,GO:0005634,GO:0005654,GO:0005694,GO:0005829,GO:0006334,GO:0046982	nucleosome|DNA binding|nucleus|nucleoplasm|chromosome|cytosol|nucleosome assembly|protein heterodimerization activity	path:ssc05034,path:ssc05203,path:ssc05322	Alcoholism|Viral carcinogenesis|Systemic lupus erythematosus
HMGN5	181.228	104.549	257.907	2.46685	1.30267	0.0146679	0.53821	Up	1.1783	2.621	100623249	High mobility group nucleosome-binding domain-containing protein 5	HMGN5,Synonyms=NSBP1
HMMR	54.5938	28.3358	80.8518	2.85335	1.51265	0.0398028	0.956534	Up	0.240336	0.71442	100515063	Hyaluronan mediated motility receptor	HMMR,Synonyms=IHABP, RHAMM	GO:0003700,GO:0005540,GO:0005813,GO:0005829,GO:0006355,GO:0015630	DNA-binding transcription factor activity|hyaluronic acid binding|centrosome|cytosol|regulation of transcription, DNA-templated|microtubule cytoskeleton	path:ssc04512	ECM-receptor interaction
HP	33.5689	51.7861	15.3516	0.296443	-1.75417	0.0434162	0.998224	Down	1.75303	0.471412	397061	Haptoglobin beta chain	HP
HPSE	280.811	436.762	124.86	0.285876	-1.80654	0.000257321	0.0259984	Down	6.33945	1.63392	100271932	Heparanase 50 kDa subunit	HPSE	GO:0005634,GO:0005654,GO:0005764,GO:0007160,GO:0010575,GO:0016020,GO:0016798,GO:0030194,GO:0030200,GO:0030305,GO:0031012,GO:0033690,GO:0042060,GO:0043231,GO:0045121,GO:0045545,GO:0046983,GO:0051797,GO:0051798,GO:0051897,GO:0060055,GO:0061042	nucleus|nucleoplasm|lysosome|cell-matrix adhesion|positive regulation of vascular endothelial growth factor production|membrane|hydrolase activity, acting on glycosyl bonds|positive regulation of blood coagulation|heparan sulfate proteoglycan catabolic process|heparanase activity|extracellular matrix|positive regulation of osteoblast proliferation|wound healing|intracellular membrane-bounded orga…	path:ssc00531,path:ssc05205	Glycosaminoglycan degradation|Proteoglycans in cancer
HR	127.806	177.832	77.7815	0.437389	-1.19301	0.0395936	0.955608	Down	1.8139	0.664035	397617	Lysine-specific demethylase hairless	HR	GO:0000785,GO:0000976,GO:0003714,GO:0005634,GO:0005654,GO:0016604,GO:0031490,GO:0032454,GO:0033169,GO:0045892	chromatin|transcription regulatory region sequence-specific DNA binding|transcription corepressor activity|nucleus|nucleoplasm|nuclear body|chromatin DNA binding|histone demethylase activity (H3-K9 specific)|histone H3-K9 demethylation|negative regulation of transcription, DNA-templated
HRK	44.4559	67.4196	21.4923	0.318783	-1.64935	0.0367302	0.926131	Down	0.637088	0.182467	100155596	Activator of apoptosis harakiri	HRK,Synonyms=BID3	GO:0005739,GO:0016020,GO:0016021,GO:0032464,GO:0042981,GO:0043065,GO:0090200	mitochondrion|membrane|integral component of membrane|positive regulation of protein homooligomerization|regulation of apoptotic process|positive regulation of apoptotic process|positive regulation of release of cytochrome c from mitochondria	path:ssc04210	Apoptosis
HS6ST1	2261.64	3351.44	1171.84	0.349653	-1.51601	0.00128643	0.0936877	Down	45.3332	13.7236	100156717	Heparan-sulfate 6-O-sulfotransferase 1	HS6ST1,Synonyms=HS6ST	GO:0001525,GO:0008146,GO:0015012,GO:0015015,GO:0016020,GO:0016021,GO:0016740,GO:0017095,GO:0048286,GO:0048666,GO:0060716	angiogenesis|sulfotransferase activity|heparan sulfate proteoglycan biosynthetic process|heparan sulfate proteoglycan biosynthetic process, enzymatic modification|membrane|integral component of membrane|transferase activity|heparan sulfate 6-O-sulfotransferase activity|lung alveolus development|neuron development|labyrinthine layer blood vessel development	path:ssc00534	Glycosaminoglycan biosynthesis - heparan sulfate / heparin
HSDL1	485.476	696.67	274.282	0.393705	-1.34481	0.00263833	0.162398	Down	12.3004	4.26773	100516372	Inactive hydroxysteroid dehydrogenase-like protein 1	HSDL1
HSH2D	884.508	248.182	1520.83	6.12788	2.61539	9.49366e-09	2.96099e-06	Up	3.65049	17.0027	100511370	Hematopoietic SH2 domain-containing protein	HSH2D,Synonyms=ALX	GO:0002903,GO:0005070,GO:0005737,GO:0005739,GO:0005829,GO:0007165,GO:0009967,GO:0042110,GO:0051902	negative regulation of B cell apoptotic process|SH3/SH2 adaptor activity|cytoplasm|mitochondrion|cytosol|signal transduction|positive regulation of signal transduction|T cell activation|negative regulation of mitochondrial depolarization
HSPB1	3305.6	2140.82	4470.39	2.08817	1.06224	0.0321877	0.874616	Up	192.679	352.248	493184	Heat shock protein beta-1	HSPB1,Synonyms=HSP27	GO:0001932,GO:0005080,GO:0005622,GO:0005634,GO:0005737,GO:0005819,GO:0005856,GO:0005886,GO:0006469,GO:0008426,GO:0009615,GO:0019901,GO:0030018,GO:0032731,GO:0035556,GO:0035924,GO:0038033,GO:0042535,GO:0042802,GO:0042803,GO:0043122,GO:0043292,GO:0043536,GO:0044183,GO:0045766,GO:0061077,GO:0071901,GO:0099641,GO:1902176,GO:1904115,GO:2001028,GO:2001234	regulation of protein phosphorylation|protein kinase C binding|intracellular|nucleus|cytoplasm|spindle|cytoskeleton|plasma membrane|negative regulation of protein kinase activity|protein kinase C inhibitor activity|response to virus|protein kinase binding|Z disc|positive regulation of interleukin-1 beta production|intracellular signal transduction|cellular response to vascular endothelial growth …	path:ssc04010,path:ssc04370,path:ssc05146	MAPK signaling pathway|VEGF signaling pathway|Amoebiasis
HSPB11	140.219	85.9845	194.454	2.2615	1.17728	0.0374688	0.934897	Up	1.04762	1.97498	100621426	Intraflagellar transport protein 25 homolog	HSPB11,Synonyms=C1orf41, IFT25,HSPC034	GO:0001501,GO:0005813,GO:0005929,GO:0007224,GO:0007507,GO:0030324,GO:0030992,GO:0042073,GO:0070986	skeletal system development|centrosome|cilium|smoothened signaling pathway|heart development|lung development|intraciliary transport particle B|intraciliary transport|left/right axis specification
ID3	554.935	745.524	364.345	0.48871	-1.03295	0.0184464	0.624176	Down	52.6629	23.2214	100626978	DNA-binding protein inhibitor ID-3	ID3	GO:0000122,GO:0001656,GO:0003700,GO:0005634,GO:0005737,GO:0006351,GO:0007417,GO:0007507,GO:0007623,GO:0008134,GO:0010629,GO:0019904,GO:0030855,GO:0030903,GO:0042476,GO:0043433,GO:0045662,GO:0045668,GO:0045892,GO:0046983,GO:0072750,GO:1901707	negative regulation of transcription by RNA polymerase II|metanephros development|DNA-binding transcription factor activity|nucleus|cytoplasm|transcription, DNA-templated|central nervous system development|heart development|circadian rhythm|transcription factor binding|negative regulation of gene expression|protein domain specific binding|epithelial cell differentiation|notochord development|odon…	path:ssc04350,path:ssc04550	TGF-beta signaling pathway|Signaling pathways regulating pluripotency of stem cells
IFI35	1985.47	1208.67	2762.27	2.28538	1.19243	0.00937237	0.396333	Up	49.1776	98.5824	100624758	Interferon-induced 35 kDa protein	IFI35,Synonyms=IFP35	GO:0005634	nucleus
IFI44	1859.01	499.296	3218.72	6.44652	2.68852	1.9862e-08	5.37661e-06	Up	13.863	79.9217	100525523	Interferon-induced protein 44	IFI44	GO:0005525,GO:0006955,GO:0009617	GTP binding|immune response|response to bacterium
IFI44L	3899.83	1143.2	6656.46	5.82264	2.54167	2.15409e-06	0.000386309	Up	9.67363	51.8132	100511267	Interferon-induced protein 44-like	IFI44L,Synonyms=C1orf29,GS3686	GO:0006955,GO:0051607	immune response|defense response to virus
IFI6	19606.8	3658.25	35555.4	9.71923	3.28084	9.21769e-05	0.0113031	Up	239.843	2111.69	110261124	Interferon alpha-inducible protein 6	IFI6	GO:0001836,GO:0005739,GO:0006915,GO:0016020,GO:0016021,GO:0043154,GO:0051902,GO:2001240	release of cytochrome c from mitochondria|mitochondrion|apoptotic process|membrane|integral component of membrane|negative regulation of cysteine-type endopeptidase activity involved in apoptotic process|negative regulation of mitochondrial depolarization|negative regulation of extrinsic apoptotic signaling pathway in absence of ligand
IFIH1	2824.44	507.113	5141.77	10.1393	3.34188	1.68734e-10	8.34765e-08	Up	5.11915	47.7938	100101927	Interferon-induced helicase C domain-containing protein 1	IFIH1,Synonyms=MDA5, RH116	GO:0003677,GO:0003725,GO:0003727,GO:0005524,GO:0005737,GO:0008270,GO:0009615,GO:0016787,GO:0016925,GO:0032727,GO:0032728,GO:0035549,GO:0039530,GO:0042802,GO:0043021,GO:0045087,GO:0046872,GO:0051607,GO:0060760,GO:0071360,GO:1902741,GO:1904469,GO:2000778	DNA binding|double-stranded RNA binding|single-stranded RNA binding|ATP binding|cytoplasm|zinc ion binding|response to virus|hydrolase activity|protein sumoylation|positive regulation of interferon-alpha production|positive regulation of interferon-beta production|positive regulation of interferon-beta secretion|MDA-5 signaling pathway|identical protein binding|ribonucleoprotein complex binding|i…	path:ssc04622,path:ssc05161,path:ssc05162,path:ssc05164,path:ssc05168	RIG-I-like receptor signaling pathway|Hepatitis B|Measles|Influenza A|Herpes simplex infection
IFIT1	13094.6	249.16	25940.1	104.111	6.70197	1.21706e-14	1.34317e-11	Up	5.00218	472.555	100153038	Interferon-induced protein with tetratricopeptide repeats 1	IFIT1,Synonyms=G10P1, IFI56, IFNAI1, ISG56	GO:0003723,GO:0005737,GO:0005739,GO:0005829,GO:0008285,GO:0009615,GO:0035457,GO:0042802,GO:0043066,GO:0051607	RNA binding|cytoplasm|mitochondrion|cytosol|negative regulation of cell proliferation|response to virus|cellular response to interferon-alpha|identical protein binding|negative regulation of apoptotic process|defense response to virus	path:ssc05160,path:ssc05168	Hepatitis C|Herpes simplex infection
IFIT2	11563.7	654.654	22472.7	34.3276	5.1013	5.53821e-11	2.94382e-08	Up	8.1031	260.412	100155467	Interferon-induced protein with tetratricopeptide repeats 2	IFIT2,Synonyms=CIG-42, G10P2, IFI54, ISG54	GO:0003723,GO:0005737,GO:0005783,GO:0005829,GO:0009615,GO:0032091,GO:0035457,GO:0043065,GO:0051607	RNA binding|cytoplasm|endoplasmic reticulum|cytosol|response to virus|negative regulation of protein binding|cellular response to interferon-alpha|positive regulation of apoptotic process|defense response to virus
IFIT3	17070.8	1820.33	32321.3	17.7557	4.15021	6.4868e-07	0.000138096	Up	31.604	516.969	100154248	Interferon-induced protein with tetratricopeptide repeats 3	IFIT3
IFITM1	14540.5	1059.17	28021.8	26.4563	4.72554	6.90148e-09	2.20035e-06	Up	73.3335	1655.47	100127358	Interferon-induced transmembrane protein 1	IFITM1,Synonyms=CD225, IFI17
IFITM3	11068.4	1256.55	20880.2	16.6172	4.0546	2.97928e-08	7.49891e-06	Up	103.833	1633.73	100518544	Interferon-induced transmembrane protein 3	IFITM3	GO:0016020,GO:0016021	membrane|integral component of membrane
IFN-ALPHA-9	6.14064	0	12.2813	Inf	Inf	0.0160668	0.56972	Up	0	0.703973	100157766	Interferon alpha-1		GO:0005125,GO:0005126,GO:0005576,GO:0005615,GO:0006952,GO:0010469,GO:0051607	cytokine activity|cytokine receptor binding|extracellular region|extracellular space|defense response|regulation of signaling receptor activity|defense response to virus	path:ssc04060,path:ssc04151,path:ssc04217,path:ssc04620,path:ssc04621,path:ssc04622,path:ssc04623,path:ssc04630,path:ssc04650,path:ssc05152,path:ssc05160,path:ssc05161,path:ssc05162,path:ssc05163,path:ssc05164,path:ssc05165,path:ssc05167,path:ssc05168,path:ssc05169,path:ssc05170,path:ssc05200,path:ssc05320	Cytokine-cytokine receptor interaction|PI3K-Akt signaling pathway|Necroptosis|Toll-like receptor signaling pathway|NOD-like receptor signaling pathway|RIG-I-like receptor signaling pathway|Cytosolic DNA-sensing pathway|Jak-STAT signaling pathway|Natural killer cell mediated cytotoxicity|Tuberculosis|Hepatitis C|Hepatitis B|Measles|Human cytomegalovirus infection|Influenza A|Human papillomavirus i…
IFN-ALPHAOMEGA	4.60548	0	9.21097	Inf	Inf	0.0396977	0.955608	Up	0	0.595475	100310806	Interferon alpha-14	IFNA14	GO:0002250,GO:0002286,GO:0002323,GO:0005125,GO:0005126,GO:0005132,GO:0005576,GO:0005615,GO:0006952,GO:0006959,GO:0010469,GO:0019221,GO:0030183,GO:0033141,GO:0042100,GO:0043330,GO:0051607	adaptive immune response|T cell activation involved in immune response|natural killer cell activation involved in immune response|cytokine activity|cytokine receptor binding|type I interferon receptor binding|extracellular region|extracellular space|defense response|humoral immune response|regulation of signaling receptor activity|cytokine-mediated signaling pathway|B cell differentiation|positiv…	path:ssc04060,path:ssc04151,path:ssc04217,path:ssc04620,path:ssc04621,path:ssc04622,path:ssc04623,path:ssc04630,path:ssc04650,path:ssc05152,path:ssc05160,path:ssc05161,path:ssc05162,path:ssc05163,path:ssc05164,path:ssc05165,path:ssc05167,path:ssc05168,path:ssc05169,path:ssc05170,path:ssc05200,path:ssc05320	Cytokine-cytokine receptor interaction|PI3K-Akt signaling pathway|Necroptosis|Toll-like receptor signaling pathway|NOD-like receptor signaling pathway|RIG-I-like receptor signaling pathway|Cytosolic DNA-sensing pathway|Jak-STAT signaling pathway|Natural killer cell mediated cytotoxicity|Tuberculosis|Hepatitis C|Hepatitis B|Measles|Human cytomegalovirus infection|Influenza A|Human papillomavirus i…
IFNA1	14.8399	0	29.6798	Inf	Inf	0.000232292	0.0236361	Up	0	1.77804	397686	Interferon alpha-1		GO:0005125,GO:0005126,GO:0005576,GO:0005615,GO:0006952,GO:0010469,GO:0051607	cytokine activity|cytokine receptor binding|extracellular region|extracellular space|defense response|regulation of signaling receptor activity|defense response to virus	path:ssc04060,path:ssc04151,path:ssc04217,path:ssc04620,path:ssc04621,path:ssc04622,path:ssc04623,path:ssc04630,path:ssc04650,path:ssc05152,path:ssc05160,path:ssc05161,path:ssc05162,path:ssc05163,path:ssc05164,path:ssc05165,path:ssc05167,path:ssc05168,path:ssc05169,path:ssc05170,path:ssc05200,path:ssc05320	Cytokine-cytokine receptor interaction|PI3K-Akt signaling pathway|Necroptosis|Toll-like receptor signaling pathway|NOD-like receptor signaling pathway|RIG-I-like receptor signaling pathway|Cytosolic DNA-sensing pathway|Jak-STAT signaling pathway|Natural killer cell mediated cytotoxicity|Tuberculosis|Hepatitis C|Hepatitis B|Measles|Human cytomegalovirus infection|Influenza A|Human papillomavirus i…
IFNB1	73.6877	0	147.375	Inf	Inf	2.88167e-12	2.75622e-09	Up	0	8.10361	445459	Interferon beta-2	IFNB2	GO:0002250,GO:0002286,GO:0002312,GO:0002323,GO:0005125,GO:0005126,GO:0005132,GO:0005576,GO:0005615,GO:0006952,GO:0006959,GO:0008811,GO:0010469,GO:0019221,GO:0030183,GO:0033141,GO:0035458,GO:0042100,GO:0043330,GO:0045071,GO:0045581,GO:0045944,GO:0051607,GO:0060337,GO:2000552,GO:2001235	adaptive immune response|T cell activation involved in immune response|B cell activation involved in immune response|natural killer cell activation involved in immune response|cytokine activity|cytokine receptor binding|type I interferon receptor binding|extracellular region|extracellular space|defense response|humoral immune response|chloramphenicol O-acetyltransferase activity|regulation of sig…	path:ssc04060,path:ssc04151,path:ssc04217,path:ssc04380,path:ssc04620,path:ssc04621,path:ssc04622,path:ssc04623,path:ssc04630,path:ssc04650,path:ssc04668,path:ssc05142,path:ssc05152,path:ssc05160,path:ssc05161,path:ssc05162,path:ssc05163,path:ssc05164,path:ssc05165,path:ssc05167,path:ssc05168,path:ssc05169,path:ssc05170	Cytokine-cytokine receptor interaction|PI3K-Akt signaling pathway|Necroptosis|Osteoclast differentiation|Toll-like receptor signaling pathway|NOD-like receptor signaling pathway|RIG-I-like receptor signaling pathway|Cytosolic DNA-sensing pathway|Jak-STAT signaling pathway|Natural killer cell mediated cytotoxicity|TNF signaling pathway|Chagas disease (American trypanosomiasis)|Tuberculosis|Hepatit…
IFRD1	1448.3	965.371	1931.23	2.00051	1.00037	0.0236661	0.723647	Up	12.8128	24.2001	493185	Interferon-related developmental regulator 1	IFRD1	GO:0005634,GO:0005737,GO:0014706,GO:0030517,GO:0042692,GO:0043403,GO:0048671	nucleus|cytoplasm|striated muscle tissue development|negative regulation of axon extension|muscle cell differentiation|skeletal muscle tissue regeneration|negative regulation of collateral sprouting
IL13	11.2578	0	22.5157	Inf	Inf	0.00116235	0.0853264	Up	0	0.213675	396721	Interleukin-13	IL13	GO:0002639,GO:0005125,GO:0005126,GO:0005576,GO:0005615,GO:0005737,GO:0006954,GO:0006955,GO:0009897,GO:0010469,GO:0010628,GO:0043032,GO:0043306,GO:0071345,GO:0120162,GO:1903660,GO:2000352	positive regulation of immunoglobulin production|cytokine activity|cytokine receptor binding|extracellular region|extracellular space|cytoplasm|inflammatory response|immune response|external side of plasma membrane|regulation of signaling receptor activity|positive regulation of gene expression|positive regulation of macrophage activation|positive regulation of mast cell degranulation|cellular re…	path:ssc04060,path:ssc04630,path:ssc04657,path:ssc04658,path:ssc04664,path:ssc05162,path:ssc05200,path:ssc05310,path:ssc05321	Cytokine-cytokine receptor interaction|Jak-STAT signaling pathway|IL-17 signaling pathway|Th1 and Th2 cell differentiation|Fc epsilon RI signaling pathway|Measles|Pathways in cancer|Asthma|Inflammatory bowel disease (IBD)
IL17A	6.83967	13.6793	0	0	#NAME?	0.0120714	0.477101	Down	0.645644	0	449530	Interleukin-17A	IL17A,Synonyms=IL17	GO:0005125,GO:0005576,GO:0005615,GO:0006954,GO:0009897,GO:0010469,GO:0045944,GO:0050832,GO:0071347,GO:0097530,GO:1900017,GO:2000778	cytokine activity|extracellular region|extracellular space|inflammatory response|external side of plasma membrane|regulation of signaling receptor activity|positive regulation of transcription by RNA polymerase II|defense response to fungus|cellular response to interleukin-1|granulocyte migration|positive regulation of cytokine production involved in inflammatory response|positive regulation of i…	path:ssc04060,path:ssc04657,path:ssc04659,path:ssc05321,path:ssc05323	Cytokine-cytokine receptor interaction|IL-17 signaling pathway|Th17 cell differentiation|Inflammatory bowel disease (IBD)|Rheumatoid arthritis
IL18BP	244.338	162.198	326.478	2.01283	1.00923	0.0419706	0.982305	Up	1.1776	2.14541	100525765	Interleukin-18-binding protein	IL18BP
IL1RAP	1659.69	984.913	2334.47	2.37023	1.24503	0.00568081	0.284974	Up	5.38872	11.6684	100628318	Interleukin-1 receptor accessory protein	IL1RAP,Synonyms=C3orf13, IL1R3	GO:0002114,GO:0004908,GO:0007165,GO:0016020,GO:0016021,GO:0019221,GO:0032736,GO:0032754,GO:0038172,GO:0042094,GO:0051092,GO:0051965,GO:0072602,GO:2000778	interleukin-33 receptor activity|interleukin-1 receptor activity|signal transduction|membrane|integral component of membrane|cytokine-mediated signaling pathway|positive regulation of interleukin-13 production|positive regulation of interleukin-5 production|interleukin-33-mediated signaling pathway|interleukin-2 biosynthetic process|positive regulation of NF-kappaB transcription factor activity|p…	path:ssc04010,path:ssc04060,path:ssc04659,path:ssc04750	MAPK signaling pathway|Cytokine-cytokine receptor interaction|Th17 cell differentiation|Inflammatory mediator regulation of TRP channels
IL27	441.24	231.572	650.908	2.81083	1.49099	0.00102041	0.0770519	Up	12.376	29.6316	493187	Interleukin-27 subunit alpha	IL27,Synonyms=IL27A	GO:0002230,GO:0005102,GO:0005615,GO:0042129,GO:0045078,GO:0045523,GO:0045625	positive regulation of defense response to virus by host|signaling receptor binding|extracellular space|regulation of T cell proliferation|positive regulation of interferon-gamma biosynthetic process|interleukin-27 receptor binding|regulation of T-helper 1 cell differentiation	path:ssc04060	Cytokine-cytokine receptor interaction
IL2RA	69.1846	103.572	34.797	0.335968	-1.5736	0.0224152	0.702163	Down	0.747989	0.235125	396814	Interleukin-2 receptor subunit alpha	IL2RA	GO:0002664,GO:0004911,GO:0016020,GO:0016021,GO:0019976,GO:0038110	regulation of T cell tolerance induction|interleukin-2 receptor activity|membrane|integral component of membrane|interleukin-2 binding|interleukin-2-mediated signaling pathway	path:ssc04060,path:ssc04144,path:ssc04151,path:ssc04630,path:ssc04640,path:ssc04658,path:ssc04659,path:ssc05162,path:ssc05166,path:ssc05200	Cytokine-cytokine receptor interaction|Endocytosis|PI3K-Akt signaling pathway|Jak-STAT signaling pathway|Hematopoietic cell lineage|Th1 and Th2 cell differentiation|Th17 cell differentiation|Measles|Human T-cell leukemia virus 1 infection|Pathways in cancer
IL33	8.67607	0.977096	16.3751	16.7589	4.06685	0.0198333	0.648174	Up	0.00656167	0.0893836	100518643	Interleukin-33	IL33	GO:0005125,GO:0010469,GO:0043032,GO:0090197	cytokine activity|regulation of signaling receptor activity|positive regulation of macrophage activation|positive regulation of chemokine secretion	path:ssc04060,path:ssc04217,path:ssc04623,path:ssc05164	Cytokine-cytokine receptor interaction|Necroptosis|Cytosolic DNA-sensing pathway|Influenza A
IL4I1	345.083	229.618	460.548	2.00572	1.00412	0.0307662	0.843983	Up	3.03576	5.89869	100522257	L-amino-acid oxidase	IL4I1,Synonyms=FIG1,UNQ636/PRO1265	GO:0001716,GO:0009063,GO:0016491,GO:0055114	L-amino-acid oxidase activity|cellular amino acid catabolic process|oxidoreductase activity|oxidation-reduction process	path:ssc00250,path:ssc00270,path:ssc00280,path:ssc00350,path:ssc00360,path:ssc00380,path:ssc00400	Alanine, aspartate and glutamate metabolism|Cysteine and methionine metabolism|Valine, leucine and isoleucine degradation|Tyrosine metabolism|Phenylalanine metabolism|Tryptophan metabolism|Phenylalanine, tyrosine and tryptophan biosynthesis
IL7	125.146	74.2593	176.032	2.3705	1.24519	0.0326225	0.881423	Up	0.399155	0.903768	397253	Interleukin-7	IL7	GO:0001961,GO:0002360,GO:0005125,GO:0005126,GO:0005139,GO:0005576,GO:0005615,GO:0006955,GO:0008083,GO:0010468,GO:0010469,GO:0019221,GO:0030890,GO:0032722,GO:0043086,GO:0045453,GO:0045582,GO:0046622,GO:0048873,GO:2001237,GO:2001240	positive regulation of cytokine-mediated signaling pathway|T cell lineage commitment|cytokine activity|cytokine receptor binding|interleukin-7 receptor binding|extracellular region|extracellular space|immune response|growth factor activity|regulation of gene expression|regulation of signaling receptor activity|cytokine-mediated signaling pathway|positive regulation of B cell proliferation|positiv…	path:ssc04060,path:ssc04151,path:ssc04630,path:ssc04640,path:ssc05200	Cytokine-cytokine receptor interaction|PI3K-Akt signaling pathway|Jak-STAT signaling pathway|Hematopoietic cell lineage|Pathways in cancer
IL7R	3143.68	1027.91	5259.46	5.11668	2.35521	4.02339e-06	0.000671205	Up	19.9713	89.91	100271930	Interleukin-7 receptor subunit alpha	IL7R	GO:0000902,GO:0001915,GO:0002377,GO:0004896,GO:0008284,GO:0008361,GO:0009897,GO:0010628,GO:0016020,GO:0016021,GO:0019221,GO:0030217,GO:0033089,GO:0042100,GO:0048535,GO:0048872,GO:0070233,GO:1904894	cell morphogenesis|negative regulation of T cell mediated cytotoxicity|immunoglobulin production|cytokine receptor activity|positive regulation of cell proliferation|regulation of cell size|external side of plasma membrane|positive regulation of gene expression|membrane|integral component of membrane|cytokine-mediated signaling pathway|T cell differentiation|positive regulation of T cell differen…	path:ssc04060,path:ssc04068,path:ssc04151,path:ssc04630,path:ssc04640,path:ssc05200,path:ssc05340	Cytokine-cytokine receptor interaction|FoxO signaling pathway|PI3K-Akt signaling pathway|Jak-STAT signaling pathway|Hematopoietic cell lineage|Pathways in cancer|Primary immunodeficiency
ILDR1	30.9369	11.7252	50.1486	4.27701	2.0966	0.0203917	0.663402	Up	0.0438273	0.244087	100620323	Immunoglobulin-like domain-containing receptor 1	ILDR1	GO:0005886,GO:0006898,GO:0016020,GO:0016021,GO:0032991,GO:0042802,GO:0051260,GO:0061689,GO:0070506,GO:0090277,GO:1990830	plasma membrane|receptor-mediated endocytosis|membrane|integral component of membrane|protein-containing complex|identical protein binding|protein homooligomerization|tricellular tight junction|high-density lipoprotein particle receptor activity|positive regulation of peptide hormone secretion|cellular response to leukemia inhibitory factor
INHBA	123.328	42.9922	203.665	4.73724	2.24405	0.00022274	0.0228651	Up	0.711395	3.26435	397093	Inhibin beta A chain	INHBA	GO:0000082,GO:0001541,GO:0001707,GO:0001942,GO:0002244,GO:0005102,GO:0005125,GO:0005160,GO:0005179,GO:0005576,GO:0005615,GO:0006357,GO:0007050,GO:0008083,GO:0008285,GO:0008584,GO:0010469,GO:0010628,GO:0010862,GO:0017046,GO:0021773,GO:0030308,GO:0032270,GO:0032924,GO:0035987,GO:0042476,GO:0042493,GO:0042541,GO:0042701,GO:0042802,GO:0042981,GO:0043408,GO:0043509,GO:0043512,GO:0045648,GO:0045786,GO:…	G1/S transition of mitotic cell cycle|ovarian follicle development|mesoderm formation|hair follicle development|hematopoietic progenitor cell differentiation|signaling receptor binding|cytokine activity|transforming growth factor beta receptor binding|hormone activity|extracellular region|extracellular space|regulation of transcription by RNA polymerase II|cell cycle arrest|growth factor activity…	path:ssc04060,path:ssc04350,path:ssc04550	Cytokine-cytokine receptor interaction|TGF-beta signaling pathway|Signaling pathways regulating pluripotency of stem cells
INPP1	142.218	66.4425	217.993	3.28092	1.7141	0.00278704	0.167847	Up	0.631131	1.78038	100514878	Inositol polyphosphate 1-phosphatase	INPP1	GO:0004441,GO:0046854,GO:0046855	inositol-1,4-bisphosphate 1-phosphatase activity|phosphatidylinositol phosphorylation|inositol phosphate dephosphorylation	path:ssc00562,path:ssc04070	Inositol phosphate metabolism|Phosphatidylinositol signaling system
IRAK2	2884.71	1828.15	3941.27	2.15588	1.10828	0.022137	0.698062	Up	27.9802	54.6995	106505672	Interleukin-1 receptor-associated kinase-like 2	IRAK2	GO:0001959,GO:0002755,GO:0004672,GO:0005524,GO:0005622,GO:0006468,GO:0006954,GO:0007165,GO:0007249,GO:0031663,GO:0032088,GO:0042803,GO:0043433,GO:0046982,GO:0051092,GO:0070498,GO:0070555	regulation of cytokine-mediated signaling pathway|MyD88-dependent toll-like receptor signaling pathway|protein kinase activity|ATP binding|intracellular|protein phosphorylation|inflammatory response|signal transduction|I-kappaB kinase/NF-kappaB signaling|lipopolysaccharide-mediated signaling pathway|negative regulation of NF-kappaB transcription factor activity|protein homodimerization activity|n…	path:ssc04722,path:ssc05152	Neurotrophin signaling pathway|Tuberculosis
IRF1	2140.63	2930.31	1350.94	0.461023	-1.11709	0.0157841	0.56332	Down	48.7805	19.9108	396611	Interferon regulatory factor 1	IRF1	GO:0000790,GO:0000978,GO:0001077,GO:0002376,GO:0003677,GO:0003700,GO:0005634,GO:0005737,GO:0006351,GO:0006355,GO:0006366,GO:0006915,GO:0007050,GO:0008285,GO:0010468,GO:0032481,GO:0032728,GO:0034124,GO:0035458,GO:0043374,GO:0043565,GO:0044212,GO:0045084,GO:0045087,GO:0045590,GO:0045892,GO:0045893,GO:0045944,GO:0050776,GO:0051607,GO:0060333,GO:0071260,GO:2000564	nuclear chromatin|RNA polymerase II proximal promoter sequence-specific DNA binding|transcriptional activator activity, RNA polymerase II proximal promoter sequence-specific DNA binding|immune system process|DNA binding|DNA-binding transcription factor activity|nucleus|cytoplasm|transcription, DNA-templated|regulation of transcription, DNA-templated|transcription by RNA polymerase II|apoptotic pr…	path:ssc04625,path:ssc04668,path:ssc04917,path:ssc05133,path:ssc05160,path:ssc05165	C-type lectin receptor signaling pathway|TNF signaling pathway|Prolactin signaling pathway|Pertussis|Hepatitis C|Human papillomavirus infection
IRF7	5670.54	597.006	10744.1	17.9966	4.16965	2.66685e-11	1.53045e-08	Up	17.4911	261.754	100037289	Interferon regulatory factor 7	IRF7	GO:0000978,GO:0000982,GO:0002819,GO:0003677,GO:0003700,GO:0005515,GO:0005634,GO:0005654,GO:0005737,GO:0005829,GO:0006351,GO:0006355,GO:0016064,GO:0032481,GO:0032607,GO:0032608,GO:0032727,GO:0032728,GO:0034124,GO:0034127,GO:0044212,GO:0045351,GO:0045893,GO:0045944,GO:0051607,GO:0060340	RNA polymerase II proximal promoter sequence-specific DNA binding|transcription factor activity, RNA polymerase II proximal promoter sequence-specific DNA binding|regulation of adaptive immune response|DNA binding|DNA-binding transcription factor activity|protein binding|nucleus|nucleoplasm|cytoplasm|cytosol|transcription, DNA-templated|regulation of transcription, DNA-templated|immunoglobulin me…	path:ssc04620,path:ssc04621,path:ssc04622,path:ssc04623,path:ssc05160,path:ssc05161,path:ssc05162,path:ssc05164,path:ssc05167,path:ssc05168,path:ssc05169,path:ssc05203	Toll-like receptor signaling pathway|NOD-like receptor signaling pathway|RIG-I-like receptor signaling pathway|Cytosolic DNA-sensing pathway|Hepatitis C|Hepatitis B|Measles|Influenza A|Kaposi sarcoma-associated herpesvirus infection|Herpes simplex infection|Epstein-Barr virus infection|Viral carcinogenesis
ISG12(A)	2643.14	82.0761	5204.2	63.407	5.98657	6.19864e-24	2.9644e-20	Up	7.16665	450.037	100153902			GO:0005739,GO:0006919,GO:0016020,GO:0016021,GO:0097190	mitochondrion|activation of cysteine-type endopeptidase activity involved in apoptotic process|membrane|integral component of membrane|apoptotic signaling pathway
ISG15	20049	654.654	39443.4	60.2507	5.91291	6.15781e-10	2.45406e-07	Up	76.9941	3888.21	100145895	Ubiquitin-like protein ISG15	ISG15,Synonyms=G1P2, ISG17, UCRP	GO:0005576,GO:0009617,GO:0019941,GO:0030501,GO:0031386,GO:0031397,GO:0032020,GO:0032649,GO:0034340,GO:0042742,GO:0045071,GO:0045648,GO:0051607	extracellular region|response to bacterium|modification-dependent protein catabolic process|positive regulation of bone mineralization|protein tag|negative regulation of protein ubiquitination|ISG15-protein conjugation|regulation of interferon-gamma production|response to type I interferon|defense response to bacterium|negative regulation of viral genome replication|positive regulation of erythro…	path:ssc04622,path:ssc05165,path:ssc05169	RIG-I-like receptor signaling pathway|Human papillomavirus infection|Epstein-Barr virus infection
ISG20	638.216	82.0761	1194.36	14.5518	3.86313	3.38387e-15	4.0457e-12	Up	1.60303	18.2363	448855	Interferon-stimulated gene 20 kDa protein	ISG20,Synonyms=HEM45	GO:0000175,GO:0000738,GO:0003676,GO:0004527,GO:0005634,GO:0005730,GO:0005737,GO:0006401,GO:0008310,GO:0009615,GO:0015030,GO:0016605,GO:0030619,GO:0030620,GO:0034511,GO:0045071,GO:0051607,GO:0090503	3'-5'-exoribonuclease activity|DNA catabolic process, exonucleolytic|nucleic acid binding|exonuclease activity|nucleus|nucleolus|cytoplasm|RNA catabolic process|single-stranded DNA 3'-5' exodeoxyribonuclease activity|response to virus|Cajal body|PML body|U1 snRNA binding|U2 snRNA binding|U3 snoRNA binding|negative regulation of viral genome replication|defense response to virus|RNA phosphodiester…
ISLR2	17.887	0.977096	34.797	35.6126	5.15432	0.000422332	0.0383493	Up	0.00970753	0.292253	100157309	Immunoglobulin superfamily containing leucine-rich repeat protein 2	ISLR2,Synonyms=KIAA1465, LINX,UNQ1885/PRO4329	GO:0016020,GO:0016021	membrane|integral component of membrane
ITGA7	53.244	20.519	85.969	4.18972	2.06685	0.00645253	0.313937	Up	0.241225	0.745963	110260578	Integrin alpha-7 70 kDa form	ITGA7,UNQ406/PRO768	GO:0007155,GO:0007229,GO:0008305,GO:0016020,GO:0016021,GO:0034113,GO:0035987	cell adhesion|integrin-mediated signaling pathway|integrin complex|membrane|integral component of membrane|heterotypic cell-cell adhesion|endodermal cell differentiation	path:ssc04151,path:ssc04510,path:ssc04512,path:ssc04810,path:ssc05165,path:ssc05410,path:ssc05412,path:ssc05414	PI3K-Akt signaling pathway|Focal adhesion|ECM-receptor interaction|Regulation of actin cytoskeleton|Human papillomavirus infection|Hypertrophic cardiomyopathy (HCM)|Arrhythmogenic right ventricular cardiomyopathy (ARVC)|Dilated cardiomyopathy (DCM)
ITSN1	2201.02	1268.27	3133.78	2.4709	1.30504	0.00515069	0.263918	Up	4.53688	10.0408	100737549	Intersectin-1	ITSN1,Synonyms=ITSN, SH3D1A	GO:0005085,GO:0005089,GO:0005509,GO:0005622,GO:0005886,GO:0005905,GO:0007264,GO:0019209,GO:0030027,GO:0030139,GO:0032947,GO:0033674,GO:0035023,GO:0035556,GO:0043524,GO:0051897,GO:0070064	guanyl-nucleotide exchange factor activity|Rho guanyl-nucleotide exchange factor activity|calcium ion binding|intracellular|plasma membrane|clathrin-coated pit|small GTPase mediated signal transduction|kinase activator activity|lamellipodium|endocytic vesicle|protein-containing complex scaffold activity|positive regulation of kinase activity|regulation of Rho protein signal transduction|intracell…
JADE2	1211.03	699.601	1722.45	2.46205	1.29986	0.00309455	0.178303	Up	2.81405	6.18026	100513723	Protein Jade-2	Jade2,Synonyms=Kiaa0239, Phf15	GO:0000209,GO:0005654,GO:0046872,GO:0050767,GO:0050769,GO:0051865,GO:0060395,GO:0061630,GO:1990138	protein polyubiquitination|nucleoplasm|metal ion binding|regulation of neurogenesis|positive regulation of neurogenesis|protein autoubiquitination|SMAD protein signal transduction|ubiquitin protein ligase activity|neuron projection extension
JPH4	198.339	267.724	128.954	0.481665	-1.0539	0.042784	0.991636	Down	3.34929	1.38512	100152448	Junctophilin-4	JPH4,Synonyms=JPHL1, KIAA1831	GO:0001817,GO:0005783,GO:0005789,GO:0005790,GO:0005886,GO:0007612,GO:0015278,GO:0030314,GO:0043198,GO:0048167,GO:0050885,GO:0051209,GO:2001256	regulation of cytokine production|endoplasmic reticulum|endoplasmic reticulum membrane|smooth endoplasmic reticulum|plasma membrane|learning|calcium-release channel activity|junctional membrane complex|dendritic shaft|regulation of synaptic plasticity|neuromuscular process controlling balance|release of sequestered calcium ion into cytosol|regulation of store-operated calcium entry
JUP	1098.63	648.792	1548.47	2.38669	1.25501	0.00405721	0.218011	Up	9.54265	20.1172	397592	Junction plakoglobin	Jup	GO:0001954,GO:0002159,GO:0003713,GO:0005198,GO:0005634,GO:0005737,GO:0005829,GO:0005882,GO:0005886,GO:0005911,GO:0005913,GO:0007155,GO:0014704,GO:0016342,GO:0016477,GO:0019903,GO:0030018,GO:0030057,GO:0032993,GO:0042127,GO:0042307,GO:0043537,GO:0043588,GO:0045294,GO:0045296,GO:0045766,GO:0050839,GO:0050982,GO:0051091,GO:0071665,GO:0071681,GO:0072659,GO:0086073,GO:0086091,GO:0098609,GO:0098911,GO:…	positive regulation of cell-matrix adhesion|desmosome assembly|transcription coactivator activity|structural molecule activity|nucleus|cytoplasm|cytosol|intermediate filament|plasma membrane|cell-cell junction|cell-cell adherens junction|cell adhesion|intercalated disc|catenin complex|cell migration|protein phosphatase binding|Z disc|desmosome|protein-DNA complex|regulation of cell proliferation|…	path:ssc05200,path:ssc05202,path:ssc05221,path:ssc05226,path:ssc05412	Pathways in cancer|Transcriptional misregulation in cancer|Acute myeloid leukemia|Gastric cancer|Arrhythmogenic right ventricular cardiomyopathy (ARVC)
KCNE3	32.8486	60.58	5.1172	0.0844702	-3.56541	0.000329879	0.0320108	Down	0.81615	0.0526572	397168	Potassium voltage-gated channel subfamily E member 3	KCNE3	GO:0005249,GO:0005737,GO:0005886,GO:0006811,GO:0006813,GO:0008076,GO:0015459,GO:0016020,GO:0016021,GO:0030425,GO:0031982,GO:0032809,GO:0043204,GO:0045121,GO:0060306,GO:0071805,GO:0086091,GO:1901379,GO:1902260,GO:1903765,GO:1903817,GO:1905025	voltage-gated potassium channel activity|cytoplasm|plasma membrane|ion transport|potassium ion transport|voltage-gated potassium channel complex|potassium channel regulator activity|membrane|integral component of membrane|dendrite|vesicle|neuronal cell body membrane|perikaryon|membrane raft|regulation of membrane repolarization|potassium ion transmembrane transport|regulation of heart rate by car…	path:ssc04974	Protein digestion and absorption
KCP	14.7704	2.93129	26.6095	9.07773	3.18233	0.012515	0.487427	Up	0.0187689	0.160985	100517738	Kielin/chordin-like protein	KCP,Synonyms=CRIM2, KCP1	GO:0002244,GO:0005615,GO:0030513	hematopoietic progenitor cell differentiation|extracellular space|positive regulation of BMP signaling pathway
KIAA1211	18.7039	31.2671	6.14064	0.196393	-2.34818	0.0326214	0.881423	Down	0.18896	0.02419	100522154	Uncharacterized protein KIAA1211	KIAA1211
KIAA1211L	149.521	60.58	238.462	3.93631	1.97684	0.000553195	0.0475251	Up	0.457124	1.67598	100526102	Uncharacterized protein KIAA1211-like	KIAA1211L,Synonyms=C2orf55
KIAA1524	149.942	85.9845	213.899	2.48765	1.31478	0.0185816	0.625797	Up	0.76912	1.76598	110256431	Protein CIP2A	KIAA1524,Synonyms=CIP2A
KIT	19.2156	31.2671	7.16408	0.229125	-2.12579	0.0477012	1	Down	0.363277	0.0707531	396810	Mast/stem cell growth factor receptor Kit	KIT	GO:0000166,GO:0000187,GO:0001541,GO:0002020,GO:0002318,GO:0002320,GO:0002327,GO:0002371,GO:0002551,GO:0002573,GO:0004672,GO:0004713,GO:0004714,GO:0004888,GO:0005020,GO:0005524,GO:0005615,GO:0005737,GO:0005886,GO:0005887,GO:0005911,GO:0006468,GO:0006687,GO:0006954,GO:0007169,GO:0007283,GO:0007286,GO:0008284,GO:0008360,GO:0008584,GO:0009314,GO:0009897,GO:0009968,GO:0009986,GO:0010628,GO:0016020,GO:…	nucleotide binding|activation of MAPK activity|ovarian follicle development|protease binding|myeloid progenitor cell differentiation|lymphoid progenitor cell differentiation|immature B cell differentiation|dendritic cell cytokine production|mast cell chemotaxis|myeloid leukocyte differentiation|protein kinase activity|protein tyrosine kinase activity|transmembrane receptor protein tyrosine kinase…	path:ssc04010,path:ssc04014,path:ssc04015,path:ssc04072,path:ssc04151,path:ssc04640,path:ssc04916,path:ssc05200,path:ssc05221,path:ssc05224,path:ssc05230	MAPK signaling pathway|Ras signaling pathway|Rap1 signaling pathway|Phospholipase D signaling pathway|PI3K-Akt signaling pathway|Hematopoietic cell lineage|Melanogenesis|Pathways in cancer|Acute myeloid leukemia|Breast cancer|Central carbon metabolism in cancer
KLHL13	46.8755	73.2822	20.4688	0.279315	-1.84004	0.0187468	0.627561	Down	0.728417	0.174826	100519287	Kelch-like protein 13	KLHL13	GO:0004842,GO:0016567,GO:0030496,GO:0031463,GO:0032465	ubiquitin-protein transferase activity|protein ubiquitination|midbody|Cul3-RING ubiquitin ligase complex|regulation of cytokinesis	path:ssc04120	Ubiquitin mediated proteolysis
KLHL30	4.60548	0	9.21097	Inf	Inf	0.0396977	0.955608	Up	0	0.143352	100623077	Kelch-like protein 30	KLHL30
KYNU	1725.13	1138.32	2311.95	2.03103	1.02221	0.0230641	0.713149	Up	1.47091	2.74574	100521160	Kynureninase {ECO:0000255|HAMAP-Rule:MF_03017}	Kynu	GO:0003824,GO:0005654,GO:0005737,GO:0005739,GO:0005829,GO:0006569,GO:0009435,GO:0016787,GO:0019363,GO:0019441,GO:0019805,GO:0030170,GO:0030429,GO:0034341,GO:0034354,GO:0034516,GO:0042803,GO:0043420,GO:0061981,GO:0097053	catalytic activity|nucleoplasm|cytoplasm|mitochondrion|cytosol|tryptophan catabolic process|NAD biosynthetic process|hydrolase activity|pyridine nucleotide biosynthetic process|tryptophan catabolic process to kynurenine|quinolinate biosynthetic process|pyridoxal phosphate binding|kynureninase activity|response to interferon-gamma|'de novo' NAD biosynthetic process from tryptophan|response to vita…	path:ssc00380	Tryptophan metabolism
LAG3	64.8108	93.8012	35.8204	0.381876	-1.38882	0.0466578	1	Down	3.69286	1.14117	100125962	Lymphocyte activation gene 3 protein	LAG3,Synonyms=FDC	GO:0004888,GO:0007166,GO:0009897,GO:0016020,GO:0016021,GO:0042289,GO:0045085,GO:0045954,GO:0050868	transmembrane signaling receptor activity|cell surface receptor signaling pathway|external side of plasma membrane|membrane|integral component of membrane|MHC class II protein binding|negative regulation of interleukin-2 biosynthetic process|positive regulation of natural killer cell mediated cytotoxicity|negative regulation of T cell activation
LAMC1	140.229	193.465	86.9925	0.449655	-1.15311	0.0416619	0.978271	Down	1.1608	0.474012	100514785	Laminin subunit gamma-1	LAMC1,Synonyms=LAMB2	GO:0005201,GO:0005604,GO:0007155,GO:0016477,GO:0022617,GO:0031581,GO:0034446,GO:0065003	extracellular matrix structural constituent|basement membrane|cell adhesion|cell migration|extracellular matrix disassembly|hemidesmosome assembly|substrate adhesion-dependent cell spreading|protein-containing complex assembly	path:ssc04151,path:ssc04510,path:ssc04512,path:ssc05020,path:ssc05145,path:ssc05146,path:ssc05165,path:ssc05200,path:ssc05222	PI3K-Akt signaling pathway|Focal adhesion|ECM-receptor interaction|Prion diseases|Toxoplasmosis|Amoebiasis|Human papillomavirus infection|Pathways in cancer|Small cell lung cancer
LGALS3BP	9953.4	3584.97	16321.8	4.55286	2.18677	0.000867402	0.0676338	Up	104.114	406.192	110255948	Galectin-3-binding protein	LGALS3BP	GO:0005044,GO:0005615,GO:0006898,GO:0016020	scavenger receptor activity|extracellular space|receptor-mediated endocytosis|membrane
LGALS9	13640.2	4799.5	22480.9	4.68401	2.22774	0.00189331	0.125355	Up	87.1478	377.267	396972	Galectin-9	LGALS9
LIPG	19.2832	6.83967	31.7267	4.63862	2.2137	0.0390041	0.955399	Up	0.0705928	0.32103	100155736	Endothelial lipase	LIPG,UNQ387/PRO719	GO:0004465,GO:0004620,GO:0005576,GO:0005615,GO:0005769,GO:0005794,GO:0006629,GO:0008970,GO:0009986,GO:0010983,GO:0032376,GO:0034375,GO:0042632,GO:0043691,GO:0050746,GO:0052689,GO:0055091	lipoprotein lipase activity|phospholipase activity|extracellular region|extracellular space|early endosome|Golgi apparatus|lipid metabolic process|phosphatidylcholine 1-acylhydrolase activity|cell surface|positive regulation of high-density lipoprotein particle clearance|positive regulation of cholesterol transport|high-density lipoprotein particle remodeling|cholesterol homeostasis|reverse chole…	path:ssc00561,path:ssc04979	Glycerolipid metabolism|Cholesterol metabolism
LIPT2	46.4333	70.3509	22.5157	0.320048	-1.64364	0.0348029	0.91283	Down	3.3787	0.962922	100739011	Putative lipoyltransferase 2, mitochondrial	LIPT2	GO:0005739,GO:0006464,GO:0009249,GO:0016415,GO:0016740,GO:0016746,GO:0033819,GO:0102555,GO:2000376	mitochondrion|cellular protein modification process|protein lipoylation|octanoyltransferase activity|transferase activity|transferase activity, transferring acyl groups|lipoyl(octanoyl) transferase activity|octanoyl transferase activity (acting on glycine-cleavage complex H protein)|positive regulation of oxygen metabolic process	path:ssc00785	Lipoic acid metabolism
LMO2	1381.08	692.761	2069.4	2.98717	1.57878	0.000409368	0.0376487	Up	18.4219	47.5242	100512825	Rhombotin-2	LMO2,Synonyms=RBTN2, RBTNL1, RHOM2, TTG2	GO:0000977,GO:0000981,GO:0001102,GO:0001228,GO:0005667,GO:0042789,GO:0043425,GO:0045944,GO:0046872,GO:0048037,GO:0070888,GO:0097067	RNA polymerase II regulatory region sequence-specific DNA binding|RNA polymerase II transcription factor activity, sequence-specific DNA binding|RNA polymerase II activating transcription factor binding|transcriptional activator activity, RNA polymerase II transcription regulatory region sequence-specific DNA binding|transcription factor complex|mRNA transcription by RNA polymerase II|bHLH transc…	path:ssc05202	Transcriptional misregulation in cancer
LMO4	1290.29	853.005	1727.57	2.02527	1.01812	0.0202214	0.659355	Up	26.6689	46.8881	100127155	LIM domain transcription factor LMO4	Lmo4	GO:0001158,GO:0001843,GO:0003281,GO:0005667,GO:0006366,GO:0008134,GO:0021514,GO:0021522,GO:0021527,GO:0030334,GO:0031252,GO:0031333,GO:0033674,GO:0042659,GO:0045944,GO:0046872,GO:0048538,GO:0050865	enhancer sequence-specific DNA binding|neural tube closure|ventricular septum development|transcription factor complex|transcription by RNA polymerase II|transcription factor binding|ventral spinal cord interneuron differentiation|spinal cord motor neuron differentiation|spinal cord association neuron differentiation|regulation of cell migration|cell leading edge|negative regulation of protein co…
LMO7	110.211	56.6716	163.751	2.88946	1.5308	0.0115782	0.465371	Up	0.136773	0.406777	100523918	LIM domain only protein 7	LMO7,Synonyms=FBX20, FBXO20, KIAA0858	GO:0005635,GO:0005654,GO:0005737,GO:0005886,GO:0016324,GO:0023051,GO:0030155,GO:0046872	nuclear envelope|nucleoplasm|cytoplasm|plasma membrane|apical plasma membrane|regulation of signaling|regulation of cell adhesion|metal ion binding	path:ssc04520	Adherens junction
LOC100151816	3105.81	467.052	5744.57	12.2996	3.62054	1.82467e-11	1.24659e-08	Up	12.0558	136.364	100151816	Interferon-induced protein with tetratricopeptide repeats 5	IFIT5,Synonyms=ISG58, RI58
LOC100153163	715.059	251.114	1179	4.6951	2.23116	6.74465e-07	0.00014024	Up	4.83667	21.0842	100153163	MHC class I polypeptide-related sequence B	MICB {ECO:0000312|EMBL:CAA62823.1},Synonyms=PERB11.2 {ECO:0000312|EMBL:AAB51802.1}			path:ssc04650,path:ssc05167	Natural killer cell mediated cytotoxicity|Kaposi sarcoma-associated herpesvirus infection
LOC100153783	589.272	808.059	370.486	0.458488	-1.12504	0.010082	0.416847	Down	18.5252	7.60419	100153783	Ovalbumin {ECO:0000303|PubMed:21058653}	SERPINB14
LOC100154053	1491.42	657.586	2325.26	3.53605	1.82214	5.76781e-05	0.00732308	Up	3.41207	10.9643	100154053	SLAM family member 7	SLAMF7,Synonyms=CS1,UNQ576/PRO1138
LOC100154852	5.62892	0	11.2578	Inf	Inf	0.0215472	0.685756	Up	0	0.0984162	100154852	Olfactory receptor 10C1	OR10C1,Synonyms=OR10C2			path:ssc04740	Olfactory transduction
LOC100155404	92.6716	41.038	144.305	3.51637	1.81409	0.00463326	0.242603	Up	0.375891	0.987171	100155404					path:ssc05034,path:ssc05203,path:ssc05322	Alcoholism|Viral carcinogenesis|Systemic lupus erythematosus
LOC100156062	223.722	82.0761	365.368	4.45158	2.15432	4.09673e-05	0.00549306	Up	0.454098	1.86678	100156062	Apolipoprotein L3	APOL3
LOC100156073	1760.93	319.51	3202.35	10.0227	3.32519	1.1691e-11	9.31841e-09	Up	2.22813	20.3215	100156073	Myeloid cell nuclear differentiation antigen	MNDA			path:ssc04621	NOD-like receptor signaling pathway
LOC100157433	731.779	991.753	471.806	0.47573	-1.07179	0.0132558	0.505801	Down	5.50055	2.40377	100157433	Calcium homeostasis modulator protein 2	Calhm2,Synonyms=Fam26b
LOC100512780	9.21097	0	18.4219	Inf	Inf	0.00314155	0.178856	Up	0.0129167	0.248696	100512780	Calcium-activated chloride channel regulator 4, 30 kDa form	CLCA4,Synonyms=CaCC2,UNQ562/PRO1124
LOC100512873	170.758	71.328	270.188	3.78797	1.92142	0.000512634	0.0448461	Up	6.25359	19.5306	100512873	Antileukoproteinase	SLPI,Synonyms=WAP4, WFDC4
LOC100512977	437.42	176.854	697.987	3.94667	1.98064	1.83065e-05	0.00279408	Up	0.413492	1.53293	100512977	Exophilin-5	EXPH5,Synonyms=KIAA0624, SLAC2B
LOC100514068	2661.66	1458.8	3864.51	2.64909	1.4055	0.00349675	0.193143	Up	24.8503	58.163	100514068	CMRF35-like molecule 6	CD300C,Synonyms=CMRF35, CMRF35A, CMRF35A1, IGSF16
LOC100515551	195.247	290.198	100.297	0.345617	-1.53275	0.00375498	0.205621	Down	5.28705	1.61775	100515551	Sialic acid-binding Ig-like lectin 5	SIGLEC5,Synonyms=CD33L2, OBBP2
LOC100515837	627.222	178.809	1075.64	6.01557	2.5887	1.66027e-08	4.67058e-06	Up	3.30393	17.8824	100515837	Leukocyte-associated immunoglobulin-like receptor 1	LAIR1,Synonyms=CD305
LOC100516891	20.1927	33.2213	7.16408	0.215648	-2.21325	0.0367956	0.926152	Down	0.287524	0.0464552	100516891	Protein FAM122C	FAM122C
LOC100519082	4006.7	520.792	7492.61	14.3869	3.84669	1.72402e-11	1.23673e-08	Up	18.5362	220.603	100519082	Interferon-induced transmembrane protein 1	IFITM1,Synonyms=CD225, IFI17			path:ssc04662	B cell receptor signaling pathway
LOC100519098	7374.29	3155.04	11593.5	3.6746	1.87759	0.00185221	0.124176	Up	21.5967	74.3961	100519098	Sterile alpha motif domain-containing protein 9	SAMD9,Synonyms=C7orf5, DRIF1, KIAA2004, OEF1
LOC100520491	2901.87	1471.51	4332.22	2.94407	1.55781	0.00148714	0.103573	Up	46.2792	125.793	100520491	Killer cell lectin-like receptor subfamily F member 1	KLRF1
LOC100521447	287.367	397.678	177.055	0.445222	-1.1674	0.0154957	0.559707	Down	3.68868	1.42491	100521447	Serine/threonine-protein kinase Sgk3	SGK3			path:ssc04068,path:ssc04151	FoxO signaling pathway|PI3K-Akt signaling pathway
LOC100521659	45.6377	17.5877	73.6877	4.18972	2.06685	0.00939242	0.396333	Up	0.205366	0.71641	100521659	Cytochrome P450 26B1	CYP26B1			path:ssc00830	Retinol metabolism
LOC100521680	8912.02	5096.53	12727.5	2.49729	1.32036	0.0336985	0.893664	Up	170.595	385.727	100521680	Histone H3.3	TGas113e22.1			path:ssc05034,path:ssc05202,path:ssc05322	Alcoholism|Transcriptional misregulation in cancer|Systemic lupus erythematosus
LOC100522267	16.8404	1.95419	31.7267	16.2352	4.02105	0.002264	0.145657	Up	0.0458157	0.512945	100522267	Multidrug resistance protein 1	ABCB1,Synonyms=MDR1, PGY1
LOC100522887	5598.86	2929.33	8268.38	2.82261	1.49703	0.00748286	0.345138	Up	40.952	103.795	100522887	Caspase-13 subunit 2	CASP13			path:ssc04621	NOD-like receptor signaling pathway
LOC100621521	48.569	23.4503	73.6877	3.14229	1.65182	0.0310975	0.849902	Up	0.879341	1.92923	100621521	ABI gene family member 3	ABI3,Synonyms=NESH
LOC100622670	11.7715	21.4961	2.04688	0.095221	-3.39258	0.0180795	0.61612	Down	0.782898	0.0818221	100622670	T-cell receptor beta chain V region CTL-L17	TCRB
LOC100623441	282.109	123.114	441.103	3.58288	1.84112	0.000193632	0.0208875	Up	1.73878	5.51744	100623441	Sulfotransferase 1C4	SULT1C4,Synonyms=SULT1C2
LOC100625479	31177.6	13162.5	49192.7	3.73735	1.90201	0.0444534	1	Up	129.929	436.766	100625479	Cytochrome P450 1B1	CYP1B1			path:ssc00140,path:ssc00380,path:ssc00980,path:ssc04913,path:ssc05204,path:ssc05206	Steroid hormone biosynthesis|Tryptophan metabolism|Metabolism of xenobiotics by cytochrome P450|Ovarian steroidogenesis|Chemical carcinogenesis|MicroRNAs in cancer
LOC100626247	1685.23	167.083	3203.37	19.1723	4.26095	8.45159e-17	1.51569e-13	Up	12.8045	216.15	100626247	Interferon-induced transmembrane protein 1	IFITM1,Synonyms=CD225, IFI17
LOC100626661	16.6802	30.29	3.07032	0.101364	-3.30238	0.00767943	0.352002	Down	0.732879	0.0323466	100626661	Leucine carboxyl methyltransferase 1	LCMT1
LOC100736623	328.712	531.54	125.883	0.236827	-2.07809	1.85764e-05	0.00280542	Down	10.3657	2.36928	100736623	Tyrosine-protein phosphatase non-receptor type substrate 1	SIRPA,Synonyms=MYD1, PTPNS1, SHPS1, SIRP			path:ssc04380	Osteoclast differentiation
LOC100737730	16.3751	0	32.7501	Inf	Inf	0.000121344	0.0141538	Up	0	1.70377	100737730	Integrator complex subunit 4	Ints4
LOC100738479	557.375	211.053	903.698	4.28186	2.09824	3.56491e-06	0.000608878	Up	2.51167	9.22837	100738479	Tripartite motif-containing protein 34	TRIM34,Synonyms=IFP1, RNF21
LOC100738744	140.379	57.6487	223.11	3.87017	1.9524	0.000772974	0.0616103	Up	0.54263	1.84625	100738744	Histone H3				path:ssc05034,path:ssc05203,path:ssc05322	Alcoholism|Viral carcinogenesis|Systemic lupus erythematosus
LOC100738859	1806.67	980.027	2633.31	2.68698	1.42598	0.00178189	0.120023	Up	32.3138	77.5666	100738859	Histone H2B 1/2/3/4/6	H2B-I,and Name=H2B-II,and Name=H2B-III,and Name=H2B-IV,and Name=H2B-VI			path:ssc05034,path:ssc05203,path:ssc05322	Alcoholism|Viral carcinogenesis|Systemic lupus erythematosus
LOC100738909	9.32876	16.6106	2.04688	0.123227	-3.02061	0.0480793	1	Down	0.423032	0.053819	100738909	Protein FAM228B	FAM228B
LOC100739561	124.703	71.328	178.079	2.49662	1.31997	0.0239011	0.728044	Up	1.61295	3.16354	100739561	Glycerophosphodiester phosphodiesterase domain-containing protein 1	GDPD1,Synonyms=GDE4			path:ssc00565	Ether lipid metabolism
LOC100739707	64.5328	105.526	23.5391	0.223064	-2.16447	0.00272806	0.165449	Down	2.61631	0.484584	100739707	Tyrosine-protein phosphatase non-receptor type substrate 1	SIRPA,Synonyms=BIT, MFR, MYD1, PTPNS1, SHPS1, SIRP			path:ssc04380	Osteoclast differentiation
LOC102159509	103.182	7.81677	198.547	25.4002	4.66677	7.73884e-10	3.00079e-07	Up	0.032823	1.59377	102159509	CMRF35-like molecule 6	CD300C,Synonyms=CMRF35, CMRF35A, CMRF35A1, IGSF16
LOC102159510	132.449	68.3967	196.501	2.87295	1.52253	0.00858583	0.378648	Up	0.0676131	0.202099	102159510	Dehydrogenase/reductase SDR family member on chromosome X	DHRSX,Synonyms=CXorf11, DHRS5X, SDR46C1, SDR7C6,UNQ6508/PRO21433
LOC102160148	30.96	10.7481	51.172	4.76105	2.25128	0.0135381	0.512533	Up	0.390459	0.760978	102160148	Leukocyte-associated immunoglobulin-like receptor 2	LAIR2,Synonyms=CD306
LOC102161418	42.4728	0	84.9456	Inf	Inf	1.30156e-08	3.89029e-06	Up	0	6.64547	102161418	Interferon-induced transmembrane protein 3	Ifitm3
LOC102161784	161.595	90.8699	232.321	2.55663	1.35424	0.0136695	0.516095	Up	0.403625	0.984965	102161784	Guanylate-binding protein 6	GBP6
LOC102162178	15.3516	0	30.7032	Inf	Inf	0.000186628	0.0204393	Up	0	0.379975	102162178	Probable ubiquitin carboxyl-terminal hydrolase FAF-Y	USP9Y,Synonyms=DFFRY
LOC106510200	149.38	44.9464	253.813	5.64702	2.49749	2.12247e-05	0.00310725	Up	1.15848	5.16806	106510200	Glutathione S-transferase Mu 1	GSTM1,Synonyms=GSTM			path:ssc00480,path:ssc00980,path:ssc00982,path:ssc00983,path:ssc01524,path:ssc05200,path:ssc05204,path:ssc05225,path:ssc05418	Glutathione metabolism|Metabolism of xenobiotics by cytochrome P450|Drug metabolism - cytochrome P450|Drug metabolism - other enzymes|Platinum drug resistance|Pathways in cancer|Chemical carcinogenesis|Hepatocellular carcinoma|Fluid shear stress and atherosclerosis
LOC106510284	746.476	177.832	1315.12	7.39532	2.88661	4.19569e-10	1.82411e-07	Up	1.07783	7.27753	106510284	Apolipoprotein L3	APOL3
LOC106510426	8.18753	0	16.3751	Inf	Inf	0.00529817	0.270509	Up	0	0.0349451	106510426
LOC110255267	4.88548	9.77096	0	0	#NAME?	0.0363086	0.920352	Down	0.228164	0	110255267	Paired immunoglobulin-like type 2 receptor alpha	PILRA
LOC110255360	4349.79	2625.46	6074.12	2.31355	1.21011	0.0213641	0.684174	Up	11.9214	25.3019	110255360	Interferon-induced very large GTPase 1	GVINP1,Synonyms=GVIN1, VLIG1
LOC110255361	817.36	296.06	1338.66	4.52158	2.17683	1.12828e-06	0.000215833	Up	1.58509	5.72536	110255361	Interferon-induced very large GTPase 1	GVINP1,Synonyms=GVIN1, VLIG1
LOC110256708	35.4999	56.6716	14.3282	0.252828	-1.98377	0.0213319	0.684174	Down	0.824211	0.136123	110256708	POZ-, AT hook-, and zinc finger-containing protein 1	PATZ1,Synonyms=PATZ, RIAZ, ZBTB19, ZNF278, ZSG
LOC110257903	289.114	172.946	405.283	2.3434	1.22861	0.0108208	0.442296	Up	3.85478	8.2501	110257903	Granulocyte-macrophage colony-stimulating factor receptor subunit alpha	CSF2RA,Synonyms=CSF2R, CSF2RY
LOC110257936	39.2692	70.3509	8.18753	0.116381	-3.10307	0.000551266	0.0475251	Down	0.3848	0.0400639	110257936	Putative GTP-binding protein 6	GTPBP6,Synonyms=PGPL
LOC110257977	4.60548	0	9.21097	Inf	Inf	0.0396977	0.955608	Up	0	0.0598341	110257977	Interferon-induced, double-stranded RNA-activated protein kinase	EIF2AK2,Synonyms=PKR, PRKR
LOC110258087	238.475	409.403	67.5471	0.164989	-2.59956	9.5108e-07	0.000189516	Down	8.9072	1.2757	110258087	Endoplasmic reticulum mannosyl-oligosaccharide 1,2-alpha-mannosidase	MAN1B1,UNQ747/PRO1477
LOC110258215	25.0743	0	50.1486	Inf	Inf	4.1793e-06	0.000689201	Up	0	2.69342	110258215
LOC110258709	325.506	62.5342	588.478	9.41051	3.23427	3.49803e-10	1.61891e-07	Up	0.796398	7.11313	110258709	C-type lectin domain family 4 member A	CLEC4A,Synonyms=CLECSF6, DCIR, LLIR,HDCGC13P
LOC110258710	206.484	53.7403	359.228	6.68451	2.74082	6.54527e-07	0.000138096	Up	0.872868	4.73219	110258710	C-type lectin domain family 4 member D	CLEC4D,Synonyms=CLECSF8, MCL			path:ssc04625	C-type lectin receptor signaling pathway
LOC110258711	53.1745	23.4503	82.8987	3.53508	1.82174	0.0151935	0.556075	Up	1.02794	3.31066	110258711	C-type lectin domain family 4 member E	CLEC4E,Synonyms=CLECSF9, MINCLE,UNQ218/PRO244
LOC110260747	325.649	99.6638	551.635	5.53495	2.46857	5.93893e-07	0.000131086	Up	1.0541	5.39456	110260747	C-type lectin domain family 4 member A	CLEC4A,Synonyms=CLECSF6, DCIR, LLIR,HDCGC13P
LOC110260749	369.727	96.7325	642.721	6.64431	2.73212	2.51273e-08	6.43752e-06	Up	2.21997	14.5812	110260749	C-type lectin domain family 4 member D	CLEC4D,Synonyms=CLECSF8, MCL
LOC110261482	10.2112	0.977096	19.4454	19.9012	4.31478	0.00984791	0.40953	Up	0.0514196	0.856895	110261482	Histone H2A type 1-C				path:ssc04217,path:ssc05034,path:ssc05322	Necroptosis|Alcoholism|Systemic lupus erythematosus
LOC595122	736.51	317.556	1155.46	3.63861	1.86339	2.53619e-05	0.00360265	Up	23.7367	75.3272	595122	Histone H1.3	HIST1H1D,Synonyms=H1F3
LOC641352	210.093	95.7554	324.431	3.38812	1.76048	0.000777392	0.0616201	Up	2.42788	7.61224	641352	Caspase-14 subunit p8, intermediate form	CASP14
LOC733579	6331.66	2410.5	10252.8	4.25341	2.08862	0.000367165	0.0344295	Up	46.1408	175.522	733579	Tripartite motif-containing protein 5	TRIM5			path:ssc05170	Human immunodeficiency virus 1 infection
LOC780435	640.152	151.45	1128.86	7.45365	2.89795	4.61554e-10	1.89198e-07	Up	4.3512	32.2279	780435	Glutathione S-transferase Mu 1	GSTM1,Synonyms=GSTM			path:ssc00480,path:ssc00980,path:ssc00982,path:ssc00983,path:ssc01524,path:ssc05200,path:ssc05204,path:ssc05225,path:ssc05418	Glutathione metabolism|Metabolism of xenobiotics by cytochrome P450|Drug metabolism - cytochrome P450|Drug metabolism - other enzymes|Platinum drug resistance|Pathways in cancer|Chemical carcinogenesis|Hepatocellular carcinoma|Fluid shear stress and atherosclerosis
LRP8	354.757	210.076	499.439	2.37742	1.2494	0.00724556	0.339713	Up	1.22411	2.62242	100187577	Low-density lipoprotein receptor-related protein 8	Lrp8,Synonyms=Apoer2	GO:0005509,GO:0005901,GO:0006897,GO:0006898,GO:0016020,GO:0016021,GO:0030229,GO:0043235	calcium ion binding|caveola|endocytosis|receptor-mediated endocytosis|membrane|integral component of membrane|very-low-density lipoprotein particle receptor activity|receptor complex
LRRC20	49.2951	79.1448	19.4454	0.245694	-2.02507	0.00920547	0.394035	Down	1.03748	0.259907	100151944	Leucine-rich repeat-containing protein 20	LRRC20,UNQ2429/PRO4989
LVRN	117.292	168.061	66.5236	0.395831	-1.33704	0.0244707	0.732947	Down	1.69823	0.667469	100521657	Aminopeptidase Q {ECO:0000305}	LVRN {ECO:0000312|HGNC:HGNC:26904},Synonyms=AQPEP {ECO:0000312|HGNC:HGNC:26904}	GO:0004177,GO:0005737,GO:0005886,GO:0006508,GO:0008233,GO:0008237,GO:0008270,GO:0016787,GO:0042277,GO:0043171,GO:0046872,GO:0070006	aminopeptidase activity|cytoplasm|plasma membrane|proteolysis|peptidase activity|metallopeptidase activity|zinc ion binding|hydrolase activity|peptide binding|peptide catabolic process|metal ion binding|metalloaminopeptidase activity
LY6E	356.69	236.457	476.923	2.01695	1.01218	0.0286045	0.796873	Up	5.3402	8.27708	110260192	Lymphocyte antigen 6E	LY6E,Synonyms=9804, RIGE, SCA2, TSA1
LY86	582.954	383.999	781.909	2.03623	1.0259	0.018758	0.627561	Up	26.6117	43.2102	396639	Lymphocyte antigen 86	LY86,Synonyms=MD1	GO:0031666	positive regulation of lipopolysaccharide-mediated signaling pathway
LYSMD2	113.096	64.4883	161.704	2.50749	1.32624	0.0267525	0.776961	Up	2.42974	5.16913	100155966	LysM and putative peptidoglycan-binding domain-containing protein 2	LYSMD2
MAB21L3	46.219	14.6564	77.7815	5.30698	2.40789	0.00287978	0.169328	Up	0.0346619	0.202206	100154970	Protein mab-21-like 3	MAB21L3,Synonyms=C1orf161
MAN1C1	410.57	597.006	224.134	0.375429	-1.41339	0.00200517	0.130764	Down	9.63856	3.08541	100524150	Mannosyl-oligosaccharide 1,2-alpha-mannosidase IC	MAN1C1,Synonyms=MAN1A3, MAN1C	GO:0000139,GO:0003824,GO:0004571,GO:0005509,GO:0005783,GO:0006491,GO:0008152,GO:0016020,GO:0016021,GO:0016787,GO:0016798	Golgi membrane|catalytic activity|mannosyl-oligosaccharide 1,2-alpha-mannosidase activity|calcium ion binding|endoplasmic reticulum|N-glycan processing|metabolic process|membrane|integral component of membrane|hydrolase activity|hydrolase activity, acting on glycosyl bonds	path:ssc00510,path:ssc04141	N-Glycan biosynthesis|Protein processing in endoplasmic reticulum
MARCKSL1	731.044	310.717	1151.37	3.70553	1.88968	1.98728e-05	0.00293933	Up	10.1441	32.7906	100628001	MARCKS-related protein	Marcksl1,Synonyms=Mlp, Mrp	GO:0005516,GO:0005886,GO:0008284	calmodulin binding|plasma membrane|positive regulation of cell proliferation	path:ssc04666,path:ssc05140	Fc gamma R-mediated phagocytosis|Leishmaniasis
MARCO	5735.3	9388.92	2081.68	0.221717	-2.17321	0.000157241	0.0179042	Down	244.471	47.8981	100516298	Macrophage receptor MARCO	MARCO,Synonyms=SCARA2	GO:0005044,GO:0006898,GO:0016020,GO:0016021	scavenger receptor activity|receptor-mediated endocytosis|membrane|integral component of membrane	path:ssc04145	Phagosome
MASP1	29.1681	0	58.3361	Inf	Inf	9.74552e-07	0.000191533	Up	0	0.152703	100152125	Mannan-binding lectin serine protease 1 light chain	MASP1,Synonyms=CRARF, CRARF1, PRSS5	GO:0001867,GO:0004252,GO:0005509,GO:0005576,GO:0005615,GO:0005654,GO:0005829,GO:0006508,GO:0008233,GO:0008236,GO:0016787,GO:0042803,GO:0048306	complement activation, lectin pathway|serine-type endopeptidase activity|calcium ion binding|extracellular region|extracellular space|nucleoplasm|cytosol|proteolysis|peptidase activity|serine-type peptidase activity|hydrolase activity|protein homodimerization activity|calcium-dependent protein binding	path:ssc04610,path:ssc05150	Complement and coagulation cascades|Staphylococcus aureus infection
MASTL	63.9206	23.4503	104.391	4.45158	2.15432	0.00284136	0.169037	Up	0.234405	1.04649	100514867	Serine/threonine-protein kinase greatwall	MASTL,Synonyms=GW, GWL	GO:0000086,GO:0000166,GO:0000278,GO:0004672,GO:0004674,GO:0005524,GO:0005634,GO:0005654,GO:0005813,GO:0006468,GO:0007147,GO:0010032,GO:0016301,GO:0016310,GO:0016740,GO:0018105,GO:0032154,GO:0032515,GO:0035556,GO:0051726,GO:0071156,GO:0072687,GO:0090306,GO:1904146,GO:1904191,GO:1904668	G2/M transition of mitotic cell cycle|nucleotide binding|mitotic cell cycle|protein kinase activity|protein serine/threonine kinase activity|ATP binding|nucleus|nucleoplasm|centrosome|protein phosphorylation|female meiosis II|meiotic chromosome condensation|kinase activity|phosphorylation|transferase activity|peptidyl-serine phosphorylation|cleavage furrow|negative regulation of phosphoprotein ph…
MB21D1	622.339	190.534	1054.14	5.53258	2.46795	6.36393e-08	1.54751e-05	Up	6.45198	31.3685	100516408	Cyclic GMP-AMP synthase	MB21D1			path:ssc04623,path:ssc05163,path:ssc05170	Cytosolic DNA-sensing pathway|Human cytomegalovirus infection|Human immunodeficiency virus 1 infection
MCOLN2	393.391	199.328	587.455	2.94718	1.55934	0.00073811	0.0591601	Up	1.15242	3.25081	100522324	Mucolipin-2	MCOLN2	GO:0005261,GO:0016020,GO:0016021,GO:0032722,GO:0034220,GO:0035926,GO:0051209,GO:0051259,GO:0055037,GO:0071639,GO:0071642,GO:0071651,GO:0072345,GO:0098655,GO:1905517,GO:1990266,GO:2000343	cation channel activity|membrane|integral component of membrane|positive regulation of chemokine production|ion transmembrane transport|chemokine (C-C motif) ligand 2 secretion|release of sequestered calcium ion into cytosol|protein complex oligomerization|recycling endosome|positive regulation of monocyte chemotactic protein-1 production|positive regulation of macrophage inflammatory protein 1 a…
MDK	428.816	194.442	663.19	3.41073	1.77008	0.000118292	0.0139109	Up	4.83038	14.136	100359358	Midkine	MDK,Synonyms=MK1, NEGF2	GO:0008083,GO:0008201,GO:0010469	growth factor activity|heparin binding|regulation of signaling receptor activity
METTL21A	221.789	314.625	128.954	0.409864	-1.28678	0.0116651	0.46618	Down	3.73921	1.35456	100518583	Protein N-lysine methyltransferase METTL21A	METTL21A,Synonyms=FAM119A
MFSD14B	2975.56	1298.56	4652.56	3.58286	1.84111	0.000210127	0.0220051	Up	32.1754	102.483	100627901	Hippocampus abundant transcript-like protein 1 {ECO:0000312|HGNC:HGNC:23376}	MFSD14B {ECO:0000312|HGNC:HGNC:23376},Synonyms=HIATL1 {ECO:0000312|HGNC:HGNC:23376}	GO:0005215,GO:0016020,GO:0016021,GO:0055085	transporter activity|membrane|integral component of membrane|transmembrane transport
MGAT3	484.835	292.152	677.518	2.31906	1.21354	0.00645511	0.313937	Up	1.94221	3.90488	100625969	Beta-1,4-mannosyl-glycoprotein 4-beta-N-acetylglucosaminyltransferase	MGAT3,Synonyms=GGNT3	GO:0003830,GO:0006487,GO:0016020	beta-1,4-mannosylglycoprotein 4-beta-N-acetylglucosaminyltransferase activity|protein N-linked glycosylation|membrane	path:ssc00510	N-Glycan biosynthesis
MMD	280.969	386.93	175.008	0.4523	-1.14465	0.0180594	0.61612	Down	8.72983	3.75972	733665	Monocyte to macrophage differentiation factor	MMD,Synonyms=PAQR11	GO:0004672,GO:0005794,GO:0006468,GO:0016020,GO:0016021,GO:0019835,GO:0032880,GO:0045666,GO:0045860	protein kinase activity|Golgi apparatus|protein phosphorylation|membrane|integral component of membrane|cytolysis|regulation of protein localization|positive regulation of neuron differentiation|positive regulation of protein kinase activity
MOV10	5835.31	3661.18	8009.45	2.18767	1.12939	0.0436979	1	Up	39.3644	74.4499	100521086	Putative helicase MOV-10	MOV10,Synonyms=KIAA1631	GO:0000932,GO:0005829,GO:0035194,GO:0035195,GO:0035279,GO:0043186	P-body|cytosol|posttranscriptional gene silencing by RNA|gene silencing by miRNA|mRNA cleavage involved in gene silencing by miRNA|P granule
MRM1	141.741	194.442	89.0393	0.457922	-1.12683	0.0458443	1	Down	1.5622	0.63709	100513493	rRNA methyltransferase 1, mitochondrial {ECO:0000303|PubMed:24036117}	MRM1 {ECO:0000303|PubMed:24036117}	GO:0001510,GO:0003723,GO:0005739,GO:0006396,GO:0008168,GO:0008173,GO:0032259	RNA methylation|RNA binding|mitochondrion|RNA processing|methyltransferase activity|RNA methyltransferase activity|methylation
MSH2	320.306	432.854	207.758	0.479974	-1.05897	0.0247375	0.736326	Down	5.88613	2.67236	100337661	DNA mismatch repair protein Msh2	MSH2	GO:0000166,GO:0000228,GO:0000287,GO:0000400,GO:0000403,GO:0000404,GO:0000406,GO:0000710,GO:0001701,GO:0002204,GO:0003677,GO:0003682,GO:0003684,GO:0003690,GO:0003697,GO:0005524,GO:0005634,GO:0006119,GO:0006281,GO:0006290,GO:0006298,GO:0006301,GO:0006302,GO:0006311,GO:0006312,GO:0006974,GO:0007050,GO:0007281,GO:0008022,GO:0008094,GO:0008340,GO:0008584,GO:0008630,GO:0010165,GO:0010224,GO:0016446,GO:…	nucleotide binding|nuclear chromosome|magnesium ion binding|four-way junction DNA binding|Y-form DNA binding|heteroduplex DNA loop binding|double-strand/single-strand DNA junction binding|meiotic mismatch repair|in utero embryonic development|somatic recombination of immunoglobulin genes involved in immune response|DNA binding|chromatin binding|damaged DNA binding|double-stranded DNA binding|sing…	path:ssc01524,path:ssc03430,path:ssc05200,path:ssc05210	Platinum drug resistance|Mismatch repair|Pathways in cancer|Colorectal cancer
MT-2B	13.7238	3.90838	23.5391	6.02273	2.59042	0.0379708	0.940205	Up	1.4733	7.6372	396827					path:ssc04978	Mineral absorption
MX1	28007.9	2054.83	53960.9	26.2605	4.71482	3.97911e-06	0.000671205	Up	34.0872	768.629	397128	Interferon-induced GTP-binding protein Mx1, N-terminally processed	MX1	GO:0000166,GO:0000266,GO:0003374,GO:0003924,GO:0005525,GO:0005634,GO:0005737,GO:0005829,GO:0008017,GO:0009615,GO:0016020,GO:0016197,GO:0031965,GO:0031966,GO:0042802,GO:0045071,GO:0045087,GO:0048471,GO:0051607,GO:0061025,GO:0071357,GO:1901253	nucleotide binding|mitochondrial fission|dynamin family protein polymerization involved in mitochondrial fission|GTPase activity|GTP binding|nucleus|cytoplasm|cytosol|microtubule binding|response to virus|membrane|endosomal transport|nuclear membrane|mitochondrial membrane|identical protein binding|negative regulation of viral genome replication|innate immune response|perinuclear region of cytopl…	path:ssc05162,path:ssc05164,path:ssc05165	Measles|Influenza A|Human papillomavirus infection
MX2	8036.85	2124.21	13949.5	6.56692	2.71522	1.9098e-05	0.00285416	Up	37.2807	219.111	396893	Interferon-induced GTP-binding protein Mx2	MX2	GO:0000166,GO:0000266,GO:0002376,GO:0003374,GO:0003924,GO:0005525,GO:0005634,GO:0005643,GO:0005737,GO:0008017,GO:0009615,GO:0016020,GO:0031966,GO:0035455,GO:0045087,GO:0046822,GO:0051607,GO:0051726,GO:0061025	nucleotide binding|mitochondrial fission|immune system process|dynamin family protein polymerization involved in mitochondrial fission|GTPase activity|GTP binding|nucleus|nuclear pore|cytoplasm|microtubule binding|response to virus|membrane|mitochondrial membrane|response to interferon-alpha|innate immune response|regulation of nucleocytoplasmic transport|defense response to virus|regulation of c…
MXI1	101.473	144.61	58.3361	0.403402	-1.30971	0.0334603	0.892163	Down	1.42111	0.482617	100154269	Max-interacting protein 1	Mxi1	GO:0000122,GO:0000977,GO:0005634,GO:0005730,GO:0005829,GO:0046983,GO:0090575	negative regulation of transcription by RNA polymerase II|RNA polymerase II regulatory region sequence-specific DNA binding|nucleus|nucleolus|cytosol|protein dimerization activity|RNA polymerase II transcription factor complex
MYO7A	97.4489	141.679	53.2189	0.37563	-1.41261	0.0236359	0.723647	Down	0.872523	0.315658	397373	Unconventional myosin-VIIa	MYO7A,Synonyms=USH1B	GO:0000146,GO:0000166,GO:0001750,GO:0001845,GO:0001917,GO:0003774,GO:0003779,GO:0005516,GO:0005524,GO:0005737,GO:0005765,GO:0005829,GO:0005856,GO:0006886,GO:0006909,GO:0007040,GO:0007600,GO:0007601,GO:0007605,GO:0016324,GO:0016459,GO:0019904,GO:0030030,GO:0030048,GO:0030507,GO:0032391,GO:0032420,GO:0042470,GO:0042472,GO:0042490,GO:0042491,GO:0045202,GO:0048563,GO:0048839,GO:0050953,GO:0050957,GO:…	microfilament motor activity|nucleotide binding|photoreceptor outer segment|phagolysosome assembly|photoreceptor inner segment|motor activity|actin binding|calmodulin binding|ATP binding|cytoplasm|lysosomal membrane|cytosol|cytoskeleton|intracellular protein transport|phagocytosis|lysosome organization|sensory perception|visual perception|sensory perception of sound|apical plasma membrane|myosin …
NAGS	17.2382	28.3358	6.14064	0.21671	-2.20616	0.0493305	1	Down	0.99017	0.253626	100048960	N-acetylglutamate synthase conserved domain form	NAGS	GO:0004042,GO:0005737,GO:0005739,GO:0005759,GO:0006526,GO:0006536,GO:0016310,GO:0016740,GO:0034618	acetyl-CoA:L-glutamate N-acetyltransferase activity|cytoplasm|mitochondrion|mitochondrial matrix|arginine biosynthetic process|glutamate metabolic process|phosphorylation|transferase activity|arginine binding	path:ssc00220	Arginine biosynthesis
NAMPT	2708.69	1503.75	3913.64	2.60258	1.37994	0.004224	0.225285	Up	13.3713	32.5813	595123	Nicotinamide phosphoribosyltransferase	NAMPT,Synonyms=PBEF1	GO:0003824,GO:0004514,GO:0005125,GO:0005576,GO:0005615,GO:0005634,GO:0005737,GO:0007623,GO:0009435,GO:0010469,GO:0016607,GO:0016740,GO:0016757,GO:0019363,GO:0030054,GO:0032922,GO:0042802,GO:0045944,GO:0047280,GO:0048511,GO:0051770	catalytic activity|nicotinate-nucleotide diphosphorylase (carboxylating) activity|cytokine activity|extracellular region|extracellular space|nucleus|cytoplasm|circadian rhythm|NAD biosynthetic process|regulation of signaling receptor activity|nuclear speck|transferase activity|transferase activity, transferring glycosyl groups|pyridine nucleotide biosynthetic process|cell junction|circadian regul…	path:ssc00760,path:ssc04621	Nicotinate and nicotinamide metabolism|NOD-like receptor signaling pathway
NANOS1	49.3125	13.6793	84.9456	6.20977	2.63454	0.00103813	0.0779791	Up	0.61012	3.12194	100157783	Nanos homolog 1	Nanos1,Synonyms=Nos	GO:0001558,GO:0001894,GO:0003723,GO:0005737,GO:0006417,GO:0008270,GO:0010608,GO:0010631,GO:0016477,GO:0017148,GO:0048471,GO:0098749,GO:1900153	regulation of cell growth|tissue homeostasis|RNA binding|cytoplasm|regulation of translation|zinc ion binding|posttranscriptional regulation of gene expression|epithelial cell migration|cell migration|negative regulation of translation|perinuclear region of cytoplasm|cerebellar neuron development|positive regulation of nuclear-transcribed mRNA catabolic process, deadenylation-dependent decay
NDUFAB1	2154.3	1361.1	2947.51	2.16554	1.11473	0.0160826	0.56972	Up	126.217	237.182	100312976	Acyl carrier protein, mitochondrial	NDUFAB1			path:ssc00190,path:ssc04714,path:ssc04723,path:ssc04932,path:ssc05010,path:ssc05012,path:ssc05016	Oxidative phosphorylation|Thermogenesis|Retrograde endocannabinoid signaling|Non-alcoholic fatty liver disease (NAFLD)|Alzheimer disease|Parkinson disease|Huntington disease
NEMP2	150.544	60.58	240.509	3.9701	1.98918	0.000503276	0.0442976	Up	0.185257	0.749241	100515587	Nuclear envelope integral membrane protein 2	NEMP2,Synonyms=TMEM194B
NICN1	259.73	354.686	164.774	0.464563	-1.10605	0.0243689	0.731424	Down	8.80657	3.46858	100620301	Nicolin-1	NICN1
NINJ1	2191.73	1422.65	2960.81	2.08119	1.05741	0.0225747	0.702558	Up	17.38	31.3212	110260095	Ninjurin-1	Ninj1	GO:0007155,GO:0016020,GO:0016021,GO:0042246	cell adhesion|membrane|integral component of membrane|tissue regeneration
NLRP1	118.783	191.511	46.0548	0.240482	-2.056	0.000737592	0.0591601	Down	2.06468	0.486888	110256098	NACHT, LRR and PYD domains-containing protein 1	NLRP1,Synonyms=CARD7, DEFCAP, KIAA0926, NAC {ECO:0000303|PubMed:11113115}, NALP1
NLRP12	174.193	250.137	98.2503	0.392787	-1.34818	0.0125365	0.487427	Down	2.77962	0.975196	100523066	NACHT, LRR and PYD domains-containing protein 12	NLRP12,Synonyms=NALP12, PYPAF7, RNO	GO:0000166,GO:0005524,GO:0005737,GO:0009968,GO:0031953,GO:0032088,GO:0036336,GO:0043122,GO:0043124,GO:0043281,GO:0045345,GO:0045409,GO:0045751,GO:0050710,GO:0050711,GO:0050728,GO:0070373,GO:0071345,GO:1901223,GO:1901224	nucleotide binding|ATP binding|cytoplasm|negative regulation of signal transduction|negative regulation of protein autophosphorylation|negative regulation of NF-kappaB transcription factor activity|dendritic cell migration|regulation of I-kappaB kinase/NF-kappaB signaling|negative regulation of I-kappaB kinase/NF-kappaB signaling|regulation of cysteine-type endopeptidase activity involved in apop…	path:ssc04621	NOD-like receptor signaling pathway
NMI	1593.72	896.974	2290.46	2.55354	1.3525	0.00262436	0.162398	Up	16.6314	37.8882	100621233	N-myc-interactor	NMI	GO:0003676,GO:0003712,GO:0005654,GO:0005737,GO:0005829,GO:0006366,GO:0032480,GO:0042802,GO:0045355,GO:0045358,GO:0045824,GO:0060333,GO:1902524,GO:1903506	nucleic acid binding|transcription coregulator activity|nucleoplasm|cytoplasm|cytosol|transcription by RNA polymerase II|negative regulation of type I interferon production|identical protein binding|negative regulation of interferon-alpha biosynthetic process|negative regulation of interferon-beta biosynthetic process|negative regulation of innate immune response|interferon-gamma-mediated signali…
NOD1	156.629	213.984	99.2737	0.463931	-1.10802	0.04416	1	Down	3.56418	1.37601	100135660	Nucleotide-binding oligomerization domain-containing protein 1	NOD1,Synonyms=CARD4	GO:0000166,GO:0002606,GO:0005524,GO:0005737,GO:0006919,GO:0016045,GO:0016323,GO:0032755,GO:0032760,GO:0032874,GO:0035556,GO:0042228,GO:0042742,GO:0042802,GO:0042803,GO:0042981,GO:0043123,GO:0043280,GO:0046330,GO:0050700,GO:0050830,GO:0051092,GO:0070374,GO:0071225,GO:1901224,GO:1904417	nucleotide binding|positive regulation of dendritic cell antigen processing and presentation|ATP binding|cytoplasm|activation of cysteine-type endopeptidase activity involved in apoptotic process|detection of bacterium|basolateral plasma membrane|positive regulation of interleukin-6 production|positive regulation of tumor necrosis factor production|positive regulation of stress-activated MAPK cas…	path:ssc04621,path:ssc05133	NOD-like receptor signaling pathway|Pertussis
NRP2	5372.24	3206.83	7537.64	2.3505	1.23297	0.0252254	0.741616	Up	14.0401	29.3803	100622637	Neuropilin-2	NRP2,Synonyms=VEGF165R2	GO:0001525,GO:0001755,GO:0001764,GO:0003148,GO:0005021,GO:0007275,GO:0007399,GO:0007411,GO:0007507,GO:0016020,GO:0016021,GO:0017154,GO:0021612,GO:0021649,GO:0021675,GO:0021828,GO:0030154,GO:0030424,GO:0036486,GO:0038084,GO:0046872,GO:0048846,GO:0050919,GO:0061549,GO:0061551,GO:0071526,GO:0097374,GO:0097490,GO:0097491,GO:1901166,GO:1902285,GO:1903375,GO:1904835,GO:1990830	angiogenesis|neural crest cell migration|neuron migration|outflow tract septum morphogenesis|vascular endothelial growth factor-activated receptor activity|multicellular organism development|nervous system development|axon guidance|heart development|membrane|integral component of membrane|semaphorin receptor activity|facial nerve structural organization|vestibulocochlear nerve structural organiza…
NT5C3A	1117.69	212.03	2023.34	9.54272	3.2544	5.61942e-12	4.84021e-09	Up	1.76955	15.1054	100623678	Cytosolic 5'-nucleotidase 3A {ECO:0000305|PubMed:15968458, ECO:0000305|PubMed:24603684}	NT5C3A,Synonyms=NT5C3, P5N1, UMPH1,HSPC233			path:ssc00230,path:ssc00240,path:ssc00760	Purine metabolism|Pyrimidine metabolism|Nicotinate and nicotinamide metabolism
NT5DC1	105.87	153.404	58.3361	0.380277	-1.39488	0.022378	0.702163	Down	2.56374	0.881569	100156192	5'-nucleotidase domain-containing protein 1	NT5DC1,Synonyms=NT5C2L1,LP2642	GO:0008253,GO:0016311	5'-nucleotidase activity|dephosphorylation
NTS	36.8265	65.4654	8.18753	0.125066	-2.99923	0.000982844	0.0754056	Down	3.17008	0.411437	100739079	Tail peptide	NTS	GO:0005184,GO:0005576,GO:0010469,GO:0043679	neuropeptide hormone activity|extracellular region|regulation of signaling receptor activity|axon terminus	path:ssc04080	Neuroactive ligand-receptor interaction
NUDT15	108.29	159.267	57.3127	0.359854	-1.47452	0.0154334	0.559707	Down	5.48523	1.89039	100621855	Nucleotide triphosphate diphosphatase NUDT15 {ECO:0000305}	NUDT15 {ECO:0000312|HGNC:HGNC:23063},Synonyms=MTH2 {ECO:0000303|PubMed:19419956}	GO:0000278,GO:0005829,GO:0006195,GO:0006203,GO:0008413,GO:0016787,GO:0035539,GO:0042262,GO:0042738,GO:0047429,GO:0061136,GO:1901292	mitotic cell cycle|cytosol|purine nucleotide catabolic process|dGTP catabolic process|8-oxo-7,8-dihydroguanosine triphosphate pyrophosphatase activity|hydrolase activity|8-oxo-7,8-dihydrodeoxyguanosine triphosphate pyrophosphatase activity|DNA protection|exogenous drug catabolic process|nucleoside-triphosphate diphosphatase activity|regulation of proteasomal protein catabolic process|nucleoside p…
NUPR1	2079.14	430.899	3727.37	8.65021	3.11274	3.15856e-10	1.51053e-07	Up	19.708	150.002	110260086	Nuclear protein 1 {ECO:0000305}	Nupr1 {ECO:0000312|MGI:MGI:1891834}	GO:0002526,GO:0003677,GO:0003682,GO:0005634,GO:0005829,GO:0006473,GO:0008283,GO:0008584,GO:0009636,GO:0031401,GO:0032993,GO:0035914,GO:0042771,GO:0043065,GO:0045786,GO:0048147,GO:0065003,GO:2000194	acute inflammatory response|DNA binding|chromatin binding|nucleus|cytosol|protein acetylation|cell proliferation|male gonad development|response to toxic substance|positive regulation of protein modification process|protein-DNA complex|skeletal muscle cell differentiation|intrinsic apoptotic signaling pathway in response to DNA damage by p53 class mediator|positive regulation of apoptotic process…	path:ssc05202	Transcriptional misregulation in cancer
NYNRIN	474.33	648.792	299.868	0.462195	-1.11343	0.0125027	0.487427	Down	4.00885	1.64181	100155701	Protein NYNRIN	NYNRIN,Synonyms=CGIN1, KIAA1305	GO:0003676,GO:0015074	nucleic acid binding|DNA integration
OAS1	11472.4	3965.06	18979.7	4.78674	2.25904	0.000952936	0.0735042	Up	81.6641	318.465	397570	2'-5'-oligoadenylate synthase 1	OAS1			path:ssc04621,path:ssc05160,path:ssc05162,path:ssc05164,path:ssc05168,path:ssc05169	NOD-like receptor signaling pathway|Hepatitis C|Measles|Influenza A|Herpes simplex infection|Epstein-Barr virus infection
OAS2	11015.1	1948.33	20082	10.3073	3.36559	1.98182e-06	0.000359913	Up	19.7922	181.43	595128	2'-5'-oligoadenylate synthase 2	OAS2	GO:0001730,GO:0003723,GO:0003725,GO:0005524,GO:0005634,GO:0005654,GO:0005829,GO:0006401,GO:0006955,GO:0009617,GO:0016740,GO:0016779,GO:0043231,GO:0048471,GO:0051607,GO:0060337,GO:0060700,GO:1903487	2'-5'-oligoadenylate synthetase activity|RNA binding|double-stranded RNA binding|ATP binding|nucleus|nucleoplasm|cytosol|RNA catabolic process|immune response|response to bacterium|transferase activity|nucleotidyltransferase activity|intracellular membrane-bounded organelle|perinuclear region of cytoplasm|defense response to virus|type I interferon signaling pathway|regulation of ribonuclease act…	path:ssc04621,path:ssc05160,path:ssc05162,path:ssc05164,path:ssc05168,path:ssc05169	NOD-like receptor signaling pathway|Hepatitis C|Measles|Influenza A|Herpes simplex infection|Epstein-Barr virus infection
OASL	43.9384	2.93129	84.9456	28.9789	4.85693	1.6178e-06	0.000297572	Up	0.0412311	2.21274	595119	2'-5'-oligoadenylate synthase-like protein 1	Oasl	GO:0003723,GO:0003725,GO:0005524,GO:0005634,GO:0005654,GO:0005829,GO:0006955,GO:0016740,GO:0045071,GO:0051607,GO:0060700	RNA binding|double-stranded RNA binding|ATP binding|nucleus|nucleoplasm|cytosol|immune response|transferase activity|negative regulation of viral genome replication|defense response to virus|regulation of ribonuclease activity	path:ssc05165	Human papillomavirus infection
OCSTAMP	878.827	444.579	1313.07	2.95352	1.56244	0.000357676	0.033984	Up	9.57736	24.769	100519807	Osteoclast stimulatory transmembrane protein	OCSTAMP,Synonyms=C20orf123	GO:0016020,GO:0016021,GO:0034241,GO:0045672,GO:0071356,GO:0071391,GO:0072674,GO:0090290	membrane|integral component of membrane|positive regulation of macrophage fusion|positive regulation of osteoclast differentiation|cellular response to tumor necrosis factor|cellular response to estrogen stimulus|multinuclear osteoclast differentiation|positive regulation of osteoclast proliferation
ODF2L	122.911	60.58	185.243	3.05782	1.6125	0.00644305	0.313937	Up	0.191736	0.46232	100513149	Outer dense fiber protein 2-like	ODF2L	GO:0005813,GO:0034451,GO:0036064,GO:1902018	centrosome|centriolar satellite|ciliary basal body|negative regulation of cilium assembly
OGG1	214.911	129.954	299.868	2.3075	1.20633	0.0185232	0.625301	Up	2.53042	4.37148	100155036	DNA-(apurinic or apyrimidinic site) lyase	OGG1,Synonyms=MMH, MUTM, OGH1	GO:0003677,GO:0003684,GO:0003824,GO:0005634,GO:0005654,GO:0005739,GO:0006281,GO:0006284,GO:0006285,GO:0006289,GO:0006355,GO:0006974,GO:0006979,GO:0007004,GO:0008017,GO:0008534,GO:0009314,GO:0016363,GO:0016607,GO:0019104,GO:0032357,GO:0032991,GO:0033683,GO:0034039,GO:1901291	DNA binding|damaged DNA binding|catalytic activity|nucleus|nucleoplasm|mitochondrion|DNA repair|base-excision repair|base-excision repair, AP site formation|nucleotide-excision repair|regulation of transcription, DNA-templated|cellular response to DNA damage stimulus|response to oxidative stress|telomere maintenance via telomerase|microtubule binding|oxidized purine nucleobase lesion DNA N-glycos…	path:ssc03410	Base excision repair
OLFM1	1117.88	1563.35	672.401	0.430101	-1.21725	0.00532165	0.270743	Down	28.2543	10.2126	100620523	Noelin	Olfm1,Synonyms=Noe1, Noel, Noel1	GO:0007399	nervous system development
OSBPL11	2327.56	1521.34	3133.78	2.05988	1.04256	0.0257464	0.75231	Up	14.7814	27.6283	100623596	Oxysterol-binding protein-related protein 11	OSBPL11,Synonyms=ORP11, OSBP12	GO:0005654,GO:0005794,GO:0006869,GO:0010890,GO:0045444	nucleoplasm|Golgi apparatus|lipid transport|positive regulation of sequestering of triglyceride|fat cell differentiation
P2RX7	165.193	262.839	67.5471	0.25699	-1.96021	0.000456601	0.0406886	Down	1.71516	0.400875	497623	P2X purinoceptor 7	P2RX7	GO:0000187,GO:0000902,GO:0001530,GO:0001614,GO:0001845,GO:0001916,GO:0001934,GO:0004931,GO:0005216,GO:0005524,GO:0005639,GO:0005886,GO:0005887,GO:0005911,GO:0006468,GO:0006509,GO:0006649,GO:0006811,GO:0006812,GO:0006816,GO:0006884,GO:0006900,GO:0006954,GO:0007005,GO:0007009,GO:0008219,GO:0009612,GO:0009617,GO:0009897,GO:0010033,GO:0010043,GO:0010467,GO:0010524,GO:0010628,GO:0012501,GO:0014049,GO:…	activation of MAPK activity|cell morphogenesis|lipopolysaccharide binding|purinergic nucleotide receptor activity|phagolysosome assembly|positive regulation of T cell mediated cytotoxicity|positive regulation of protein phosphorylation|extracellularly ATP-gated cation channel activity|ion channel activity|ATP binding|integral component of nuclear inner membrane|plasma membrane|integral component …	path:ssc04020,path:ssc04080,path:ssc04621	Calcium signaling pathway|Neuroactive ligand-receptor interaction|NOD-like receptor signaling pathway
PAPD5	1587.74	609.708	2565.77	4.20819	2.0732	6.46774e-06	0.0010197	Up	6.27343	23.4742	100625961	Non-canonical poly(A) RNA polymerase PAPD5	Papd5			path:ssc03018	RNA degradation
PAQR4	225.953	311.694	140.211	0.449837	-1.15253	0.0228588	0.708326	Down	4.1455	1.60548	100627080	Progestin and adipoQ receptor family member 4	PAQR4	GO:0016020,GO:0016021,GO:0038023	membrane|integral component of membrane|signaling receptor activity
PARP11	924.277	189.557	1659	8.75199	3.12961	2.0984e-11	1.25441e-08	Up	1.91904	13.7547	100524437	Poly [ADP-ribose] polymerase 11	PARP11,Synonyms=C12orf6	GO:0003950,GO:0005635,GO:0006998,GO:0016740,GO:0016757	NAD+ ADP-ribosyltransferase activity|nuclear envelope|nuclear envelope organization|transferase activity|transferase activity, transferring glycosyl groups
PARP12	7326.2	2809.15	11843.3	4.21595	2.07586	0.000616718	0.051743	Up	39.6937	142.704	100515805	Poly [ADP-ribose] polymerase 12	PARP12,Synonyms=ZC3HDC1	GO:0003950,GO:0046872	NAD+ ADP-ribosyltransferase activity|metal ion binding
PARP14	2481.46	1202.81	3760.12	3.12613	1.64438	0.000599981	0.0506349	Up	7.44759	21.5516	100153948	Poly [ADP-ribose] polymerase 14	PARP14,Synonyms=BAL2, KIAA1268	GO:0003676,GO:0003723,GO:0003950,GO:0005737,GO:0005829,GO:0006471,GO:0010629,GO:0016740,GO:0016757,GO:0019899,GO:0042531,GO:0042532,GO:0060336,GO:1902216	nucleic acid binding|RNA binding|NAD+ ADP-ribosyltransferase activity|cytoplasm|cytosol|protein ADP-ribosylation|negative regulation of gene expression|transferase activity|transferase activity, transferring glycosyl groups|enzyme binding|positive regulation of tyrosine phosphorylation of STAT protein|negative regulation of tyrosine phosphorylation of STAT protein|negative regulation of interfero…
PARP9	2687.37	827.6	4547.15	5.49437	2.45796	8.55124e-07	0.000172795	Up	8.41279	41.4299	100519390	Poly [ADP-ribose] polymerase 9	PARP9,Synonyms=BAL, BAL1	GO:0000122,GO:0002230,GO:0003714,GO:0003950,GO:0004857,GO:0005634,GO:0005654,GO:0005737,GO:0005739,GO:0005829,GO:0006302,GO:0006471,GO:0010608,GO:0010629,GO:0019899,GO:0032991,GO:0035563,GO:0042393,GO:0042531,GO:0043086,GO:0044389,GO:0045893,GO:0060330,GO:0060335,GO:0072570,GO:0090734,GO:0097677,GO:1900182,GO:2001034	negative regulation of transcription by RNA polymerase II|positive regulation of defense response to virus by host|transcription corepressor activity|NAD+ ADP-ribosyltransferase activity|enzyme inhibitor activity|nucleus|nucleoplasm|cytoplasm|mitochondrion|cytosol|double-strand break repair|protein ADP-ribosylation|posttranscriptional regulation of gene expression|negative regulation of gene expr…
PDE12	747.011	435.785	1058.24	2.42835	1.27998	0.00322159	0.181969	Up	4.4337	9.80997	100157651	2',5'-phosphodiesterase 12	PDE12	GO:0000175,GO:0000288,GO:0000958,GO:0004527,GO:0005759,GO:0035457,GO:0044528,GO:0045070,GO:0060548,GO:0071346,GO:0071359,GO:0090305,GO:0090324,GO:0090503	3'-5'-exoribonuclease activity|nuclear-transcribed mRNA catabolic process, deadenylation-dependent decay|mitochondrial mRNA catabolic process|exonuclease activity|mitochondrial matrix|cellular response to interferon-alpha|regulation of mitochondrial mRNA stability|positive regulation of viral genome replication|negative regulation of cell death|cellular response to interferon-gamma|cellular respo…
PELP1	940.055	538.38	1341.73	2.49216	1.3174	0.00246824	0.154637	Up	8.27757	18.003	102157970	Proline-, glutamic acid- and leucine-rich protein 1	PELP1,Synonyms=HMX3, MNAR	GO:0005634,GO:0005730,GO:0071391	nucleus|nucleolus|cellular response to estrogen stimulus
PFAS	367.531	512.976	222.087	0.432938	-1.20777	0.00901125	0.389411	Down	3.71033	1.42706	100620093	Phosphoribosylformylglycinamidine synthase	PFAS,Synonyms=KIAA0361	GO:0004642,GO:0005737,GO:0006189,GO:0006541,GO:0097065	phosphoribosylformylglycinamidine synthase activity|cytoplasm|'de novo' IMP biosynthetic process|glutamine metabolic process|anterior head development	path:ssc00230	Purine metabolism
PFKFB3	8376.48	11819	4934.01	0.417466	-1.26027	0.0392661	0.955608	Down	98.0627	34.931	100516289	Fructose-2,6-bisphosphatase	PFKFB3	GO:0003824,GO:0003873,GO:0004331,GO:0005524,GO:0005654,GO:0005829,GO:0006000,GO:0006003,GO:0046835	catalytic activity|6-phosphofructo-2-kinase activity|fructose-2,6-bisphosphate 2-phosphatase activity|ATP binding|nucleoplasm|cytosol|fructose metabolic process|fructose 2,6-bisphosphate metabolic process|carbohydrate phosphorylation	path:ssc00051,path:ssc04066,path:ssc04152	Fructose and mannose metabolism|HIF-1 signaling pathway|AMPK signaling pathway
PHKA2	401.254	213.007	589.502	2.76752	1.4686	0.00139019	0.0990962	Up	0.845816	2.04871	100519810	Phosphorylase b kinase regulatory subunit alpha, liver isoform	PHKA2,Synonyms=PHKLA, PYK	GO:0003824,GO:0005516,GO:0005886,GO:0005964,GO:0005975,GO:0005977,GO:0016020	catalytic activity|calmodulin binding|plasma membrane|phosphorylase kinase complex|carbohydrate metabolic process|glycogen metabolic process|membrane	path:ssc04020,path:ssc04910,path:ssc04922	Calcium signaling pathway|Insulin signaling pathway|Glucagon signaling pathway
PHLDA2	61.8969	22.4732	101.321	4.50851	2.17265	0.00289503	0.16953	Up	2.13718	10.3554	100379631	Pleckstrin homology-like domain family A member 2	PHLDA2,Synonyms=IPL
PI4K2B	723.42	373.251	1073.59	2.87632	1.52423	0.00049718	0.0440311	Up	4.44669	11.6134	100623115	Phosphatidylinositol 4-kinase type 2-beta	PI4K2B			path:ssc00562,path:ssc04070	Inositol phosphate metabolism|Phosphatidylinositol signaling system
PIK3CD	1295.66	842.257	1749.06	2.07663	1.05425	0.0162957	0.575847	Up	6.7587	12.0875	100518131	Phosphatidylinositol 4,5-bisphosphate 3-kinase catalytic subunit delta isoform	Pik3cd	GO:0000166,GO:0005524,GO:0005737,GO:0005886,GO:0005942,GO:0006468,GO:0010628,GO:0014065,GO:0016020,GO:0016301,GO:0016303,GO:0016310,GO:0016477,GO:0016740,GO:0030168,GO:0030335,GO:0033031,GO:0035004,GO:0035005,GO:0036092,GO:0046854,GO:0046934,GO:0048015	nucleotide binding|ATP binding|cytoplasm|plasma membrane|phosphatidylinositol 3-kinase complex|protein phosphorylation|positive regulation of gene expression|phosphatidylinositol 3-kinase signaling|membrane|kinase activity|1-phosphatidylinositol-3-kinase activity|phosphorylation|cell migration|transferase activity|platelet activation|positive regulation of cell migration|positive regulation of ne…	path:ssc00562,path:ssc01521,path:ssc01522,path:ssc01524,path:ssc04012,path:ssc04014,path:ssc04015,path:ssc04024,path:ssc04062,path:ssc04066,path:ssc04068,path:ssc04070,path:ssc04071,path:ssc04072,path:ssc04140,path:ssc04150,path:ssc04151,path:ssc04152,path:ssc04210,path:ssc04211,path:ssc04213,path:ssc04218,path:ssc04360,path:ssc04370,path:ssc04380,path:ssc04510,path:ssc04550,path:ssc04611,path:ss…	Inositol phosphate metabolism|EGFR tyrosine kinase inhibitor resistance|Endocrine resistance|Platinum drug resistance|ErbB signaling pathway|Ras signaling pathway|Rap1 signaling pathway|cAMP signaling pathway|Chemokine signaling pathway|HIF-1 signaling pathway|FoxO signaling pathway|Phosphatidylinositol signaling system|Sphingolipid signaling pathway|Phospholipase D signaling pathway|Autophagy - …
PIK3IP1	1698.72	2575.63	821.823	0.319077	-1.64802	0.000304252	0.0301042	Down	43.9554	12.6909	100155147	Phosphoinositide-3-kinase-interacting protein 1	PIK3IP1,Synonyms=HGFL	GO:0014067,GO:0016020,GO:0016021,GO:0036313,GO:0043553	negative regulation of phosphatidylinositol 3-kinase signaling|membrane|integral component of membrane|phosphatidylinositol 3-kinase catalytic subunit binding|negative regulation of phosphatidylinositol 3-kinase activity
PIM3	1095.69	599.937	1591.45	2.6527	1.40746	0.00132478	0.0955106	Up	25.3915	57.5152	100521016	Serine/threonine-protein kinase pim-3	PIM3	GO:0000166,GO:0004672,GO:0004674,GO:0005524,GO:0005829,GO:0006468,GO:0007346,GO:0043066,GO:0061179	nucleotide binding|protein kinase activity|protein serine/threonine kinase activity|ATP binding|cytosol|protein phosphorylation|regulation of mitotic cell cycle|negative regulation of apoptotic process|negative regulation of insulin secretion involved in cellular response to glucose stimulus
PKD2	4.60548	0	9.21097	Inf	Inf	0.0396977	0.955608	Up	0	0.0670551	641309	Polycystin-2	PKD2 {ECO:0000250|UniProtKB:Q13563},Synonyms=TRPP2 {ECO:0000250|UniProtKB:Q13563}	GO:0001658,GO:0001822,GO:0001889,GO:0001892,GO:0001947,GO:0002133,GO:0003127,GO:0005102,GO:0005244,GO:0005245,GO:0005248,GO:0005249,GO:0005262,GO:0005267,GO:0005509,GO:0005737,GO:0005783,GO:0005789,GO:0005876,GO:0005886,GO:0005887,GO:0005911,GO:0005929,GO:0006816,GO:0006874,GO:0007050,GO:0007259,GO:0007368,GO:0007507,GO:0008092,GO:0009925,GO:0010628,GO:0015267,GO:0015271,GO:0015630,GO:0016020,GO:…	branching involved in ureteric bud morphogenesis|kidney development|liver development|embryonic placenta development|heart looping|polycystin complex|detection of nodal flow|signaling receptor binding|voltage-gated ion channel activity|voltage-gated calcium channel activity|voltage-gated sodium channel activity|voltage-gated potassium channel activity|calcium channel activity|potassium channel ac…
PLAC8	1244.37	27.3587	2461.37	89.9668	6.49132	1.29021e-29	9.25532e-26	Up	2.08099	172.189	100525175	Placenta-specific gene 8 protein	PLAC8,BM-004	GO:0003682,GO:0008284,GO:0009409,GO:0040015,GO:0042742,GO:0043066,GO:0045944,GO:0050873,GO:0120162	chromatin binding|positive regulation of cell proliferation|response to cold|negative regulation of multicellular organism growth|defense response to bacterium|negative regulation of apoptotic process|positive regulation of transcription by RNA polymerase II|brown fat cell differentiation|positive regulation of cold-induced thermogenesis
PLAU	906.838	1291.72	521.955	0.404077	-1.3073	0.00264871	0.162398	Down	24.6751	8.78827	396985	Urokinase-type plasminogen activator chain B	PLAU	GO:0001666,GO:0004252,GO:0005576,GO:0005615,GO:0006508,GO:0008233,GO:0008236,GO:0009986,GO:0010469,GO:0014909,GO:0014910,GO:0016787,GO:0030335,GO:0031639,GO:0033628,GO:0042127,GO:0042730,GO:2000097	response to hypoxia|serine-type endopeptidase activity|extracellular region|extracellular space|proteolysis|peptidase activity|serine-type peptidase activity|cell surface|regulation of signaling receptor activity|smooth muscle cell migration|regulation of smooth muscle cell migration|hydrolase activity|positive regulation of cell migration|plasminogen activation|regulation of cell adhesion mediat…	path:ssc04064,path:ssc04610,path:ssc05202,path:ssc05205,path:ssc05206,path:ssc05215	NF-kappa B signaling pathway|Complement and coagulation cascades|Transcriptional misregulation in cancer|Proteoglycans in cancer|MicroRNAs in cancer|Prostate cancer
PLEKHA4	1167.59	330.259	2004.92	6.07076	2.60188	1.44598e-08	4.14911e-06	Up	4.18431	21.1596	100522871	Pleckstrin homology domain-containing family A member 4	PLEKHA4,Synonyms=PEPP1	GO:0032266	phosphatidylinositol-3-phosphate binding
PLEKHN1	507.686	148.519	866.854	5.83667	2.54515	4.60588e-08	1.13932e-05	Up	2.72202	13.4115	100739230	Pleckstrin homology domain-containing family N member 1	PLEKHN1	GO:0001666,GO:0001786,GO:0005739,GO:0005856,GO:0031966,GO:0043065,GO:0061158,GO:0070300,GO:1901612,GO:1901981	response to hypoxia|phosphatidylserine binding|mitochondrion|cytoskeleton|mitochondrial membrane|positive regulation of apoptotic process|3'-UTR-mediated mRNA destabilization|phosphatidic acid binding|cardiolipin binding|phosphatidylinositol phosphate binding
PLSCR1	4720.68	2953.76	6487.59	2.19638	1.13513	0.0336379	0.893664	Up	43.0872	87.4543	100620055	Phospholipid scramblase 2	PLSCR2	GO:0001077,GO:0005154,GO:0005509,GO:0005634,GO:0005730,GO:0005737,GO:0005794,GO:0005829,GO:0005886,GO:0005887,GO:0006915,GO:0010628,GO:0017121,GO:0017124,GO:0017128,GO:0019899,GO:0031012,GO:0035456,GO:0042609,GO:0045071,GO:0045089,GO:0045121,GO:0045944,GO:0048471,GO:0051607,GO:2000373	transcriptional activator activity, RNA polymerase II proximal promoter sequence-specific DNA binding|epidermal growth factor receptor binding|calcium ion binding|nucleus|nucleolus|cytoplasm|Golgi apparatus|cytosol|plasma membrane|integral component of plasma membrane|apoptotic process|positive regulation of gene expression|phospholipid scrambling|SH3 domain binding|phospholipid scramblase activi…
PLTP	2059.7	2825.76	1293.63	0.457798	-1.12722	0.0143747	0.530695	Down	70.4315	26.8941	397527	Phospholipid transfer protein	PLTP			path:ssc03320,path:ssc04979	PPAR signaling pathway|Cholesterol metabolism
PMAIP1	1337.5	307.785	2367.22	7.69113	2.9432	3.78213e-10	1.69569e-07	Up	17.6544	116.147	397278	Phorbol-12-myristate-13-acetate-induced protein 1	PMAIP1,Synonyms=NOXA	GO:0001836,GO:0005739,GO:0006915,GO:0006919,GO:0006974	release of cytochrome c from mitochondria|mitochondrion|apoptotic process|activation of cysteine-type endopeptidase activity involved in apoptotic process|cellular response to DNA damage stimulus	path:ssc01524,path:ssc04115,path:ssc04210,path:ssc04215,path:ssc05200,path:ssc05203,path:ssc05210	Platinum drug resistance|p53 signaling pathway|Apoptosis|Apoptosis - multiple species|Pathways in cancer|Viral carcinogenesis|Colorectal cancer
PML	5880.86	2388.02	9373.69	3.92529	1.9728	0.000591184	0.0501876	Up	17.6211	58.7843	100157336	Protein PML	PML,Synonyms=MYL, PP8675, RNF71, TRIM19	GO:0000784,GO:0000792,GO:0001666,GO:0001932,GO:0003713,GO:0005622,GO:0005634,GO:0005654,GO:0005730,GO:0005737,GO:0005829,GO:0006355,GO:0006606,GO:0006919,GO:0006977,GO:0007050,GO:0007179,GO:0007182,GO:0007569,GO:0008270,GO:0008285,GO:0008630,GO:0008631,GO:0009411,GO:0010332,GO:0010522,GO:0010761,GO:0016363,GO:0016525,GO:0016605,GO:0030099,GO:0030155,GO:0030308,GO:0030578,GO:0031625,GO:0032183,GO:…	nuclear chromosome, telomeric region|heterochromatin|response to hypoxia|regulation of protein phosphorylation|transcription coactivator activity|intracellular|nucleus|nucleoplasm|nucleolus|cytoplasm|cytosol|regulation of transcription, DNA-templated|protein import into nucleus|activation of cysteine-type endopeptidase activity involved in apoptotic process|DNA damage response, signal transductio…	path:ssc04120,path:ssc04144,path:ssc05164,path:ssc05168,path:ssc05200,path:ssc05202,path:ssc05221	Ubiquitin mediated proteolysis|Endocytosis|Influenza A|Herpes simplex infection|Pathways in cancer|Transcriptional misregulation in cancer|Acute myeloid leukemia
PNPT1	747.623	258.93	1236.32	4.7747	2.25541	5.09975e-07	0.000114322	Up	2.02796	9.02246	100642182	Polyribonucleotide nucleotidyltransferase 1, mitochondrial	PNPT1,Synonyms=PNPASE	GO:0000175,GO:0000957,GO:0000958,GO:0000962,GO:0000964,GO:0000965,GO:0003676,GO:0003723,GO:0004654,GO:0005737,GO:0005739,GO:0005758,GO:0005829,GO:0006396,GO:0006401,GO:0006402,GO:0008266,GO:0034046,GO:0034599,GO:0035198,GO:0035458,GO:0035927,GO:0035928,GO:0043457,GO:0043631,GO:0045025,GO:0045926,GO:0051260,GO:0061014,GO:0070207,GO:0070584,GO:0071042,GO:0071850,GO:0090503,GO:0097222,GO:2000627,GO:…	3'-5'-exoribonuclease activity|mitochondrial RNA catabolic process|mitochondrial mRNA catabolic process|positive regulation of mitochondrial RNA catabolic process|mitochondrial RNA 5'-end processing|mitochondrial RNA 3'-end processing|nucleic acid binding|RNA binding|polyribonucleotide nucleotidyltransferase activity|cytoplasm|mitochondrion|mitochondrial intermembrane space|cytosol|RNA processing…	path:ssc00230,path:ssc00240,path:ssc03018	Purine metabolism|Pyrimidine metabolism|RNA degradation
POLR2K	618.753	406.472	831.034	2.0445	1.03175	0.0176771	0.609649	Up	45.8589	81.9903	100524560	DNA-directed RNA polymerases I, II, and III subunit RPABC4	POLR2K	GO:0003677,GO:0003899,GO:0005634,GO:0005665,GO:0005666,GO:0005736,GO:0006351,GO:0006366	DNA binding|DNA-directed 5'-3' RNA polymerase activity|nucleus|RNA polymerase II, core complex|RNA polymerase III complex|RNA polymerase I complex|transcription, DNA-templated|transcription by RNA polymerase II	path:ssc00230,path:ssc00240,path:ssc03020,path:ssc04623,path:ssc05016	Purine metabolism|Pyrimidine metabolism|RNA polymerase|Cytosolic DNA-sensing pathway|Huntington disease
PPA1	2340.56	973.188	3707.93	3.81008	1.92982	5.67674e-05	0.00727181	Up	33.7944	114.849	100155201	Inorganic pyrophosphatase	PPA1,Synonyms=PP	GO:0000287,GO:0004427,GO:0005737,GO:0006796,GO:0016462	magnesium ion binding|inorganic diphosphatase activity|cytoplasm|phosphate-containing compound metabolic process|pyrophosphatase activity	path:ssc00190	Oxidative phosphorylation
PPM1K	466.009	201.282	730.737	3.63042	1.86013	4.61893e-05	0.00607961	Up	1.11978	3.77775	110262190	Protein phosphatase 1K, mitochondrial	PPM1K	GO:0003824,GO:0004721,GO:0004722,GO:0005739,GO:0006470,GO:0016787,GO:0043169,GO:0046872	catalytic activity|phosphoprotein phosphatase activity|protein serine/threonine phosphatase activity|mitochondrion|protein dephosphorylation|hydrolase activity|cation binding|metal ion binding
PPP1R16B	360.574	482.686	238.462	0.494031	-1.01733	0.0276311	0.785658	Down	3.46405	1.49656	100517865	Protein phosphatase 1 regulatory inhibitor subunit 16B	PPP1R16B	GO:0001938,GO:0005634,GO:0005886,GO:0014066,GO:0016607,GO:0019888,GO:0035304,GO:0035307,GO:0035308,GO:0042995,GO:0043666,GO:0048471,GO:0061028,GO:1902309,GO:1903589	positive regulation of endothelial cell proliferation|nucleus|plasma membrane|regulation of phosphatidylinositol 3-kinase signaling|nuclear speck|protein phosphatase regulator activity|regulation of protein dephosphorylation|positive regulation of protein dephosphorylation|negative regulation of protein dephosphorylation|cell projection|regulation of phosphoprotein phosphatase activity|perinuclea…
PSD3	171.332	241.343	101.321	0.41982	-1.25216	0.0205662	0.666717	Down	0.705201	0.24881	100623956	PH and SEC7 domain-containing protein 3	PSD3,Synonyms=EFA6R, HCA67, KIAA0942	GO:0005086,GO:0005543,GO:0016020,GO:0032012,GO:0032587	ARF guanyl-nucleotide exchange factor activity|phospholipid binding|membrane|regulation of ARF protein signal transduction|ruffle membrane	path:ssc04144	Endocytosis
PSEN2	1073.39	1453.92	692.869	0.476553	-1.06929	0.0138717	0.519443	Down	22.5775	9.53389	780410	Presenilin-2 CTF subunit	PSEN2	GO:0000139,GO:0000776,GO:0004175,GO:0004190,GO:0005634,GO:0005637,GO:0005783,GO:0005789,GO:0005794,GO:0005813,GO:0005887,GO:0005938,GO:0006508,GO:0006509,GO:0006816,GO:0007219,GO:0007220,GO:0008233,GO:0016020,GO:0016021,GO:0016324,GO:0016485,GO:0016787,GO:0030018,GO:0032991,GO:0035556,GO:0042500,GO:0042987,GO:0043025,GO:0043085,GO:0048471,GO:0050435	Golgi membrane|kinetochore|endopeptidase activity|aspartic-type endopeptidase activity|nucleus|nuclear inner membrane|endoplasmic reticulum|endoplasmic reticulum membrane|Golgi apparatus|centrosome|integral component of plasma membrane|cell cortex|proteolysis|membrane protein ectodomain proteolysis|calcium ion transport|Notch signaling pathway|Notch receptor processing|peptidase activity|membrane…	path:ssc04330,path:ssc04722,path:ssc05010	Notch signaling pathway|Neurotrophin signaling pathway|Alzheimer disease
PSMA6	5804.1	3661.18	7947.02	2.17062	1.1181	0.045532	1	Up	174.748	338.517	100156790	Proteasome subunit alpha type-6	Psma6	GO:0000502,GO:0000932,GO:0003723,GO:0004175,GO:0004298,GO:0005634,GO:0005654,GO:0005737,GO:0005839,GO:0005844,GO:0006508,GO:0006511,GO:0008233,GO:0010498,GO:0010499,GO:0016363,GO:0016787,GO:0019773,GO:0043161,GO:0051059,GO:0051092,GO:0051603	proteasome complex|P-body|RNA binding|endopeptidase activity|threonine-type endopeptidase activity|nucleus|nucleoplasm|cytoplasm|proteasome core complex|polysome|proteolysis|ubiquitin-dependent protein catabolic process|peptidase activity|proteasomal protein catabolic process|proteasomal ubiquitin-independent protein catabolic process|nuclear matrix|hydrolase activity|proteasome core complex, alp…	path:ssc03050	Proteasome
PSMF1	2626.67	1121.71	4131.63	3.68334	1.88102	0.000112607	0.0133519	Up	38.2057	122.159	100152620	Proteasome inhibitor PI31 subunit	PSMF1	GO:0005783,GO:0005829,GO:0006511,GO:0042803,GO:0046982,GO:0048471,GO:0070628,GO:1901799	endoplasmic reticulum|cytosol|ubiquitin-dependent protein catabolic process|protein homodimerization activity|protein heterodimerization activity|perinuclear region of cytoplasm|proteasome binding|negative regulation of proteasomal protein catabolic process	path:ssc03050	Proteasome
PTPN13	140.474	75.2364	205.712	2.7342	1.45112	0.0108664	0.442431	Up	0.297984	0.709233	100521910	Tyrosine-protein phosphatase non-receptor type 13	PTPN13,Synonyms=PNP1, PTP1E, PTPL1	GO:0004725,GO:0005634,GO:0005737,GO:0005856,GO:0005886,GO:0006470,GO:0014066,GO:0016311,GO:0016787,GO:0016791,GO:0030027,GO:0035335,GO:0036312	protein tyrosine phosphatase activity|nucleus|cytoplasm|cytoskeleton|plasma membrane|protein dephosphorylation|regulation of phosphatidylinositol 3-kinase signaling|dephosphorylation|hydrolase activity|phosphatase activity|lamellipodium|peptidyl-tyrosine dephosphorylation|phosphatidylinositol 3-kinase regulatory subunit binding	path:ssc04210	Apoptosis
PTPRF	4.60548	0	9.21097	Inf	Inf	0.0396977	0.955608	Up	0	0.049567	100521277	Receptor-type tyrosine-protein phosphatase F	PTPRF	GO:0004721,GO:0004725,GO:0006470,GO:0010975,GO:0016020,GO:0016021,GO:0016311,GO:0016477,GO:0016787,GO:0016791,GO:0031102,GO:0035335,GO:0035373,GO:0043005,GO:0043025,GO:0044877,GO:0048679,GO:0050839,GO:0099560,GO:1900121	phosphoprotein phosphatase activity|protein tyrosine phosphatase activity|protein dephosphorylation|regulation of neuron projection development|membrane|integral component of membrane|dephosphorylation|cell migration|hydrolase activity|phosphatase activity|neuron projection regeneration|peptidyl-tyrosine dephosphorylation|chondroitin sulfate proteoglycan binding|neuron projection|neuronal cell bo…	path:ssc04514,path:ssc04520,path:ssc04910,path:ssc04931	Cell adhesion molecules (CAMs)|Adherens junction|Insulin signaling pathway|Insulin resistance
PXK	1583.87	1053.31	2114.43	2.00741	1.00534	0.0241199	0.728522	Up	13.5202	24.302	100515860	PX domain-containing protein kinase-like protein	PXK {ECO:0000312|HGNC:HGNC:23326}	GO:0003779,GO:0004672,GO:0005524,GO:0005737,GO:0005815,GO:0005829,GO:0005886,GO:0006468,GO:0006954,GO:0032780,GO:0032991,GO:0035091,GO:0042391,GO:0043271,GO:0050804	actin binding|protein kinase activity|ATP binding|cytoplasm|microtubule organizing center|cytosol|plasma membrane|protein phosphorylation|inflammatory response|negative regulation of ATPase activity|protein-containing complex|phosphatidylinositol binding|regulation of membrane potential|negative regulation of ion transport|modulation of chemical synaptic transmission
RAB11FIP4	365.971	492.456	239.485	0.486307	-1.04006	0.0240713	0.728522	Down	2.97924	1.22825	100524645	Rab11 family-interacting protein 4	RAB11FIP4,Synonyms=ARFO2, KIAA1821	GO:0003407,GO:0005768,GO:0017137,GO:0030139,GO:0030306,GO:0030496,GO:0032154,GO:0032456,GO:0032465,GO:0042803,GO:0048471,GO:0055038,GO:1903452	neural retina development|endosome|Rab GTPase binding|endocytic vesicle|ADP-ribosylation factor binding|midbody|cleavage furrow|endocytic recycling|regulation of cytokinesis|protein homodimerization activity|perinuclear region of cytoplasm|recycling endosome membrane|positive regulation of G1 to G0 transition	path:ssc04144	Endocytosis
RAB11FIP5	636.727	856.913	416.54	0.486094	-1.04069	0.0166085	0.583905	Down	6.18803	2.54132	100622743	Rab11 family-interacting protein 5	RAB11FIP5,Synonyms=GAF1, KIAA0857, RIP11	GO:0005741,GO:0005769,GO:0005815,GO:0017137,GO:0043015,GO:0043231,GO:0045055,GO:0070164,GO:0071468,GO:2000008	mitochondrial outer membrane|early endosome|microtubule organizing center|Rab GTPase binding|gamma-tubulin binding|intracellular membrane-bounded organelle|regulated exocytosis|negative regulation of adiponectin secretion|cellular response to acidic pH|regulation of protein localization to cell surface	path:ssc04144	Endocytosis
RAB4A	151.023	213.007	89.0393	0.418011	-1.25839	0.0239674	0.728518	Down	3.05511	1.18608	100154662	Ras-related protein Rab-4A	RAB4A	GO:0003924,GO:0005525,GO:0005737,GO:0005768,GO:0008565,GO:0015031,GO:0019003,GO:0019882,GO:0030100,GO:0031982,GO:0048471,GO:0070062	GTPase activity|GTP binding|cytoplasm|endosome|protein transporter activity|protein transport|GDP binding|antigen processing and presentation|regulation of endocytosis|vesicle|perinuclear region of cytoplasm|extracellular exosome	path:ssc04144	Endocytosis
RALGDS	2601.1	1574.1	3628.1	2.30487	1.20468	0.0115799	0.465371	Up	8.48399	17.3529	100513970	Ral guanine nucleotide dissociation stimulator	Ralgds,Synonyms=Rgds			path:ssc04014,path:ssc04015,path:ssc04072,path:ssc05200,path:ssc05210,path:ssc05212,path:ssc05231	Ras signaling pathway|Rap1 signaling pathway|Phospholipase D signaling pathway|Pathways in cancer|Colorectal cancer|Pancreatic cancer|Choline metabolism in cancer
RAP1GAP	33.984	12.7023	55.2658	4.35087	2.1213	0.0156206	0.560273	Up	0.0771754	0.332467	100627043	Rap1 GTPase-activating protein 1	RAP1GAP,Synonyms=KIAA0474, RAP1GA1	GO:0005096,GO:0030695,GO:0043547,GO:0050790,GO:0051056	GTPase activator activity|GTPase regulator activity|positive regulation of GTPase activity|regulation of catalytic activity|regulation of small GTPase mediated signal transduction	path:ssc04015	Rap1 signaling pathway
RCAN1	594.256	360.548	827.964	2.2964	1.19937	0.00612651	0.302052	Up	6.48742	13.5245	100511902	Calcipressin-1	RCAN1,Synonyms=DSCR1	GO:0002931,GO:0003676,GO:0005622,GO:0005634,GO:0005737,GO:0006979,GO:0007614,GO:0008597,GO:0019722,GO:0031987,GO:0033173,GO:0043666,GO:0048741,GO:0070884	response to ischemia|nucleic acid binding|intracellular|nucleus|cytoplasm|response to oxidative stress|short-term memory|calcium-dependent protein serine/threonine phosphatase regulator activity|calcium-mediated signaling|locomotion involved in locomotory behavior|calcineurin-NFAT signaling cascade|regulation of phosphoprotein phosphatase activity|skeletal muscle fiber development|regulation of c…	path:ssc04919,path:ssc04921,path:ssc05167	Thyroid hormone signaling pathway|Oxytocin signaling pathway|Kaposi sarcoma-associated herpesvirus infection
REEP1	546.475	821.738	271.212	0.330047	-1.59926	0.000331266	0.0320108	Down	5.29034	1.48604	100522432	Receptor expression-enhancing protein 1	REEP1,Synonyms=C2orf23, SPG31 {ECO:0000303|PubMed:23969831}	GO:0016020,GO:0016021	membrane|integral component of membrane
RELB	637.802	401.587	874.018	2.17641	1.12195	0.00990955	0.410903	Up	8.68938	15.4268	100622609	Transcription factor RelB	RELB	GO:0000980,GO:0003677,GO:0003700,GO:0005634,GO:0005654,GO:0005737,GO:0005813,GO:0005829,GO:0006355,GO:0006357,GO:0010628,GO:0017053,GO:0019882,GO:0019901,GO:0030098,GO:0032688,GO:0032922,GO:0032991,GO:0038061,GO:0042088,GO:0042802,GO:0043011,GO:0045063,GO:0045892	RNA polymerase II distal enhancer sequence-specific DNA binding|DNA binding|DNA-binding transcription factor activity|nucleus|nucleoplasm|cytoplasm|centrosome|cytosol|regulation of transcription, DNA-templated|regulation of transcription by RNA polymerase II|positive regulation of gene expression|transcriptional repressor complex|antigen processing and presentation|protein kinase binding|lymphocy…	path:ssc04010,path:ssc04064,path:ssc04380,path:ssc04625,path:ssc05166,path:ssc05169	MAPK signaling pathway|NF-kappa B signaling pathway|Osteoclast differentiation|C-type lectin receptor signaling pathway|Human T-cell leukemia virus 1 infection|Epstein-Barr virus infection
RFTN2	145.008	56.6716	233.344	4.11749	2.04176	0.000415311	0.0379521	Up	0.756733	3.02376	100739471	Raftlin-2	RFTN2,Synonyms=C2orf11	GO:0033227,GO:0043330	dsRNA transport|response to exogenous dsRNA
RGS14	157.328	227.663	86.9925	0.38211	-1.38794	0.0122205	0.481668	Down	3.25376	1.01276	100524790	Regulator of G-protein signaling 14	RGS14	GO:0000278,GO:0001965,GO:0005092,GO:0005096,GO:0005622,GO:0005634,GO:0005737,GO:0005813,GO:0005819,GO:0005886,GO:0006913,GO:0007051,GO:0007059,GO:0007165,GO:0007612,GO:0007616,GO:0008017,GO:0008277,GO:0010070,GO:0014069,GO:0016604,GO:0030425,GO:0030695,GO:0031914,GO:0032794,GO:0035556,GO:0043197,GO:0043407,GO:0043547,GO:0043620,GO:0045744,GO:0050790,GO:0051301,GO:0060291	mitotic cell cycle|G-protein alpha-subunit binding|GDP-dissociation inhibitor activity|GTPase activator activity|intracellular|nucleus|cytoplasm|centrosome|spindle|plasma membrane|nucleocytoplasmic transport|spindle organization|chromosome segregation|signal transduction|learning|long-term memory|microtubule binding|regulation of G-protein coupled receptor protein signaling pathway|zygote asymmet…	path:ssc04015	Rap1 signaling pathway
RHPN2	499.512	40.0609	958.964	23.9376	4.58121	2.92912e-18	8.40483e-15	Up	0.506798	10.0887	100620673	Rhophilin-2	RHPN2
RMI1	136.517	47.8777	225.157	4.70275	2.2335	0.000163136	0.0184292	Up	0.719629	3.35033	100517963	RecQ-mediated genome instability protein 1	RMI1	GO:0000166,GO:0000712,GO:0000724,GO:0002021,GO:0002023,GO:0005654,GO:0009749,GO:0016604,GO:0031422,GO:0035264,GO:0042593	nucleotide binding|resolution of meiotic recombination intermediates|double-strand break repair via homologous recombination|response to dietary excess|reduction of food intake in response to dietary excess|nucleoplasm|response to glucose|nuclear body|RecQ helicase-Topo III complex|multicellular organism growth|glucose homeostasis	path:ssc03460	Fanconi anemia pathway
RNASEH2B	368.948	237.434	500.462	2.10779	1.07573	0.0194988	0.643101	Up	0.80047	1.52394	100625239	Ribonuclease H2 subunit B	RNASEH2B,Synonyms=DLEU8	GO:0001701,GO:0004523,GO:0005634,GO:0005654,GO:0006401,GO:0009259,GO:0010389,GO:0010629,GO:0032299,GO:0048146,GO:0090502,GO:2000001	in utero embryonic development|RNA-DNA hybrid ribonuclease activity|nucleus|nucleoplasm|RNA catabolic process|ribonucleotide metabolic process|regulation of G2/M transition of mitotic cell cycle|negative regulation of gene expression|ribonuclease H2 complex|positive regulation of fibroblast proliferation|RNA phosphodiester bond hydrolysis, endonucleolytic|regulation of DNA damage checkpoint	path:ssc03030	DNA replication
RNASEL	657.001	239.389	1074.61	4.48899	2.16639	1.41526e-06	0.000263698	Up	3.10983	12.0652	100048946	2-5A-dependent ribonuclease	RNASEL,Synonyms=RNS4	GO:0003723,GO:0004540,GO:0004672,GO:0005524,GO:0006397,GO:0006468,GO:0043021,GO:0043488,GO:0045071,GO:0045444,GO:0045944,GO:0051607,GO:0090501,GO:2001275	RNA binding|ribonuclease activity|protein kinase activity|ATP binding|mRNA processing|protein phosphorylation|ribonucleoprotein complex binding|regulation of mRNA stability|negative regulation of viral genome replication|fat cell differentiation|positive regulation of transcription by RNA polymerase II|defense response to virus|RNA phosphodiester bond hydrolysis|positive regulation of glucose imp…	path:ssc04621,path:ssc05160,path:ssc05164,path:ssc05168	NOD-like receptor signaling pathway|Hepatitis C|Influenza A|Herpes simplex infection
RNF144B	157.635	20.519	294.751	14.3648	3.84446	1.22838e-09	4.4059e-07	Up	0.112732	1.33747	100155665	E3 ubiquitin-protein ligase RNF144B	RNF144B	GO:0000151,GO:0000209,GO:0004842,GO:0005737,GO:0006511,GO:0016020,GO:0016021,GO:0016567,GO:0016740,GO:0031624,GO:0031966,GO:0032436,GO:0043066,GO:0046872,GO:0061630	ubiquitin ligase complex|protein polyubiquitination|ubiquitin-protein transferase activity|cytoplasm|ubiquitin-dependent protein catabolic process|membrane|integral component of membrane|protein ubiquitination|transferase activity|ubiquitin conjugating enzyme binding|mitochondrial membrane|positive regulation of proteasomal ubiquitin-dependent protein catabolic process|negative regulation of apop…
RNF152	37.4965	15.6335	59.3596	3.79694	1.92484	0.0221314	0.698062	Up	0.0441624	0.145008	100155834	E3 ubiquitin-protein ligase RNF152 {ECO:0000305}	RNF152 {ECO:0000312|HGNC:HGNC:26811}	GO:0000209,GO:0004842,GO:0005764,GO:0005765,GO:0006915,GO:0010508,GO:0016020,GO:0016021,GO:0031267,GO:0031301,GO:0034198,GO:0061630,GO:0070534,GO:0070936,GO:1904262	protein polyubiquitination|ubiquitin-protein transferase activity|lysosome|lysosomal membrane|apoptotic process|positive regulation of autophagy|membrane|integral component of membrane|small GTPase binding|integral component of organelle membrane|cellular response to amino acid starvation|ubiquitin protein ligase activity|protein K63-linked ubiquitination|protein K48-linked ubiquitination|negativ…	path:ssc04150	mTOR signaling pathway
RNF24	637.64	408.426	866.854	2.12243	1.08571	0.0125042	0.487427	Up	2.77717	5.43925	100519342	RING finger protein 24	RNF24	GO:0005794,GO:0008270,GO:0016020,GO:0016021,GO:0046872	Golgi apparatus|zinc ion binding|membrane|integral component of membrane|metal ion binding
RNF39	334.455	505.159	163.751	0.324157	-1.62524	0.000631138	0.0525193	Down	23.5431	6.91109	100141418	RING finger protein 39	RNF39,Synonyms=HZFW	GO:0046872	metal ion binding
RSAD2	19018.1	429.922	37606.3	87.4724	6.45076	2.07007e-11	1.25441e-08	Up	7.12772	546.502	396752	Radical S-adenosyl methionine domain-containing protein 2	RSAD2 {ECO:0000250|UniProtKB:Q8WXG1},Synonyms=CIG6 {ECO:0000303|Ref.1}, IRG6 {ECO:0000303|Ref.1}	GO:0001650,GO:0003824,GO:0005739,GO:0005741,GO:0005743,GO:0005783,GO:0005789,GO:0005811,GO:0009615,GO:0034157,GO:0034165,GO:0035710,GO:0043367,GO:0043621,GO:0045071,GO:0050709,GO:0051536,GO:0051539,GO:0051607,GO:2000553	fibrillar center|catalytic activity|mitochondrion|mitochondrial outer membrane|mitochondrial inner membrane|endoplasmic reticulum|endoplasmic reticulum membrane|lipid droplet|response to virus|positive regulation of toll-like receptor 7 signaling pathway|positive regulation of toll-like receptor 9 signaling pathway|CD4-positive, alpha-beta T cell activation|CD4-positive, alpha-beta T cell differe…	path:ssc05164	Influenza A
RTP4	2640.49	430.899	4850.09	11.2557	3.49259	2.07407e-11	1.25441e-08	Up	2.96744	29.9157	110256385	Receptor-transporting protein 4	RTP4,Synonyms=IFRG28, Z3CXXC4
RUBCN	676.278	440.67	911.886	2.06931	1.04915	0.0154639	0.559707	Up	3.09662	5.84123	100153714	Run domain Beclin-1-interacting and cysteine-rich domain-containing protein {ECO:0000312|HGNC:HGNC:28991}	RUBCN {ECO:0000312|HGNC:HGNC:28991},Synonyms=KIAA0226	GO:0005654,GO:0005769,GO:0005770,GO:0005829,GO:0010507,GO:0043231,GO:0043553,GO:0045806,GO:1901097	nucleoplasm|early endosome|late endosome|cytosol|negative regulation of autophagy|intracellular membrane-bounded organelle|negative regulation of phosphatidylinositol 3-kinase activity|negative regulation of endocytosis|negative regulation of autophagosome maturation	path:ssc04140	Autophagy - animal
S100A2	144.964	80.1219	209.805	2.61858	1.38878	0.0138586	0.519443	Up	8.20378	19.7729	100152729	Protein S100-A2	S100A2	GO:0005509,GO:0042802,GO:0043542,GO:0046872,GO:0046914	calcium ion binding|identical protein binding|endothelial cell migration|metal ion binding|transition metal ion binding
SAA3	172.506	105.526	239.485	2.26943	1.18233	0.0280826	0.790931	Up	9.06384	17.6499	733603	Amyloid protein A	SAA2
SACS	733.78	993.707	473.853	0.476854	-1.06838	0.0135394	0.512533	Down	2.80644	1.18887	100624042	Sacsin	SACS,Synonyms=KIAA0730	GO:0005634,GO:0005737,GO:0005739,GO:0030544,GO:0051087,GO:0070628,GO:0090084	nucleus|cytoplasm|mitochondrion|Hsp70 protein binding|chaperone binding|proteasome binding|negative regulation of inclusion body assembly
SAT1	7454.36	4568.9	10339.8	2.26309	1.17829	0.0470068	1	Up	225.523	448.668	397645	Diamine acetyltransferase 1	SAT1,Synonyms=SAT	GO:0004145,GO:0005737,GO:0005829,GO:0008080,GO:0009447,GO:0016740,GO:0016746,GO:0019809,GO:0032918	diamine N-acetyltransferase activity|cytoplasm|cytosol|N-acetyltransferase activity|putrescine catabolic process|transferase activity|transferase activity, transferring acyl groups|spermidine binding|spermidine acetylation	path:ssc00330,path:ssc04216	Arginine and proline metabolism|Ferroptosis
SC5D	282.508	170.992	394.025	2.30435	1.20436	0.012825	0.494624	Up	3.91756	8.37106	100520925	Lathosterol oxidase	SC5D,Synonyms=SC5DL	GO:0000248,GO:0005506,GO:0005789,GO:0008610,GO:0016020,GO:0016021,GO:0016126,GO:0016491,GO:0033490,GO:0055114	C-5 sterol desaturase activity|iron ion binding|endoplasmic reticulum membrane|lipid biosynthetic process|membrane|integral component of membrane|sterol biosynthetic process|oxidoreductase activity|cholesterol biosynthetic process via lathosterol|oxidation-reduction process	path:ssc00100	Steroid biosynthesis
SCARA5	18.6575	33.2213	4.09376	0.123227	-3.02061	0.00909469	0.391836	Down	0.391424	0.048364	100524281	Scavenger receptor class A member 5 {ECO:0000255|HAMAP-Rule:MF_03070}	SCARA5 {ECO:0000255|HAMAP-Rule:MF_03070}	GO:0005044,GO:0005886,GO:0005887,GO:0006811,GO:0006879,GO:0006897,GO:0006898,GO:0009986,GO:0016020,GO:0016021,GO:0034605,GO:0034755,GO:0055072,GO:0070207,GO:0070287	scavenger receptor activity|plasma membrane|integral component of plasma membrane|ion transport|cellular iron ion homeostasis|endocytosis|receptor-mediated endocytosis|cell surface|membrane|integral component of membrane|cellular response to heat|iron ion transmembrane transport|iron ion homeostasis|protein homotrimerization|ferritin receptor activity
SCD	3384.48	4532.75	2236.22	0.493347	-1.01933	0.0405546	0.965227	Down	37.8765	16.548	396670	Acyl-CoA desaturase	SCD	GO:0004768,GO:0005506,GO:0005730,GO:0005783,GO:0005789,GO:0006629,GO:0006633,GO:0006636,GO:0016020,GO:0016021,GO:0016491,GO:0016717,GO:0055114,GO:1903966	stearoyl-CoA 9-desaturase activity|iron ion binding|nucleolus|endoplasmic reticulum|endoplasmic reticulum membrane|lipid metabolic process|fatty acid biosynthetic process|unsaturated fatty acid biosynthetic process|membrane|integral component of membrane|oxidoreductase activity|oxidoreductase activity, acting on paired donors, with oxidation of a pair of donors resulting in the reduction of molec…	path:ssc01040,path:ssc03320,path:ssc04152	Biosynthesis of unsaturated fatty acids|PPAR signaling pathway|AMPK signaling pathway
SCUBE2	11.2347	0.977096	21.4923	21.996	4.45917	0.00627156	0.308144	Up	0.00482938	0.0844114	100519613	Signal peptide, CUB and EGF-like domain-containing protein 2	SCUBE2,Synonyms=CEGP1
SDC4	183.229	106.503	259.954	2.4408	1.28736	0.0155658	0.559707	Up	0.665016	1.74924	397528	Syndecan-4	SDC4	GO:0001843,GO:0005576,GO:0009986,GO:0010762,GO:0016020,GO:0016021,GO:0042060,GO:0042130,GO:0042802,GO:0060122,GO:0070053,GO:1903543,GO:1903553	neural tube closure|extracellular region|cell surface|regulation of fibroblast migration|membrane|integral component of membrane|wound healing|negative regulation of T cell proliferation|identical protein binding|inner ear receptor cell stereocilium organization|thrombospondin receptor activity|positive regulation of exosomal secretion|positive regulation of extracellular exosome assembly	path:ssc04512,path:ssc04514,path:ssc05205,path:ssc05418	ECM-receptor interaction|Cell adhesion molecules (CAMs)|Proteoglycans in cancer|Fluid shear stress and atherosclerosis
SDS	3840.67	2537.52	5143.81	2.0271	1.01942	0.0457073	1	Up	94.2166	168.681	100155595	L-serine dehydratase/L-threonine deaminase	SDS,Synonyms=SDH			path:ssc00260,path:ssc00270,path:ssc00290	Glycine, serine and threonine metabolism|Cysteine and methionine metabolism|Valine, leucine and isoleucine biosynthesis
SEMA4A	4692.83	2423.2	6962.47	2.87325	1.52269	0.0047079	0.244767	Up	32.6133	81.0108	100157147	Semaphorin-4A	SEMA4A	GO:0001755,GO:0002292,GO:0005615,GO:0005634,GO:0005829,GO:0005887,GO:0007409,GO:0008360,GO:0010594,GO:0016020,GO:0016021,GO:0016525,GO:0030215,GO:0030335,GO:0038191,GO:0043231,GO:0045063,GO:0045499,GO:0048843,GO:0050919,GO:0071526	neural crest cell migration|T cell differentiation involved in immune response|extracellular space|nucleus|cytosol|integral component of plasma membrane|axonogenesis|regulation of cell shape|regulation of endothelial cell migration|membrane|integral component of membrane|negative regulation of angiogenesis|semaphorin receptor binding|positive regulation of cell migration|neuropilin binding|intrac…	path:ssc04360	Axon guidance
SERPINB1	5644.4	3468.69	7820.11	2.25448	1.1728	0.0350109	0.915234	Up	83.1695	163.961	100155145	Leukocyte elastase inhibitor	SERPINB1,Synonyms=ELANH2	GO:0004867,GO:0005615,GO:0010951	serine-type endopeptidase inhibitor activity|extracellular space|negative regulation of endopeptidase activity	path:ssc05146	Amoebiasis
SERPINB2	523.013	128	918.026	7.1721	2.8424	1.60029e-09	5.59984e-07	Up	2.92498	18.8681	100519286	Plasminogen activator inhibitor 2	SERPINB2,Synonyms=PAI2, PLANH2	GO:0004867,GO:0005615,GO:0010951,GO:0043066	serine-type endopeptidase inhibitor activity|extracellular space|negative regulation of endopeptidase activity|negative regulation of apoptotic process	path:ssc04610	Complement and coagulation cascades
SERPINC1	4.60548	0	9.21097	Inf	Inf	0.0396977	0.955608	Up	0	0.215284	100125972	Antithrombin-III	SERPINC1,Synonyms=AT3	GO:0002020,GO:0004867,GO:0005615,GO:0008201,GO:0010951,GO:0030193,GO:0042802,GO:2000266	protease binding|serine-type endopeptidase inhibitor activity|extracellular space|heparin binding|negative regulation of endopeptidase activity|regulation of blood coagulation|identical protein binding|regulation of blood coagulation, intrinsic pathway	path:ssc04610	Complement and coagulation cascades
SETX	4013.6	1697.22	6329.98	3.72963	1.89903	0.000313889	0.0308449	Up	4.40571	14.5496	100511239	Probable helicase senataxin {ECO:0000305}	SETX {ECO:0000303|PubMed:14770181, ECO:0000312|HGNC:HGNC:445},Synonyms=ALS4, KIAA0625, SCAR1	GO:0000165,GO:0000228,GO:0001147,GO:0005634,GO:0005654,GO:0005737,GO:0006302,GO:0006353,GO:0006369,GO:0006376,GO:0006974,GO:0007623,GO:0008543,GO:0010976,GO:0016604,GO:0030424,GO:0030426,GO:0033120,GO:0034599,GO:0042802,GO:0043066,GO:0043491,GO:0044344,GO:0045171,GO:0045944,GO:0060566,GO:0070301,GO:0071300,GO:2000144,GO:2000806	MAPK cascade|nuclear chromosome|transcription termination site sequence-specific DNA binding|nucleus|nucleoplasm|cytoplasm|double-strand break repair|DNA-templated transcription, termination|termination of RNA polymerase II transcription|mRNA splice site selection|cellular response to DNA damage stimulus|circadian rhythm|fibroblast growth factor receptor signaling pathway|positive regulation of n…
SFXN3	482.871	698.624	267.118	0.382349	-1.38704	0.0019618	0.12852	Down	12.649	4.34638	100154194	Sideroflexin-3	SFXN3	GO:0005739,GO:0006811,GO:0015075,GO:0016020,GO:0016021,GO:0031966,GO:0034220,GO:0055085	mitochondrion|ion transport|ion transmembrane transporter activity|membrane|integral component of membrane|mitochondrial membrane|ion transmembrane transport|transmembrane transport
SH2D2A	70.2544	101.618	38.8907	0.382715	-1.38566	0.0421796	0.985588	Down	2.2297	0.700017	100153265	SH2 domain-containing protein 2A	SH2D2A,Synonyms=SCAP, TSAD, VRAP	GO:0005737,GO:0016020,GO:0016021	cytoplasm|membrane|integral component of membrane	path:ssc04370	VEGF signaling pathway
SH3KBP1	1416.01	859.845	1972.17	2.29364	1.19764	0.00688195	0.330119	Up	4.17317	8.44864	100522530	SH3 domain-containing kinase-binding protein 1	SH3KBP1,Synonyms=CIN85	GO:0005737,GO:0005911,GO:0007010,GO:0008360,GO:0016477,GO:0030139	cytoplasm|cell-cell junction|cytoskeleton organization|regulation of cell shape|cell migration|endocytic vesicle	path:ssc04144	Endocytosis
SIGLEC1	14910	3150.16	26669.8	8.46619	3.08171	5.23529e-05	0.00676673	Up	23.859	179.545	397623	Sialoadhesin	SIGLEC1,Synonyms=SA, SN	GO:0016020,GO:0016021	membrane|integral component of membrane	path:ssc04514	Cell adhesion molecules (CAMs)
SIGLEC14	86.7723	138.748	34.797	0.250793	-1.99543	0.00245277	0.154342	Down	2.41111	0.550439	100516272	Sialic acid-binding Ig-like lectin 14	SIGLEC14,UNQ294/PRO333
SIGLEC5	30.01	50.809	9.21097	0.181286	-2.46366	0.00860384	0.378648	Down	0.559922	0.105887	100514653	Sialic acid-binding Ig-like lectin 5	SIGLEC5,Synonyms=CD33L2, OBBP2
SIPA1L1	633.651	274.564	992.737	3.61569	1.85427	3.04065e-05	0.00427688	Up	1.24461	3.91729	100157762	Signal-induced proliferation-associated 1-like protein 1	SIPA1L1,Synonyms=E6TP1, KIAA0440	GO:0005096,GO:0031532,GO:0043087,GO:0043547,GO:0046875,GO:0048013,GO:0048814,GO:0050770,GO:0051056	GTPase activator activity|actin cytoskeleton reorganization|regulation of GTPase activity|positive regulation of GTPase activity|ephrin receptor binding|ephrin receptor signaling pathway|regulation of dendrite morphogenesis|regulation of axonogenesis|regulation of small GTPase mediated signal transduction	path:ssc04015	Rap1 signaling pathway
SLA-5	183.319	81.099	285.54	3.52088	1.81594	0.000799168	0.0626539	Up	8.96227	24.129	100135029	BOLA class I histocompatibility antigen, alpha chain BL3-7		GO:0001916,GO:0002376,GO:0002474,GO:0002476,GO:0005102,GO:0005886,GO:0006955,GO:0016020,GO:0016021,GO:0019882,GO:0042605,GO:0042612	positive regulation of T cell mediated cytotoxicity|immune system process|antigen processing and presentation of peptide antigen via MHC class I|antigen processing and presentation of endogenous peptide antigen via MHC class Ib|signaling receptor binding|plasma membrane|immune response|membrane|integral component of membrane|antigen processing and presentation|peptide antigen binding|MHC class I …	path:ssc04144,path:ssc04145,path:ssc04218,path:ssc04514,path:ssc04612,path:ssc04650,path:ssc04940,path:ssc05163,path:ssc05165,path:ssc05166,path:ssc05167,path:ssc05168,path:ssc05169,path:ssc05170,path:ssc05203,path:ssc05320,path:ssc05330,path:ssc05332,path:ssc05416	Endocytosis|Phagosome|Cellular senescence|Cell adhesion molecules (CAMs)|Antigen processing and presentation|Natural killer cell mediated cytotoxicity|Type I diabetes mellitus|Human cytomegalovirus infection|Human papillomavirus infection|Human T-cell leukemia virus 1 infection|Kaposi sarcoma-associated herpesvirus infection|Herpes simplex infection|Epstein-Barr virus infection|Human immunodefici…
SLC16A14	82.9335	128	37.8673	0.295839	-1.75711	0.00774431	0.352468	Down	1.05321	0.282794	100519114	Monocarboxylate transporter 14	SLC16A14,Synonyms=MCT14	GO:0005887,GO:0008028,GO:0015718,GO:0016020,GO:0016021,GO:0055085	integral component of plasma membrane|monocarboxylic acid transmembrane transporter activity|monocarboxylic acid transport|membrane|integral component of membrane|transmembrane transport
SLC22A23	262.457	153.404	371.509	2.42177	1.27606	0.00948385	0.399017	Up	1.07513	2.26953	100152838	Solute carrier family 22 member 23	Slc22a23	GO:0016020,GO:0016021,GO:0022857,GO:0055085	membrane|integral component of membrane|transmembrane transporter activity|transmembrane transport
SLC25A23	123.039	184.671	61.4064	0.332518	-1.5885	0.00730284	0.340048	Down	1.48291	0.4563	100518769	Calcium-binding mitochondrial carrier protein SCaMC-3	SLC25A23,Synonyms=APC2, MCSC2, SCAMC3	GO:0002082,GO:0005347,GO:0005509,GO:0005739,GO:0006851,GO:0016020,GO:0016021,GO:0022857,GO:0036444,GO:0043457,GO:0051282,GO:0051503,GO:0055085,GO:0071277,GO:0097274	regulation of oxidative phosphorylation|ATP transmembrane transporter activity|calcium ion binding|mitochondrion|mitochondrial calcium ion transmembrane transport|membrane|integral component of membrane|transmembrane transporter activity|calcium import into the mitochondrion|regulation of cellular respiration|regulation of sequestering of calcium ion|adenine nucleotide transport|transmembrane tra…
SLC25A28	989.918	464.121	1515.72	3.26578	1.70743	0.000106897	0.0128878	Up	15.7642	42.7445	100526017	Mitoferrin-2	SLC25A28,Synonyms=MFRN2,NPD016	GO:0005739,GO:0016020,GO:0016021	mitochondrion|membrane|integral component of membrane
SLC26A10	9.72269	0	19.4454	Inf	Inf	0.00243552	0.153931	Up	0	0.155356	102164033	Solute carrier family 26 member 10	SLC26A10	GO:0008271,GO:0008272,GO:0015116,GO:0016020,GO:0016021,GO:0055085,GO:1902358	secondary active sulfate transmembrane transporter activity|sulfate transport|sulfate transmembrane transporter activity|membrane|integral component of membrane|transmembrane transport|sulfate transmembrane transport
SLC27A4	630.285	869.616	390.954	0.449571	-1.15338	0.0081265	0.363699	Down	8.48627	3.29975	100155567	Long-chain fatty acid transport protein 4	SLC27A4,Synonyms=ACSVL4, FATP4	GO:0000038,GO:0001579,GO:0001676,GO:0003824,GO:0004467,GO:0005324,GO:0005783,GO:0005789,GO:0005886,GO:0005902,GO:0006631,GO:0007584,GO:0015908,GO:0015909,GO:0016021,GO:0031526,GO:0031957,GO:0042760,GO:0043588,GO:0044539	very long-chain fatty acid metabolic process|medium-chain fatty acid transport|long-chain fatty acid metabolic process|catalytic activity|long-chain fatty acid-CoA ligase activity|long-chain fatty acid transporter activity|endoplasmic reticulum|endoplasmic reticulum membrane|plasma membrane|microvillus|fatty acid metabolic process|response to nutrient|fatty acid transport|long-chain fatty acid tr…	path:ssc03320,path:ssc04931	PPAR signaling pathway|Insulin resistance
SLC39A10	228.046	309.739	146.352	0.4725	-1.08161	0.0320829	0.873421	Down	2.22043	0.99229	110257100	Zinc transporter ZIP10	SLC39A10,Synonyms=KIAA1265, ZIP10	GO:0002903,GO:0005385,GO:0005886,GO:0006882,GO:0016020,GO:0016021,GO:0030001,GO:0030890,GO:0046873,GO:0050861,GO:0055085,GO:0071578,GO:1903615	negative regulation of B cell apoptotic process|zinc ion transmembrane transporter activity|plasma membrane|cellular zinc ion homeostasis|membrane|integral component of membrane|metal ion transport|positive regulation of B cell proliferation|metal ion transmembrane transporter activity|positive regulation of B cell receptor signaling pathway|transmembrane transport|zinc ion import across plasma m…
SLC44A3	41.432	65.4654	17.3985	0.265766	-1.91177	0.0192387	0.636114	Down	0.59053	0.142106	100625692	Choline transporter-like protein 3	SLC44A3,Synonyms=CTL3	GO:0016020,GO:0016021	membrane|integral component of membrane	path:ssc05231	Choline metabolism in cancer
SLC7A8	25.0086	45.9235	4.09376	0.089143	-3.48773	0.00131536	0.0953104	Down	0.367608	0.0300128	100522330	Large neutral amino acids transporter small subunit 2	SLC7A8 {ECO:0000250|UniProtKB:Q9UHI5},Synonyms=LAT2 {ECO:0000250|UniProtKB:Q9UHI5}	GO:0003333,GO:0005886,GO:0006865,GO:0015101,GO:0015171,GO:0015175,GO:0015179,GO:0015695,GO:0015804,GO:0015807,GO:0016020,GO:0016021,GO:0019534,GO:0022857,GO:0055085,GO:1901998,GO:1902475	amino acid transmembrane transport|plasma membrane|amino acid transport|organic cation transmembrane transporter activity|amino acid transmembrane transporter activity|neutral amino acid transmembrane transporter activity|L-amino acid transmembrane transporter activity|organic cation transport|neutral amino acid transport|L-amino acid transport|membrane|integral component of membrane|toxin transm…	path:ssc04974	Protein digestion and absorption
SLCO5A1	46.0104	23.4503	68.5705	2.92408	1.54798	0.0461698	1	Up	0.137311	0.374823	100157250	Solute carrier organic anion transporter family member 5A1	SLCO5A1,Synonyms=OATP5A1, SLC21A15
SLFN11	2021.64	481.708	3561.57	7.39363	2.88628	3.33382e-09	1.13882e-06	Up	3.64018	24.5617	100625890	Schlafen family member 13	SLFN13
SMAGP	632.932	304.854	961.011	3.15236	1.65643	0.000176411	0.0197731	Up	3.6336	10.9104	102160467	Small cell adhesion glycoprotein	Smagp	GO:0005654,GO:0005886,GO:0016020,GO:0016021,GO:0030054	nucleoplasm|plasma membrane|membrane|integral component of membrane|cell junction
SMIM10	66.5101	108.458	24.5626	0.226472	-2.1426	0.00273308	0.165449	Down	2.94321	0.548576	100153591	Small integral membrane protein 10-like protein 2B {ECO:0000305}	SMIM10L2B {ECO:0000312|HGNC:HGNC:34500},Synonyms=LINC00087 {ECO:0000312|HGNC:HGNC:34500}, NCRNA00087 {ECO:0000312|HGNC:HGNC:34500}
SMIM13	88.4697	131.908	45.0314	0.341385	-1.55053	0.0159356	0.567315	Down	1.92921	0.561355	100517535	Small integral membrane protein 13	SMIM13,Synonyms=C6orf228
SMKR1	40.7349	73.2822	8.18753	0.111726	-3.16196	0.000390904	0.0361826	Down	3.14826	0.256536	100737195	Small lysine-rich protein 1	SMKR1
SMOX	651.316	392.793	909.839	2.31633	1.21184	0.00539271	0.273389	Up	6.15724	12.1393	100152781	Spermine oxidase	SMOX,Synonyms=C20orf16, SMO,UNQ3039/PRO9854	GO:0005654,GO:0006598,GO:0016491,GO:0031965,GO:0043231,GO:0046208,GO:0046592,GO:0055114	nucleoplasm|polyamine catabolic process|oxidoreductase activity|nuclear membrane|intracellular membrane-bounded organelle|spermine catabolic process|polyamine oxidase activity|oxidation-reduction process	path:ssc00330,path:ssc00410	Arginine and proline metabolism|beta-Alanine metabolism
SOCS1	421.677	214.961	628.393	2.92328	1.54759	0.000715514	0.0583266	Up	3.73876	10.0658	100307052	Suppressor of cytokine signaling 1	SOCS1,Synonyms=SSI1, TIP3	GO:0001932,GO:0005159,GO:0005654,GO:0005737,GO:0005942,GO:0007259,GO:0010533,GO:0016567,GO:0019210,GO:0019221,GO:0019901,GO:0035556,GO:0036464,GO:0042509,GO:0042532,GO:0043372,GO:0043377,GO:0043551,GO:0045444,GO:0045591,GO:0046425,GO:0046426,GO:0046627,GO:0046854,GO:0046935,GO:0050707,GO:0060334,GO:0071230	regulation of protein phosphorylation|insulin-like growth factor receptor binding|nucleoplasm|cytoplasm|phosphatidylinositol 3-kinase complex|JAK-STAT cascade|regulation of activation of Janus kinase activity|protein ubiquitination|kinase inhibitor activity|cytokine-mediated signaling pathway|protein kinase binding|intracellular signal transduction|cytoplasmic ribonucleoprotein granule|regulation…	path:ssc04120,path:ssc04380,path:ssc04630,path:ssc04910,path:ssc04917,path:ssc04930,path:ssc05145,path:ssc05206	Ubiquitin mediated proteolysis|Osteoclast differentiation|Jak-STAT signaling pathway|Insulin signaling pathway|Prolactin signaling pathway|Type II diabetes mellitus|Toxoplasmosis|MicroRNAs in cancer
SORL1	2799.87	1197.92	4401.82	3.67455	1.87757	0.000136223	0.0156351	Up	3.81253	12.3089	100626812	Sortilin-related receptor	SORL1,Synonyms=C11orf32	GO:0001540,GO:0005615,GO:0005641,GO:0005768,GO:0005769,GO:0005783,GO:0005794,GO:0005802,GO:0006605,GO:0006622,GO:0006892,GO:0014910,GO:0016020,GO:0016021,GO:0030169,GO:0030306,GO:0031985,GO:0032091,GO:0032460,GO:0034067,GO:0043407,GO:0045053,GO:0045732,GO:0050768,GO:0051604,GO:0055037,GO:0070863,GO:1901215,GO:1902430,GO:1902771,GO:1902948,GO:1902953,GO:1902955,GO:1902960,GO:1902963,GO:1902966,GO:…	amyloid-beta binding|extracellular space|nuclear envelope lumen|endosome|early endosome|endoplasmic reticulum|Golgi apparatus|trans-Golgi network|protein targeting|protein targeting to lysosome|post-Golgi vesicle-mediated transport|regulation of smooth muscle cell migration|membrane|integral component of membrane|low-density lipoprotein particle binding|ADP-ribosylation factor binding|Golgi ciste…
SOWAHD	108.593	168.061	49.1252	0.292306	-1.77445	0.00392011	0.213847	Down	2.31739	0.600616	100515700	Ankyrin repeat domain-containing protein SOWAHD	SOWAHD,Synonyms=ANKRD58
SOX15	55.3199	84.0303	26.6095	0.316665	-1.65897	0.0246533	0.735897	Down	2.26318	0.488893	100522397	Protein SOX-15	SOX15,Synonyms=SOX12, SOX20, SOX26, SOX27	GO:0000122,GO:0000981,GO:0001077,GO:0003677,GO:0003682,GO:0005634,GO:0005737,GO:0006355,GO:0006366,GO:0014718,GO:0030154,GO:0043403,GO:0044798,GO:0045843,GO:0045944,GO:0046982,GO:0048627,GO:0070318,GO:2000288	negative regulation of transcription by RNA polymerase II|RNA polymerase II transcription factor activity, sequence-specific DNA binding|transcriptional activator activity, RNA polymerase II proximal promoter sequence-specific DNA binding|DNA binding|chromatin binding|nucleus|cytoplasm|regulation of transcription, DNA-templated|transcription by RNA polymerase II|positive regulation of satellite c…
SP110	1003.59	621.433	1385.74	2.22991	1.15698	0.00771381	0.352452	Up	5.51579	10.5199	100519278	Sp110 nuclear body protein	SP110	GO:0003677,GO:0005634,GO:0046872	DNA binding|nucleus|metal ion binding
SP140	6396.05	2759.32	10032.8	3.63596	1.86234	0.00140556	0.0990962	Up	26.1714	85.5533	100516764	Nuclear body protein SP140 {ECO:0000312|HGNC:HGNC:17133}	SP140 {ECO:0000312|HGNC:HGNC:17133},Synonyms=LYSP100 {ECO:0000303|PubMed:8695863}
SPP1	10117.3	4655.86	15578.8	3.34606	1.74246	0.00732383	0.340048	Up	108.605	332.224	397087	Osteopontin	SPP1,Synonyms=OPN	GO:0001503,GO:0001649,GO:0005125,GO:0005576,GO:0005615,GO:0005794,GO:0006710,GO:0007155,GO:0010469,GO:0031214,GO:0033280,GO:0045780,GO:0045893,GO:0050840,GO:0071394,GO:2000866	ossification|osteoblast differentiation|cytokine activity|extracellular region|extracellular space|Golgi apparatus|androgen catabolic process|cell adhesion|regulation of signaling receptor activity|biomineral tissue development|response to vitamin D|positive regulation of bone resorption|positive regulation of transcription, DNA-templated|extracellular matrix binding|cellular response to testoste…	path:ssc04151,path:ssc04371,path:ssc04510,path:ssc04512,path:ssc04620,path:ssc05165	PI3K-Akt signaling pathway|Apelin signaling pathway|Focal adhesion|ECM-receptor interaction|Toll-like receptor signaling pathway|Human papillomavirus infection
SPRN	29.9868	51.7861	8.18753	0.158103	-2.66107	0.00513471	0.263918	Down	0.884061	0.119825	100154535	Shadow of prion protein	SPRN,Synonyms=SHO	GO:0003676,GO:0005634,GO:0005730,GO:0005829,GO:0005886,GO:0006606,GO:0016020,GO:0031225,GO:0031982	nucleic acid binding|nucleus|nucleolus|cytosol|plasma membrane|protein import into nucleus|membrane|anchored component of membrane|vesicle
ST3GAL2	451.023	639.021	263.024	0.411605	-1.28067	0.00445046	0.23645	Down	5.02384	1.88328	100627772	CMP-N-acetylneuraminate-beta-galactosamide-alpha-2,3-sialyltransferase 2	ST3GAL2,Synonyms=SIAT4B	GO:0003836,GO:0005794,GO:0006486,GO:0008373,GO:0009101,GO:0009247,GO:0009312,GO:0016020,GO:0016021,GO:0016740,GO:0016757,GO:0030259,GO:0047288,GO:0097503,GO:1990743	beta-galactoside (CMP) alpha-2,3-sialyltransferase activity|Golgi apparatus|protein glycosylation|sialyltransferase activity|glycoprotein biosynthetic process|glycolipid biosynthetic process|oligosaccharide biosynthetic process|membrane|integral component of membrane|transferase activity|transferase activity, transferring glycosyl groups|lipid glycosylation|monosialoganglioside sialyltransferase …	path:ssc00512,path:ssc00533,path:ssc00603,path:ssc00604	Mucin type O-glycan biosynthesis|Glycosaminoglycan biosynthesis - keratan sulfate|Glycosphingolipid biosynthesis - globo and isoglobo series|Glycosphingolipid biosynthesis - ganglio series
ST6GAL1	1843.24	2545.34	1141.14	0.448325	-1.15738	0.0108858	0.442431	Down	20.0284	7.9706	100302026	Beta-galactoside alpha-2,6-sialyltransferase 1	ST6GAL1,Synonyms=SIAT1	GO:0003835,GO:0005794,GO:0006054,GO:0006486,GO:0008373,GO:0016020,GO:0016021,GO:0016740,GO:0016757,GO:0018279,GO:0097503	beta-galactoside alpha-2,6-sialyltransferase activity|Golgi apparatus|N-acetylneuraminate metabolic process|protein glycosylation|sialyltransferase activity|membrane|integral component of membrane|transferase activity|transferase activity, transferring glycosyl groups|protein N-linked glycosylation via asparagine|sialylation	path:ssc00510,path:ssc00514	N-Glycan biosynthesis|Other types of O-glycan biosynthesis
STEAP3	2609.49	3615.26	1603.73	0.443601	-1.17267	0.0139754	0.519443	Down	32.1955	12.6039	100620912	Metalloreductase STEAP3	STEAP3,Synonyms=TSAP6	GO:0005737,GO:0005768,GO:0005771,GO:0005886,GO:0008823,GO:0009306,GO:0015677,GO:0016020,GO:0016021,GO:0052851,GO:0055114,GO:0098706	cytoplasm|endosome|multivesicular body|plasma membrane|cupric reductase activity|protein secretion|copper ion import|membrane|integral component of membrane|ferric-chelate reductase (NADPH) activity|oxidation-reduction process|ferric iron import across plasma membrane	path:ssc04115,path:ssc04216	p53 signaling pathway|Ferroptosis
STOML1	455.501	255.999	655.002	2.55861	1.35536	0.00261706	0.162398	Up	1.30537	2.90689	100156113	Stomatin-like protein 1	STOML1,Synonyms=SLP1, UNC24,MSTP019	GO:0016020,GO:0016021	membrane|integral component of membrane
STRIP2	130.296	180.763	79.8284	0.441619	-1.17912	0.040918	0.967134	Down	1.41241	0.480323	100517565	Striatin-interacting protein 2	STRIP2,Synonyms=FAM40B, KIAA1170	GO:0005737,GO:0005829,GO:0007010,GO:0008360,GO:0016477	cytoplasm|cytosol|cytoskeleton organization|regulation of cell shape|cell migration
SYTL3	67.2304	99.6638	34.797	0.349144	-1.51811	0.0286028	0.796873	Down	0.959915	0.228986	100156434	Synaptotagmin-like protein 3	SYTL3,Synonyms=SLP3	GO:0005543,GO:0005544,GO:0006886,GO:0006887,GO:0016020,GO:0017137,GO:0019897,GO:0042043,GO:0070382	phospholipid binding|calcium-dependent phospholipid binding|intracellular protein transport|exocytosis|membrane|Rab GTPase binding|extrinsic component of plasma membrane|neurexin family protein binding|exocytic vesicle
SYTL5	255.943	147.542	364.345	2.46944	1.30418	0.00839273	0.371637	Up	0.477812	1.00499	100511543	Synaptotagmin-like protein 5	SYTL5,Synonyms=SLP5	GO:0005543,GO:0005622,GO:0006886,GO:0006887,GO:0017137,GO:0070382	phospholipid binding|intracellular|intracellular protein transport|exocytosis|Rab GTPase binding|exocytic vesicle
TAP2	3198.95	2042.13	4355.76	2.13295	1.09285	0.0267022	0.776961	Up	29.7154	55.3184	733650	Antigen peptide transporter 2	TAP2,Synonyms=ABCB3, PSF2, RING11, Y1			path:ssc02010,path:ssc04145,path:ssc04612,path:ssc05163,path:ssc05168,path:ssc05169,path:ssc05170,path:ssc05340	ABC transporters|Phagosome|Antigen processing and presentation|Human cytomegalovirus infection|Herpes simplex infection|Epstein-Barr virus infection|Human immunodeficiency virus 1 infection|Primary immunodeficiency
TDRD7	1975.98	1241.89	2710.07	2.18222	1.12579	0.0139696	0.519443	Up	13.8622	27.3455	100152652	Tudor domain-containing protein 7	TDRD7	GO:0002089,GO:0003729,GO:0010608,GO:0035770,GO:0070306	lens morphogenesis in camera-type eye|mRNA binding|posttranscriptional regulation of gene expression|ribonucleoprotein granule|lens fiber cell differentiation
TERF2IP	1320.5	873.524	1767.48	2.02339	1.01678	0.0205866	0.666717	Up	19.8543	36.1599	100521624	Telomeric repeat-binding factor 2-interacting protein 1	TERF2IP,Synonyms=DRIP5, RAP1,PP8000	GO:0000723,GO:0000781,GO:0000783,GO:0000784,GO:0001933,GO:0003677,GO:0005634,GO:0005635,GO:0005654,GO:0005737,GO:0005829,GO:0006355,GO:0010569,GO:0010833,GO:0016604,GO:0019902,GO:0030870,GO:0031848,GO:0032204,GO:0032205,GO:0033138,GO:0042162,GO:0043123,GO:0048239,GO:0051092,GO:0070187,GO:0070198,GO:0098505,GO:1901224,GO:1901985	telomere maintenance|chromosome, telomeric region|nuclear telomere cap complex|nuclear chromosome, telomeric region|negative regulation of protein phosphorylation|DNA binding|nucleus|nuclear envelope|nucleoplasm|cytoplasm|cytosol|regulation of transcription, DNA-templated|regulation of double-strand break repair via homologous recombination|telomere maintenance via telomere lengthening|nuclear bo…
TFEC	3405.78	2081.21	4730.34	2.27288	1.18452	0.0178312	0.613489	Up	5.59041	11.945	100517204	Transcription factor EC	TFEC	GO:0005654,GO:0006355,GO:0034605,GO:0046983	nucleoplasm|regulation of transcription, DNA-templated|cellular response to heat|protein dimerization activity
TGM3	98.5805	50.809	146.352	2.88043	1.52629	0.0143891	0.530695	Up	0.784294	1.86071	100153042	Protein-glutamine gamma-glutamyltransferase E 27 kDa non-catalytic chain	TGM3	GO:0003810,GO:0003824,GO:0005509,GO:0005737,GO:0018149,GO:0030216,GO:0031234,GO:0043163,GO:0046872,GO:0051262	protein-glutamine gamma-glutamyltransferase activity|catalytic activity|calcium ion binding|cytoplasm|peptide cross-linking|keratinocyte differentiation|extrinsic component of cytoplasmic side of plasma membrane|cell envelope organization|metal ion binding|protein tetramerization
TIPARP	2230.36	1368.91	3091.81	2.25859	1.17542	0.0116495	0.46618	Up	15.6707	32.2287	100626111	TCDD-inducible poly [ADP-ribose] polymerase	TIPARP,Synonyms=PARP7	GO:0001570,GO:0001822,GO:0003950,GO:0005634,GO:0006471,GO:0006807,GO:0008209,GO:0008210,GO:0008585,GO:0009791,GO:0010629,GO:0030097,GO:0035326,GO:0045732,GO:0046872,GO:0048008,GO:0048705,GO:0048745,GO:0060021,GO:0060325,GO:0071407	vasculogenesis|kidney development|NAD+ ADP-ribosyltransferase activity|nucleus|protein ADP-ribosylation|nitrogen compound metabolic process|androgen metabolic process|estrogen metabolic process|female gonad development|post-embryonic development|negative regulation of gene expression|hemopoiesis|enhancer binding|positive regulation of protein catabolic process|metal ion binding|platelet-derived g…
TLL2	692.151	1066.01	318.29	0.29858	-1.74381	7.82867e-05	0.00968258	Down	7.06268	1.86864	100157589	Tolloid-like protein 2	TLL2,Synonyms=KIAA0932	GO:0004222,GO:0005509,GO:0006508,GO:0008233,GO:0008237,GO:0008270,GO:0016787,GO:0046872,GO:0048632	metalloendopeptidase activity|calcium ion binding|proteolysis|peptidase activity|metallopeptidase activity|zinc ion binding|hydrolase activity|metal ion binding|negative regulation of skeletal muscle tissue growth
TLR3	438.651	146.564	730.737	4.98577	2.31782	7.6172e-07	0.00015612	Up	2.11581	9.12609	100037937	Toll-like receptor 3	TLR3	GO:0001819,GO:0002376,GO:0002730,GO:0002756,GO:0003725,GO:0004888,GO:0005622,GO:0005737,GO:0006952,GO:0007165,GO:0007252,GO:0009615,GO:0010628,GO:0016020,GO:0016021,GO:0032481,GO:0032722,GO:0032728,GO:0032735,GO:0032755,GO:0032757,GO:0032760,GO:0034123,GO:0034138,GO:0034346,GO:0042802,GO:0043123,GO:0043330,GO:0045078,GO:0045080,GO:0045087,GO:0045356,GO:0045359,GO:0045766,GO:0045944,GO:0046330,GO:…	positive regulation of cytokine production|immune system process|regulation of dendritic cell cytokine production|MyD88-independent toll-like receptor signaling pathway|double-stranded RNA binding|transmembrane signaling receptor activity|intracellular|cytoplasm|defense response|signal transduction|I-kappaB phosphorylation|response to virus|positive regulation of gene expression|membrane|integral…	path:ssc04217,path:ssc04620,path:ssc05160,path:ssc05161,path:ssc05164,path:ssc05165,path:ssc05167,path:ssc05168	Necroptosis|Toll-like receptor signaling pathway|Hepatitis C|Hepatitis B|Influenza A|Human papillomavirus infection|Kaposi sarcoma-associated herpesvirus infection|Herpes simplex infection
TLR7	1695.95	923.356	2468.54	2.67344	1.4187	0.00174426	0.118042	Up	11.3055	27.9605	100037296	Toll-like receptor 7	TLR7,UNQ248/PRO285	GO:0001932,GO:0002224,GO:0002755,GO:0003725,GO:0003727,GO:0004888,GO:0005622,GO:0005737,GO:0005764,GO:0005768,GO:0005783,GO:0005886,GO:0006955,GO:0007165,GO:0007249,GO:0007252,GO:0008329,GO:0016020,GO:0016021,GO:0032009,GO:0032722,GO:0032755,GO:0032757,GO:0034154,GO:0035197,GO:0043235,GO:0045078,GO:0045356,GO:0045359,GO:0045416,GO:0051607,GO:0071260,GO:1901224	regulation of protein phosphorylation|toll-like receptor signaling pathway|MyD88-dependent toll-like receptor signaling pathway|double-stranded RNA binding|single-stranded RNA binding|transmembrane signaling receptor activity|intracellular|cytoplasm|lysosome|endosome|endoplasmic reticulum|plasma membrane|immune response|signal transduction|I-kappaB kinase/NF-kappaB signaling|I-kappaB phosphorylat…	path:ssc04620,path:ssc05162,path:ssc05164	Toll-like receptor signaling pathway|Measles|Influenza A
TM4SF19	716.762	308.762	1124.76	3.64281	1.86505	2.52486e-05	0.00360265	Up	6.25337	20.2124	100620489	Transmembrane 4 L6 family member 19	TM4SF19,Synonyms=OCTM4
TMEM102	258.38	346.869	169.891	0.489785	-1.02978	0.0359841	0.920352	Down	3.9404	1.70444	100623827	Transmembrane protein 102	TMEM102	GO:0005622,GO:0005739,GO:0007165,GO:0009986,GO:0010820,GO:0032991,GO:0034097,GO:0042981,GO:0045785,GO:0050730,GO:1901028,GO:2000406	intracellular|mitochondrion|signal transduction|cell surface|positive regulation of T cell chemotaxis|protein-containing complex|response to cytokine|regulation of apoptotic process|positive regulation of cell adhesion|regulation of peptidyl-tyrosine phosphorylation|regulation of mitochondrial outer membrane permeabilization involved in apoptotic signaling pathway|positive regulation of T cell mi…
TMEM156	749.91	76.2135	1423.61	18.6792	4.22336	2.06229e-17	4.71811e-14	Up	1.42594	23.8638	100525349	Transmembrane protein 156	TMEM156	GO:0016020,GO:0016021	membrane|integral component of membrane
TMEM2	2148.23	1293.68	3002.77	2.32112	1.21482	0.00883465	0.385261	Up	7.03757	15.0313	100516588	Transmembrane protein 2	TMEM2,Synonyms=KIAA1412
TMEM218	225.626	303.877	147.375	0.484984	-1.04399	0.038864	0.954765	Down	1.67627	0.737294	100523561	Transmembrane protein 218	TMEM218	GO:0016020,GO:0016021	membrane|integral component of membrane
TMEM229B	63.3394	26.3816	100.297	3.80179	1.92668	0.00710274	0.336196	Up	0.284381	1.02695	100153043	Transmembrane protein 229B	TMEM229B	GO:0009617,GO:0016020,GO:0016021	response to bacterium|membrane|integral component of membrane
TMEM243	495.768	305.831	685.705	2.2421	1.16485	0.00870008	0.380549	Up	12.5983	24.3312	100521508	Transmembrane protein 243	TMEM243	GO:0016020,GO:0016021	membrane|integral component of membrane
TMEM37	58.0194	99.6638	16.3751	0.164303	-2.60557	0.000663421	0.0543891	Down	0.746001	0.111943	100522166	Voltage-dependent calcium channel gamma-like subunit	TMEM37 {ECO:0000312|HGNC:HGNC:18216},Synonyms=PR {ECO:0000303|PubMed:11738816}
TMEM47	230.098	115.297	344.9	2.99139	1.58082	0.00194575	0.128054	Up	1.67907	4.67398	100157181	Transmembrane protein 47	TMEM47,Synonyms=BCMP1, TM4SF10	GO:0005886,GO:0005911,GO:0016020,GO:0016021,GO:0030054	plasma membrane|cell-cell junction|membrane|integral component of membrane|cell junction
TMEM52	58.8266	22.4732	95.18	4.23526	2.08245	0.00471932	0.244767	Up	0.324931	1.16593	100623445	Transmembrane protein 52	TMEM52,UNQ3048/PRO9864	GO:0016020,GO:0016021	membrane|integral component of membrane
TNFAIP3	1292.13	624.364	1959.89	3.13901	1.65031	0.000212305	0.0220721	Up	3.88029	10.9888	100622156	A20p37	TNFAIP3,Synonyms=OTUD7C	GO:0001922,GO:0002020,GO:0002237,GO:0002634,GO:0002677,GO:0003677,GO:0004842,GO:0004843,GO:0005634,GO:0005737,GO:0007010,GO:0008270,GO:0016477,GO:0016567,GO:0016579,GO:0019900,GO:0030177,GO:0031397,GO:0032088,GO:0032495,GO:0032691,GO:0032703,GO:0032715,GO:0032720,GO:0034140,GO:0034148,GO:0035523,GO:0035871,GO:0036459,GO:0042802,GO:0043124,GO:0043130,GO:0043231,GO:0043621,GO:0045732,GO:0045736,GO:…	B-1 B cell homeostasis|protease binding|response to molecule of bacterial origin|regulation of germinal center formation|negative regulation of chronic inflammatory response|DNA binding|ubiquitin-protein transferase activity|thiol-dependent ubiquitin-specific protease activity|nucleus|cytoplasm|cytoskeleton organization|zinc ion binding|cell migration|protein ubiquitination|protein deubiquitinati…	path:ssc04064,path:ssc04217,path:ssc04621,path:ssc04657,path:ssc04668,path:ssc05162,path:ssc05169	NF-kappa B signaling pathway|Necroptosis|NOD-like receptor signaling pathway|IL-17 signaling pathway|TNF signaling pathway|Measles|Epstein-Barr virus infection
TNFAIP6	4177.9	2343.08	6012.71	2.56616	1.35961	0.00935082	0.396333	Up	86.8581	204.435	100286870	Tumor necrosis factor-inducible gene 6 protein	TNFAIP6,Synonyms=PS4, TSG6	GO:0005540,GO:0007155,GO:0050728	hyaluronic acid binding|cell adhesion|negative regulation of inflammatory response
TNFRSF9	70.9071	117.252	24.5626	0.209486	-2.25507	0.00140905	0.0990962	Down	1.7751	0.268876	100519368	Tumor necrosis factor receptor superfamily member 9	TNFRSF9,Synonyms=CD137, ILA	GO:0005886,GO:0006915,GO:0008285,GO:0009897,GO:0016020,GO:0016021,GO:0038023,GO:0042127	plasma membrane|apoptotic process|negative regulation of cell proliferation|external side of plasma membrane|membrane|integral component of membrane|signaling receptor activity|regulation of cell proliferation	path:ssc04060	Cytokine-cytokine receptor interaction
TNFSF10	2008.94	197.373	3820.5	19.3567	4.27476	2.5948e-16	4.13639e-13	Up	2.17607	38.5691	406191	Tumor necrosis factor ligand superfamily member 10	TNFSF10,Synonyms=APO2L, TRAIL	GO:0005125,GO:0005164,GO:0005615,GO:0006955,GO:0008270,GO:0010469,GO:0016020,GO:0016021,GO:0042802,GO:0043065,GO:0043123,GO:0043280,GO:0046872,GO:0090200,GO:2001238	cytokine activity|tumor necrosis factor receptor binding|extracellular space|immune response|zinc ion binding|regulation of signaling receptor activity|membrane|integral component of membrane|identical protein binding|positive regulation of apoptotic process|positive regulation of I-kappaB kinase/NF-kappaB signaling|positive regulation of cysteine-type endopeptidase activity involved in apoptotic…	path:ssc04060,path:ssc04068,path:ssc04210,path:ssc04217,path:ssc04650,path:ssc05162,path:ssc05164	Cytokine-cytokine receptor interaction|FoxO signaling pathway|Apoptosis|Necroptosis|Natural killer cell mediated cytotoxicity|Measles|Influenza A
TNFSF13B	945.406	550.105	1340.71	2.43718	1.28521	0.00312363	0.178545	Up	9.48667	21.0524	100038026	Tumor necrosis factor ligand superfamily member 13b, soluble form	TNFSF13B,Synonyms=BAFF, BLYS, TALL1, TNFSF20, ZTNF4,UNQ401/PRO738	GO:0001782,GO:0002636,GO:0005164,GO:0005737,GO:0006955,GO:0016020,GO:0016021,GO:0030890,GO:0031295,GO:0031296,GO:0042102,GO:0048305,GO:0048471,GO:0050776	B cell homeostasis|positive regulation of germinal center formation|tumor necrosis factor receptor binding|cytoplasm|immune response|membrane|integral component of membrane|positive regulation of B cell proliferation|T cell costimulation|B cell costimulation|positive regulation of T cell proliferation|immunoglobulin secretion|perinuclear region of cytoplasm|regulation of immune response	path:ssc04060,path:ssc04064,path:ssc04672,path:ssc05323	Cytokine-cytokine receptor interaction|NF-kappa B signaling pathway|Intestinal immune network for IgA production|Rheumatoid arthritis
TNFSF18	139.097	25.4045	252.79	9.95059	3.31478	1.36272e-07	3.20507e-05	Up	0.259636	2.37785	100516458	Tumor necrosis factor ligand superfamily member 18	TNFSF18,Synonyms=AITRL, GITRL, TL6,UNQ149/PRO175	GO:0002309,GO:0002687,GO:0009986,GO:0016020,GO:0016021,GO:0032813,GO:0033209,GO:0042129,GO:0042531,GO:0042802,GO:0045785	T cell proliferation involved in immune response|positive regulation of leukocyte migration|cell surface|membrane|integral component of membrane|tumor necrosis factor receptor superfamily binding|tumor necrosis factor-mediated signaling pathway|regulation of T cell proliferation|positive regulation of tyrosine phosphorylation of STAT protein|identical protein binding|positive regulation of cell a…	path:ssc04060	Cytokine-cytokine receptor interaction
TNS1	5676.92	8398.14	2955.7	0.351947	-1.50657	0.00730786	0.340048	Down	34.2653	10.1296	100514801	Tensin-1	TNS1,Synonyms=TNS
TOR3A	625.905	277.495	974.316	3.51111	1.81193	4.53014e-05	0.00601796	Up	7.29436	22.3158	100196908	Torsin-3A	TOR3A,Synonyms=ADIR	GO:0005524,GO:0005783,GO:0005788,GO:0016887	ATP binding|endoplasmic reticulum|endoplasmic reticulum lumen|ATPase activity
TP53I11	160.421	226.686	94.1565	0.415361	-1.26756	0.0210587	0.678943	Down	2.4744	0.929019	100520600	Tumor protein p53-inducible protein 11	TP53I11,Synonyms=PIG11	GO:0016020,GO:0016021	membrane|integral component of membrane
TP53INP1	1040.96	1397.25	684.682	0.490022	-1.02908	0.0176546	0.609649	Down	14.502	6.46751	100157451	Tumor protein p53-inducible nuclear protein 1	TP53INP1,Synonyms=P53DINP1, SIP	GO:0005634,GO:0005776,GO:0005829,GO:0006355,GO:0007050,GO:0008285,GO:0009408,GO:0010506,GO:0010508,GO:0010628,GO:0010629,GO:0016209,GO:0030336,GO:0034644,GO:0043065,GO:0045893,GO:0048102,GO:0048147,GO:0071361,GO:0071447,GO:0072703,GO:0098869,GO:1904761	nucleus|autophagosome|cytosol|regulation of transcription, DNA-templated|cell cycle arrest|negative regulation of cell proliferation|response to heat|regulation of autophagy|positive regulation of autophagy|positive regulation of gene expression|negative regulation of gene expression|antioxidant activity|negative regulation of cell migration|cellular response to UV|positive regulation of apoptoti…	path:ssc05166	Human T-cell leukemia virus 1 infection
TPCN1	536.978	747.479	326.478	0.436772	-1.19505	0.00674723	0.325934	Down	4.10982	1.55434	106504056	Two pore calcium channel protein 1	TPCN1,Synonyms=KIAA1169, TPC1	GO:0005216,GO:0005245,GO:0005765,GO:0006811,GO:0010008,GO:0010508,GO:0016020,GO:0016021,GO:0034220,GO:0042802,GO:0051209,GO:0055085,GO:0070588,GO:0072345	ion channel activity|voltage-gated calcium channel activity|lysosomal membrane|ion transport|endosome membrane|positive regulation of autophagy|membrane|integral component of membrane|ion transmembrane transport|identical protein binding|release of sequestered calcium ion into cytosol|transmembrane transport|calcium ion transmembrane transport|NAADP-sensitive calcium-release channel activity
TRAIP	56.7334	24.4274	89.0393	3.64506	1.86594	0.0113845	0.460094	Up	0.2091	1.57808	100626110	E3 ubiquitin-protein ligase TRAIP	TRAIP,Synonyms=RNF206, TRIP	GO:0004842,GO:0007165,GO:0010804,GO:0016567,GO:0032088,GO:0032688,GO:0061630	ubiquitin-protein transferase activity|signal transduction|negative regulation of tumor necrosis factor-mediated signaling pathway|protein ubiquitination|negative regulation of NF-kappaB transcription factor activity|negative regulation of interferon-beta production|ubiquitin protein ligase activity
TRANK1	4557.36	1877.98	7236.75	3.85348	1.94616	0.000332447	0.0320108	Up	7.75329	26.5326	102163142	TPR and ankyrin repeat-containing protein 1	TRANK1,Synonyms=KIAA0342, LBA1
TREX1	789.698	491.479	1087.92	2.21356	1.14637	0.00808951	0.363699	Up	8.23344	16.2266	100155669	Three-prime repair exonuclease 1	TREX1	GO:0003676,GO:0003690,GO:0003697,GO:0005829,GO:0006259,GO:0008296,GO:0008408,GO:0016020,GO:0016021,GO:0032405,GO:0032407,GO:0032558,GO:0035458,GO:0042803,GO:0090305	nucleic acid binding|double-stranded DNA binding|single-stranded DNA binding|cytosol|DNA metabolic process|3'-5'-exodeoxyribonuclease activity|3'-5' exonuclease activity|membrane|integral component of membrane|MutLalpha complex binding|MutSalpha complex binding|adenyl deoxyribonucleotide binding|cellular response to interferon-beta|protein homodimerization activity|nucleic acid phosphodiester bon…	path:ssc04623	Cytosolic DNA-sensing pathway
TRIB2	22.3303	7.81677	36.8439	4.71344	2.23678	0.0282039	0.791863	Up	0.101035	0.425927	100525217	Tribbles homolog 2	TRIB2 {ECO:0000250|UniProtKB:Q96RU7}	GO:0004672,GO:0005524,GO:0006468,GO:0008134,GO:0031625,GO:0032436,GO:0045081,GO:0045599,GO:0050790,GO:0055106	protein kinase activity|ATP binding|protein phosphorylation|transcription factor binding|ubiquitin protein ligase binding|positive regulation of proteasomal ubiquitin-dependent protein catabolic process|negative regulation of interleukin-10 biosynthetic process|negative regulation of fat cell differentiation|regulation of catalytic activity|ubiquitin-protein transferase regulator activity
TRIM21	1500.43	709.372	2291.48	3.2303	1.69167	0.000178348	0.0198353	Up	12.8963	34.7939	100302538	E3 ubiquitin-protein ligase TRIM21	TRIM21	GO:0000209,GO:0004842,GO:0005622,GO:0005634,GO:0005654,GO:0005737,GO:0006513,GO:0008270,GO:0010508,GO:0016567,GO:0019005,GO:0031648,GO:0032088,GO:0032897,GO:0034341,GO:0042802,GO:0045087,GO:0045787,GO:0046598,GO:0046872,GO:0051091,GO:0051865,GO:0070206,GO:0090086,GO:1902187	protein polyubiquitination|ubiquitin-protein transferase activity|intracellular|nucleus|nucleoplasm|cytoplasm|protein monoubiquitination|zinc ion binding|positive regulation of autophagy|protein ubiquitination|SCF ubiquitin ligase complex|protein destabilization|negative regulation of NF-kappaB transcription factor activity|negative regulation of viral transcription|response to interferon-gamma|i…	path:ssc05322	Systemic lupus erythematosus
TRIM26	1564.38	817.83	2310.93	2.82569	1.4986	0.000879498	0.0682063	Up	15.7003	36.8737	100144460	Tripartite motif-containing protein 26	TRIM26,Synonyms=ZNF173	GO:0005622,GO:0005737,GO:0008270,GO:0045087,GO:0046597,GO:0046872,GO:0051091,GO:1902187	intracellular|cytoplasm|zinc ion binding|innate immune response|negative regulation of viral entry into host cell|metal ion binding|positive regulation of DNA-binding transcription factor activity|negative regulation of viral release from host cell
TRIM38	1063.94	536.426	1591.45	2.96677	1.56889	0.00036144	0.0341156	Up	11.3806	29.8218	100154512	E3 ubiquitin-protein ligase TRIM38	TRIM38	GO:0005622,GO:0008270,GO:0032648,GO:0043123,GO:0043161,GO:0045070,GO:0046598,GO:0046872,GO:0050687,GO:0051091,GO:0051092,GO:0070936	intracellular|zinc ion binding|regulation of interferon-beta production|positive regulation of I-kappaB kinase/NF-kappaB signaling|proteasome-mediated ubiquitin-dependent protein catabolic process|positive regulation of viral genome replication|positive regulation of viral entry into host cell|metal ion binding|negative regulation of defense response to virus|positive regulation of DNA-binding tr…
TRIOBP	276.619	376.182	177.055	0.470664	-1.08723	0.0249718	0.738703	Down	1.87645	0.788993	100516320	TRIO and F-actin-binding protein	Triobp,Synonyms=Kiaa1662, Tara
TSPAN10	66.2996	95.7554	36.8439	0.384771	-1.37793	0.0468705	1	Down	2.88545	0.963913	110255941	Tetraspanin-10	TSPAN10,Synonyms=OCSP	GO:0016020,GO:0016021	membrane|integral component of membrane
TUBA4A	261.593	383.999	139.188	0.36247	-1.46407	0.00311848	0.178545	Down	11.6451	3.65494	100151951	Tubulin alpha-4A chain	Tuba4a,Synonyms=Tuba4	GO:0000166,GO:0000226,GO:0000278,GO:0003924,GO:0005200,GO:0005525,GO:0005737,GO:0005856,GO:0005874,GO:0007010,GO:0007017,GO:0015630,GO:0019899,GO:0019901	nucleotide binding|microtubule cytoskeleton organization|mitotic cell cycle|GTPase activity|structural constituent of cytoskeleton|GTP binding|cytoplasm|cytoskeleton|microtubule|cytoskeleton organization|microtubule-based process|microtubule cytoskeleton|enzyme binding|protein kinase binding	path:ssc04145,path:ssc04210,path:ssc04530,path:ssc04540	Phagosome|Apoptosis|Tight junction|Gap junction
TUBA8	66.4329	25.4045	107.461	4.23001	2.08066	0.00343511	0.191021	Up	0.7824	2.80925	100518253	Tubulin alpha-8 chain	TUBA8	GO:0000166,GO:0003924,GO:0005200,GO:0005525,GO:0005737,GO:0005856,GO:0005874,GO:0007010,GO:0007017,GO:0015630	nucleotide binding|GTPase activity|structural constituent of cytoskeleton|GTP binding|cytoplasm|cytoskeleton|microtubule|cytoskeleton organization|microtubule-based process|microtubule cytoskeleton	path:ssc04145,path:ssc04210,path:ssc04530,path:ssc04540	Phagosome|Apoptosis|Tight junction|Gap junction
TWISTNB	305.142	187.602	422.681	2.25307	1.17189	0.0139431	0.519443	Up	3.14633	6.43299	100517907	DNA-directed RNA polymerase I subunit RPA43	TWISTNB	GO:0003899,GO:0005736,GO:0006351,GO:1990830	DNA-directed 5'-3' RNA polymerase activity|RNA polymerase I complex|transcription, DNA-templated|cellular response to leukemia inhibitory factor	path:ssc00230,path:ssc00240,path:ssc03020	Purine metabolism|Pyrimidine metabolism|RNA polymerase
UBE2L6	4177.06	1019.11	7335	7.19745	2.84749	2.37014e-07	5.48458e-05	Up	69.0218	434.634	100514753	Ubiquitin/ISG15-conjugating enzyme E2 L6	UBE2L6	GO:0000151,GO:0000166,GO:0005524,GO:0006511,GO:0016567,GO:0016740,GO:0019787,GO:0019941,GO:0031625,GO:0032020,GO:0042296,GO:0061631	ubiquitin ligase complex|nucleotide binding|ATP binding|ubiquitin-dependent protein catabolic process|protein ubiquitination|transferase activity|ubiquitin-like protein transferase activity|modification-dependent protein catabolic process|ubiquitin protein ligase binding|ISG15-protein conjugation|ISG15 transferase activity|ubiquitin conjugating enzyme activity	path:ssc04120,path:ssc05012	Ubiquitin mediated proteolysis|Parkinson disease
UHRF1	72.1391	108.458	35.8204	0.330271	-1.59828	0.019041	0.633831	Down	1.12039	0.32263	100511003	E3 ubiquitin-protein ligase UHRF1	UHRF1	GO:0000122,GO:0000790,GO:0000792,GO:0005634,GO:0005657,GO:0005720,GO:0010216,GO:0010390,GO:0016363,GO:0016567,GO:0031493,GO:0035064,GO:0042802,GO:0044729,GO:0046872,GO:0051865,GO:0061630	negative regulation of transcription by RNA polymerase II|nuclear chromatin|heterochromatin|nucleus|replication fork|nuclear heterochromatin|maintenance of DNA methylation|histone monoubiquitination|nuclear matrix|protein ubiquitination|nucleosomal histone binding|methylated histone binding|identical protein binding|hemi-methylated DNA-binding|metal ion binding|protein autoubiquitination|ubiquiti…
ULBP1	4.39693	8.79387	0	0	#NAME?	0.0486984	1	Down	0.270372	0	445523	NKG2D ligand 1	ULBP1,Synonyms=N2DL1, RAET1I	GO:0016020,GO:0016021	membrane|integral component of membrane	path:ssc04650	Natural killer cell mediated cytotoxicity
UNC93B1	11973.9	5689.63	18258.2	3.20903	1.68214	0.0131923	0.504719	Up	150.743	412.37	100522238	Protein unc-93 homolog B1	Unc93b1,Synonyms=Unc93b	GO:0005768,GO:0005783,GO:0016020,GO:0016021,GO:0034138,GO:0034154,GO:0034162,GO:0035325	endosome|endoplasmic reticulum|membrane|integral component of membrane|toll-like receptor 3 signaling pathway|toll-like receptor 7 signaling pathway|toll-like receptor 9 signaling pathway|Toll-like receptor binding
USP15	2514.32	1370.87	3657.78	2.66822	1.41588	0.00299957	0.17423	Up	2.72212	6.7777	100524085	Ubiquitin carboxyl-terminal hydrolase 15	USP15,Synonyms=KIAA0529	GO:0003824,GO:0004197,GO:0004843,GO:0005160,GO:0005634,GO:0005737,GO:0005829,GO:0006511,GO:0007179,GO:0016579,GO:0030509,GO:0035520,GO:0035616,GO:0036459,GO:0042802,GO:0046332,GO:0060389,GO:0061649	catalytic activity|cysteine-type endopeptidase activity|thiol-dependent ubiquitin-specific protease activity|transforming growth factor beta receptor binding|nucleus|cytoplasm|cytosol|ubiquitin-dependent protein catabolic process|transforming growth factor beta receptor signaling pathway|protein deubiquitination|BMP signaling pathway|monoubiquitinated protein deubiquitination|histone H2B conserve…	path:ssc04137	Mitophagy - animal
USP18	3793.41	818.807	6768.01	8.2657	3.04714	2.24615e-08	5.96769e-06	Up	25.0447	189.788	396777	Ubl carboxyl-terminal hydrolase 18	USP18,Synonyms=ISG43	GO:0004197,GO:0004843,GO:0005829,GO:0006511,GO:0009617,GO:0016579,GO:0019785,GO:0031647,GO:0035634,GO:0036459	cysteine-type endopeptidase activity|thiol-dependent ubiquitin-specific protease activity|cytosol|ubiquitin-dependent protein catabolic process|response to bacterium|protein deubiquitination|ISG15-specific protease activity|regulation of protein stability|response to stilbenoid|thiol-dependent ubiquitinyl hydrolase activity
USP25	1621.72	1075.78	2167.65	2.01495	1.01074	0.0237063	0.723647	Up	8.60702	16.1601	100628105	Ubiquitin carboxyl-terminal hydrolase 25	USP25,Synonyms=USP21	GO:0004197,GO:0004843,GO:0005783,GO:0005829,GO:0006511,GO:0016579,GO:0031625,GO:0031647,GO:0036459,GO:0051117,GO:0070536,GO:0071108,GO:1904293	cysteine-type endopeptidase activity|thiol-dependent ubiquitin-specific protease activity|endoplasmic reticulum|cytosol|ubiquitin-dependent protein catabolic process|protein deubiquitination|ubiquitin protein ligase binding|regulation of protein stability|thiol-dependent ubiquitinyl hydrolase activity|ATPase binding|protein K63-linked deubiquitination|protein K48-linked deubiquitination|negative …	path:ssc04657	IL-17 signaling pathway
VCAN	491.279	300.946	681.611	2.2649	1.17945	0.00797628	0.359861	Up	0.835323	1.76656	397328	Versican core protein	VCAN,Synonyms=CSPG2	GO:0003677,GO:0005509,GO:0005540,GO:0005634,GO:0006302,GO:0006303,GO:0006310,GO:0007155,GO:0007417,GO:0031012	DNA binding|calcium ion binding|hyaluronic acid binding|nucleus|double-strand break repair|double-strand break repair via nonhomologous end joining|DNA recombination|cell adhesion|central nervous system development|extracellular matrix	path:ssc04514	Cell adhesion molecules (CAMs)
VCPIP1	2063.69	1211.6	2915.78	2.40656	1.26697	0.00610437	0.301998	Up	7.84341	17.3143	100621816	Deubiquitinating protein VCIP135	VCPIP1,Synonyms=KIAA1850, VCIP135	GO:0004843,GO:0005737,GO:0016320,GO:0016567,GO:0035871,GO:0071108,GO:0090168	thiol-dependent ubiquitin-specific protease activity|cytoplasm|endoplasmic reticulum membrane fusion|protein ubiquitination|protein K11-linked deubiquitination|protein K48-linked deubiquitination|Golgi reassembly
VCPKMT	99.4881	55.6945	143.282	2.57264	1.36325	0.0276552	0.785658	Up	1.26388	2.91227	100738287	Protein-lysine methyltransferase METTL21D	VCPKMT,Synonyms=C14orf138, METTL21D	GO:0005737,GO:0005829,GO:0016279,GO:0018022,GO:0018023,GO:0032780,GO:0032991,GO:0051117	cytoplasm|cytosol|protein-lysine N-methyltransferase activity|peptidyl-lysine methylation|peptidyl-lysine trimethylation|negative regulation of ATPase activity|protein-containing complex|ATPase binding
VNN2	144.815	237.434	52.1955	0.219831	-2.18553	0.00018038	0.0199071	Down	5.09743	0.999876	100153984	Vascular non-inflammatory molecule 2	VNN2	GO:0006807,GO:0015939,GO:0016811,GO:0017159	nitrogen compound metabolic process|pantothenate metabolic process|hydrolase activity, acting on carbon-nitrogen (but not peptide) bonds, in linear amides|pantetheine hydrolase activity	path:ssc00770	Pantothenate and CoA biosynthesis
WNT9A	126.281	26.3816	226.18	8.57342	3.09987	1.06964e-06	0.000207379	Up	0.422824	3.2063	100512949	Protein Wnt-9a	WNT9A,Synonyms=WNT14	GO:0005102,GO:0005109,GO:0005576,GO:0005615,GO:0007093,GO:0007275,GO:0008285,GO:0010469,GO:0016055,GO:0030182,GO:0032331,GO:0035115,GO:0043154,GO:0045165,GO:0045597,GO:0045880,GO:0048018,GO:0048704,GO:0048856,GO:0060070,GO:0060548,GO:0061037	signaling receptor binding|frizzled binding|extracellular region|extracellular space|mitotic cell cycle checkpoint|multicellular organism development|negative regulation of cell proliferation|regulation of signaling receptor activity|Wnt signaling pathway|neuron differentiation|negative regulation of chondrocyte differentiation|embryonic forelimb morphogenesis|negative regulation of cysteine-type…	path:ssc04150,path:ssc04310,path:ssc04390,path:ssc04550,path:ssc04916,path:ssc04934,path:ssc05165,path:ssc05166,path:ssc05200,path:ssc05205,path:ssc05217,path:ssc05224,path:ssc05225,path:ssc05226	mTOR signaling pathway|Wnt signaling pathway|Hippo signaling pathway|Signaling pathways regulating pluripotency of stem cells|Melanogenesis|Cushing syndrome|Human papillomavirus infection|Human T-cell leukemia virus 1 infection|Pathways in cancer|Proteoglycans in cancer|Basal cell carcinoma|Breast cancer|Hepatocellular carcinoma|Gastric cancer
YPEL3	1042.57	1415.81	669.33	0.472753	-1.08084	0.0127977	0.494624	Down	25.9985	10.1475	100624297	Protein yippee-like 3	ypel3,Synonyms=ypela	GO:0046872,GO:2000774	metal ion binding|positive regulation of cellular senescence
ZBED1	4026.55	1647.38	6405.72	3.88842	1.95918	0.000209095	0.0220051	Up	21.4926	70.1729	110259144	Zinc finger BED domain-containing protein 1	ZBED1,Synonyms=ALTE, DREF, KIAA0785, TRAMP	GO:0000978,GO:0001077,GO:0003677,GO:0006366,GO:0042802,GO:0043565,GO:0045944,GO:0046983	RNA polymerase II proximal promoter sequence-specific DNA binding|transcriptional activator activity, RNA polymerase II proximal promoter sequence-specific DNA binding|DNA binding|transcription by RNA polymerase II|identical protein binding|sequence-specific DNA binding|positive regulation of transcription by RNA polymerase II|protein dimerization activity
ZBP1	2452.73	601.891	4303.57	7.15008	2.83796	1.39286e-08	4.07824e-06	Up	14.1048	85.1779	100144524	Z-DNA-binding protein 1	ZBP1,Synonyms=C20orf183, DLM1	GO:0003677,GO:0003723,GO:0003726,GO:0005634,GO:0005737,GO:0005829	DNA binding|RNA binding|double-stranded RNA adenosine deaminase activity|nucleus|cytoplasm|cytosol	path:ssc04217,path:ssc04623	Necroptosis|Cytosolic DNA-sensing pathway
ZBTB5	254.802	130.931	378.673	2.89216	1.53215	0.00211968	0.137606	Up	0.577926	1.51652	110255881	Zinc finger and BTB domain-containing protein 5	ZBTB5,Synonyms=KIAA0354	GO:0000122,GO:0000977,GO:0001227,GO:0003676,GO:0005634	negative regulation of transcription by RNA polymerase II|RNA polymerase II regulatory region sequence-specific DNA binding|transcriptional repressor activity, RNA polymerase II transcription regulatory region sequence-specific DNA binding|nucleic acid binding|nucleus
ZC3H12C	1291.91	849.097	1734.73	2.04303	1.03071	0.0187652	0.627561	Up	3.25862	6.06904	100511889	Probable ribonuclease ZC3H12C	ZC3H12C,Synonyms=KIAA1726, MCPIP3	GO:0046872	metal ion binding
ZCCHC2	1399.68	836.394	1962.96	2.34693	1.23077	0.00547402	0.276534	Up	7.06563	15.0038	100625613	Zinc finger CCHC domain-containing protein 2	ZCCHC2,Synonyms=KIAA1744	GO:0003676,GO:0005737,GO:0008270,GO:0035091	nucleic acid binding|cytoplasm|zinc ion binding|phosphatidylinositol binding
ZCCHC6	1385.74	819.784	1951.7	2.38075	1.25142	0.00472575	0.244767	Up	3.74965	7.8032	100516638	Terminal uridylyltransferase 7	ZCCHC6,Synonyms=HS2, KIAA1711, TUT7
ZCWPW1	184.364	58.6258	310.103	5.28953	2.40314	1.51992e-05	0.00234477	Up	0.315071	1.55477	100513075	Zinc finger CW-type PWWP domain protein 1	ZCWPW1	GO:0008270,GO:0046872	zinc ion binding|metal ion binding
ZFAND2A	514.306	300.946	727.666	2.41793	1.27377	0.0040807	0.218454	Up	11.3952	23.0674	100521185	AN1-type zinc finger protein 2A	ZFAND2A	GO:0000502,GO:0008270,GO:0032436,GO:0046872,GO:0071243	proteasome complex|zinc ion binding|positive regulation of proteasomal ubiquitin-dependent protein catabolic process|metal ion binding|cellular response to arsenic-containing substance
ZFP36L1	3036.33	2015.75	4056.92	2.01261	1.00907	0.0385688	0.952182	Up	34.2085	61.0383	100624279	mRNA decay activator protein ZFP36L1 {ECO:0000305}	ZFP36L1 {ECO:0000312|HGNC:HGNC:1107},Synonyms=BERG36 {ECO:0000303|PubMed:8898945}, BRF1 {ECO:0000303|PubMed:10367403, ECO:0000303|PubMed:12198173}, ERF1 {ECO:0000303|PubMed:8346037}, RNF162B, TIS11B {ECO:0000250|UniProtKB:P23950}	GO:0000165,GO:0000288,GO:0000932,GO:0001570,GO:0003342,GO:0003729,GO:0003730,GO:0005634,GO:0005737,GO:0005829,GO:0006417,GO:0006915,GO:0007507,GO:0008283,GO:0009611,GO:0010468,GO:0010837,GO:0014065,GO:0021915,GO:0031440,GO:0032869,GO:0033077,GO:0035264,GO:0035925,GO:0038066,GO:0043488,GO:0043491,GO:0044344,GO:0045577,GO:0045600,GO:0045616,GO:0045647,GO:0045657,GO:0045661,GO:0046872,GO:0048382,GO:…	MAPK cascade|nuclear-transcribed mRNA catabolic process, deadenylation-dependent decay|P-body|vasculogenesis|proepicardium development|mRNA binding|mRNA 3'-UTR binding|nucleus|cytoplasm|cytosol|regulation of translation|apoptotic process|heart development|cell proliferation|response to wounding|regulation of gene expression|regulation of keratinocyte proliferation|phosphatidylinositol 3-kinase si…	path:ssc04218	Cellular senescence
ZNF395	388.979	536.426	241.532	0.450262	-1.15116	0.0119299	0.472814	Down	5.87886	2.30049	100525009	Zinc finger protein 395	ZNF395,Synonyms=HDBP2, PBF	GO:0000978,GO:0001158,GO:0003676,GO:0003677,GO:0005634,GO:0005737,GO:0005829,GO:0006357	RNA polymerase II proximal promoter sequence-specific DNA binding|enhancer sequence-specific DNA binding|nucleic acid binding|DNA binding|nucleus|cytoplasm|cytosol|regulation of transcription by RNA polymerase II
ZNF449	67.2304	99.6638	34.797	0.349144	-1.51811	0.0286028	0.796873	Down	0.829595	0.267176	102166396	Zinc finger protein 449	ZNF449,Synonyms=ZSCAN19	GO:0003676,GO:0003700,GO:0005634,GO:0006355,GO:0007284,GO:0046872	nucleic acid binding|DNA-binding transcription factor activity|nucleus|regulation of transcription, DNA-templated|spermatogonial cell division|metal ion binding
ZNF618	686.505	354.686	1018.32	2.87106	1.52158	0.000517175	0.0449691	Up	1.79957	4.57212	100157179	Zinc finger protein 618	ZNF618,Synonyms=KIAA1952	GO:0003676	nucleic acid binding
ZNF658	69.6191	20.519	118.719	5.78581	2.53252	0.000431693	0.0389528	Up	0.176358	0.93761	110255680	Zinc finger protein 658	ZNF658	GO:0000976,GO:0003676,GO:0005622,GO:0006355,GO:0042254,GO:0045892,GO:0046872,GO:0071294	transcription regulatory region sequence-specific DNA binding|nucleic acid binding|intracellular|regulation of transcription, DNA-templated|ribosome biogenesis|negative regulation of transcription, DNA-templated|metal ion binding|cellular response to zinc ion
ZNFX1	14030.7	3911.32	24150.1	6.17443	2.6263	0.000347147	0.0332034	Up	21.9616	120.054	100624243	NFX1-type zinc finger-containing protein 1	ZNFX1,Synonyms=KIAA1404	GO:0000775,GO:0003700,GO:0005634,GO:0006355,GO:0008270,GO:0030702,GO:0031048,GO:0031380	chromosome, centromeric region|DNA-binding transcription factor activity|nucleus|regulation of transcription, DNA-templated|zinc ion binding|chromatin silencing at centromere|chromatin silencing by small RNA|nuclear RNA-directed RNA polymerase complex
